# Supplementary material for: Carboxylate positional isomerism in metallacycles governs hierarchical assembly pathways
Source: Chem Sci. 2025 Oct 13;16(46):21887–96. doi: 10.1039/d5sc05591a (PMC12536309; doi:10.1039/d5sc05591a)
Supplement: SC-016-D5SC05591A-s002 [file SC-016-D5SC05591A-s002.cif]

# Supplementary Information (SI) for Chemical Science.
# This journal is © The Royal Society of Chemistry 2025

####################################################################### 
# 
# This file contains crystal structure data downloaded from the 
# Cambridge Structural Database (CSD) hosted by the Cambridge 
# Crystallographic Data Centre (CCDC).
# 
# Full information about CCDC data access policies and citation 
# guidelines are available at http://www.ccdc.cam.ac.uk/access/V1 
# 
# Audit and citation data items may have been added by the CCDC. 
# Please retain this information to preserve the provenance of 
# this file and to allow appropriate attribution of the data. 
# 
#######################################################################

data_240624LU_HNDX_5_0m
_database_code_depnum_ccdc_archive 'CCDC 2474172'
loop_
_audit_author_name
_audit_author_address
'Ether Edgar'
;Henan University
China
;
_audit_update_record             
;
2025-07-20 deposited with the CCDC.	2025-10-10 downloaded from the CCDC.
;
_audit_creation_date             2025-06-27
_audit_creation_method           
;
Olex2 1.5
(compiled 2022.04.07 svn.rca3783a0 for OlexSys, GUI svn.r6498)
;
_chemical_formula_moiety         
'C118.223 H160 F0.669 N4 O8.669 P8 Pt4 S0.223, 3.777(C F3 O3 S)'
_chemical_formula_weight         3386.992
loop_
_atom_type_symbol
_atom_type_scat_dispersion_real
_atom_type_scat_dispersion_imag
_atom_type_scat_Cromer_Mann_a1
_atom_type_scat_Cromer_Mann_a2
_atom_type_scat_Cromer_Mann_a3
_atom_type_scat_Cromer_Mann_a4
_atom_type_scat_Cromer_Mann_b1
_atom_type_scat_Cromer_Mann_b2
_atom_type_scat_Cromer_Mann_b3
_atom_type_scat_Cromer_Mann_b4
_atom_type_scat_Cromer_Mann_c
_atom_type_scat_source
_atom_type_scat_dispersion_source
C 0.01370 0.00670 2.31000 1.02000 1.58860 0.86500 20.84390 10.20750 0.56870
51.65120 0.21560 'International Tables Volume C Table 6.1.1.4 (pp. 500-502)'
custom
F 0.05830 0.04000 3.53920 2.64120 1.51700 1.02430 10.28250 4.29440 0.26150
26.14760 0.27760 'International Tables Volume C Table 6.1.1.4 (pp. 500-502)'
custom
H 0.00000 0.00000 0.49300 0.32291 0.14019 0.04081 10.51090 26.12570 3.14236
57.79970 0.00304 'International Tables Volume C Table 6.1.1.4 (pp. 500-502)'
custom
N 0.02410 0.01340 12.21260 3.13220 2.01250 1.16630 0.00570 9.89330 28.99750
0.58260 -11.52900 'International Tables Volume C Table 6.1.1.4 (pp. 500-502)'
custom
O 0.03890 0.02410 3.04850 2.28680 1.54630 0.86700 13.27710 5.70110 0.32390
32.90890 0.25080 'International Tables Volume C Table 6.1.1.4 (pp. 500-502)'
custom
P 0.25430 0.33320 6.43450 4.17910 1.78000 1.49080 1.90670 27.15700 0.52600
68.16450 1.11490 'International Tables Volume C Table 6.1.1.4 (pp. 500-502)'
custom
Pt -5.38860 5.55920 27.00590 17.76390 15.71310 5.78370 1.51293 8.81174 0.42459
38.61030 11.68830 'International Tables Volume C Table 6.1.1.4 (pp. 500-502)'
custom
S 0.29250 0.42950 6.90530 5.20340 1.43790 1.58630 1.46790 22.21510 0.25360
56.17200 0.86690 'International Tables Volume C Table 6.1.1.4 (pp. 500-502)'
custom

_space_group_crystal_system      triclinic
_space_group_IT_number           2
_space_group_name_H-M_alt        'P -1'
_space_group_name_Hall           '-P 1'
loop_
_space_group_symop_id
_space_group_symop_operation_xyz
1 x,y,z
2 -x,-y,-z

_symmetry_Int_Tables_number      2
_cell_length_a                   14.066(3)
_cell_length_b                   17.692(4)
_cell_length_c                   18.890(4)
_cell_angle_alpha                68.270(7)
_cell_angle_beta                 87.738(8)
_cell_angle_gamma                80.653(7)
_cell_volume                     4307.8(15)
_cell_formula_units_Z            1
_cell_measurement_reflns_used    9812
_cell_measurement_temperature    193.00
_cell_measurement_theta_max      53.88
_cell_measurement_theta_min      3.49
_exptl_absorpt_coefficient_mu    5.192
_exptl_absorpt_correction_T_max  0.0895
_exptl_absorpt_correction_T_min  0.0185
_exptl_absorpt_correction_type   none
_exptl_absorpt_process_details   
;
SADABS-2016/2 (Bruker,2016/2) was used for absorption correction.
wR2(int) was 0.1365 before and 0.0846 after correction.
The Ratio of minimum to maximum transmission is 0.2067.
The \l/2 correction factor is Not present.
;
_exptl_crystal_density_diffrn    1.306
_exptl_crystal_description       block
_exptl_crystal_F_000             1669.799
_exptl_crystal_size_max          0.13
_exptl_crystal_size_mid          0.11
_exptl_crystal_size_min          0.1
_diffrn_reflns_av_R_equivalents  0.0461
_diffrn_reflns_av_unetI/netI     0.0358
_diffrn_reflns_Laue_measured_fraction_full 0.9867
_diffrn_reflns_Laue_measured_fraction_max 0.9867
_diffrn_reflns_limit_h_max       16
_diffrn_reflns_limit_h_min       -16
_diffrn_reflns_limit_k_max       20
_diffrn_reflns_limit_k_min       -21
_diffrn_reflns_limit_l_max       22
_diffrn_reflns_limit_l_min       -22
_diffrn_reflns_number            55223
_diffrn_reflns_point_group_measured_fraction_full 0.9867
_diffrn_reflns_point_group_measured_fraction_max 0.9867
_diffrn_reflns_theta_full        52.9816
_diffrn_reflns_theta_max         52.98
_diffrn_reflns_theta_min         2.19
_diffrn_ambient_temperature      193.00
_diffrn_measured_fraction_theta_full 0.9867
_diffrn_measured_fraction_theta_max 0.9867
_diffrn_measurement_device_type  'Bruker APEX-II CCD'
_diffrn_measurement_method       '\f and \w scans'
_diffrn_radiation_type           synchrotron
_diffrn_radiation_wavelength     1.34139
_diffrn_source_current           2.85
_diffrn_source_power             0.1986735
_diffrn_source_voltage           69.71
_diffrn_standards_number         0
_reflns_Friedel_coverage         0.0
_reflns_limit_h_max              16
_reflns_limit_h_min              -16
_reflns_limit_k_max              21
_reflns_limit_k_min              -19
_reflns_limit_l_max              22
_reflns_limit_l_min              0
_reflns_number_gt                11385
_reflns_number_total             15023
_reflns_threshold_expression     I>=2u(I)
_computing_cell_refinement       'SAINT V8.40B (?, 2016)'
_computing_data_reduction        'SAINT V8.40B (?, 2016)'
_computing_molecular_graphics    'Olex2 1.5 (Dolomanov et al., 2009)'
_computing_publication_material  'Olex2 1.5 (Dolomanov et al., 2009)'
_computing_structure_refinement  'olex2.refine 1.5 (Bourhis et al., 2015)'
_computing_structure_solution    'SHELXT  (Sheldrick, 2015)'
_refine_diff_density_max         1.8198
_refine_diff_density_min         -1.5418
_refine_diff_density_rms         0.1389
_refine_ls_d_res_high            0.8400
_refine_ls_d_res_low             17.5433
_refine_ls_goodness_of_fit_ref   1.1394
_refine_ls_hydrogen_treatment    constr
_refine_ls_matrix_type           full
_refine_ls_number_constraints    157
_refine_ls_number_parameters     1004
_refine_ls_number_reflns         15023
_refine_ls_number_restraints     886
_refine_ls_R_factor_all          0.0775
_refine_ls_R_factor_gt           0.0648
_refine_ls_restrained_S_all      1.1050
_refine_ls_shift/su_max          -5.8463
_refine_ls_shift/su_mean         0.1921
_refine_ls_structure_factor_coef Fsqd
_refine_ls_weighting_details     
'w=1/[\s^2^(Fo^2^)+(0.1147P)^2^+6.7952P] where P=(Fo^2^+2Fc^2^)/3'
_refine_ls_weighting_scheme      calc
_refine_ls_wR_factor_gt          0.1922
_refine_ls_wR_factor_ref         0.2019
_olex2_refinement_description    
;
1. Restrained distances
 C60-F2 = C60-F3 = C60-F1
 1.33 with sigma of 0.02
 C60-S1
 1.82 with sigma of 0.02
 S1-O9 = S1-O10 = S1-O8
 1.44 with sigma of 0.02
 C48A-C49A = C48-C49
 1.54 with sigma of 0.02
 C60-O9
 2.58 with sigma of 0.04
 C60-O10
 2.56 with sigma of 0.04
 C60-O8
 2.57 with sigma of 0.04
 C60-F2 \\sim C60-F3 \\sim C60-F1
 with sigma of 0.02
 F2-F3 \\sim F3-F1 \\sim F1-F2
 with sigma of 0.04
 S1-F2 \\sim S1-F3 \\sim S1-F1
 with sigma of 0.04
 S1-O9 \\sim S1-O10 \\sim S1-O8
 with sigma of 0.02
 O9-O10 \\sim O10-O8 \\sim O9-O8
 with sigma of 0.04
 C60-O9 \\sim C60-O10 \\sim C60-O8
 with sigma of 0.04
 P4-C56 \\sim P4-C56A
 with sigma of 0.02
 C56-C57 \\sim C56A-C57A
 with sigma of 0.02
 P4-C57 \\sim P4-C57A
 with sigma of 0.04
 Pt2-P3 \\sim Pt2-P3A
 with sigma of 0.02
 P3-C52 \\sim P3A-C52A
 with sigma of 0.02
 P3-C50 \\sim P3A-C50A
 with sigma of 0.02
 P3-C48 \\sim P3A-C48A
 with sigma of 0.02
 C52-C53 \\sim C52A-C53A
 with sigma of 0.02
 C50-C51 \\sim C50A-C51A
 with sigma of 0.02
 C48-C49 \\sim C48A-C49A
 with sigma of 0.02
 Pt2-C52 \\sim Pt2-C52A
 with sigma of 0.04
 Pt2-C50 \\sim Pt2-C50A
 with sigma of 0.04
 Pt2-C48 \\sim Pt2-C48A
 with sigma of 0.04
 P3-C53 \\sim P3A-C53A
 with sigma of 0.04
 P3-C51 \\sim P3A-C51A
 with sigma of 0.04
 P3-C49 \\sim P3A-C49A
 with sigma of 0.04
 C52-C50 \\sim C52A-C50A
 with sigma of 0.04
 C52-C48 \\sim C52A-C48A
 with sigma of 0.04
 C50-C48 \\sim C50A-C48A
 with sigma of 0.04
 C60-F2 \\sim C60A-F3A
 with sigma of 0.02
 C60-F3 \\sim C60A-F1A
 with sigma of 0.02
 C60-F1 \\sim C60A-F2A
 with sigma of 0.02
 C60-S1 \\sim C60A-S1A
 with sigma of 0.02
 S1-O9 \\sim S1A-O9A
 with sigma of 0.02
 S1-O10 \\sim S1A-O10A
 with sigma of 0.02
 S1-O8 \\sim S1A-O8A
 with sigma of 0.02
 C60-O9 \\sim C60A-O9A
 with sigma of 0.04
 C60-O10 \\sim C60A-O10A
 with sigma of 0.04
 C60-O8 \\sim C60A-O8A
 with sigma of 0.04
 F2-F3 \\sim F3A-F1A
 with sigma of 0.04
 F2-F1 \\sim F3A-F2A
 with sigma of 0.04
 F2-S1 \\sim F3A-S1A
 with sigma of 0.04
 F3-F1 \\sim F1A-F2A
 with sigma of 0.04
 F3-S1 \\sim F1A-S1A
 with sigma of 0.04
 F1-S1 \\sim F2A-S1A
 with sigma of 0.04
 O9-O10 \\sim O9A-O10A
 with sigma of 0.04
 O9-O8 \\sim O9A-O8A
 with sigma of 0.04
 O10-O8 \\sim O10A-O8A
 with sigma of 0.04
 S2-O6 \\sim S2A-O6A
 with sigma of 0.02
 S2-C61 \\sim S2A-C61A
 with sigma of 0.02
 S2-O7 \\sim S2A-O7A
 with sigma of 0.02
 S2-O5 \\sim S2A-O5A
 with sigma of 0.02
 F5-C61 \\sim F5A-C61A
 with sigma of 0.02
 F6-C61 \\sim F6A-C61A
 with sigma of 0.02
 F4-C61 \\sim F4A-C61A
 with sigma of 0.02
 S2-F5 \\sim S2A-F5A
 with sigma of 0.04
 S2-F6 \\sim S2A-F6A
 with sigma of 0.04
 S2-F4 \\sim S2A-F4A
 with sigma of 0.04
 F5-F6 \\sim F5A-F6A
 with sigma of 0.04
 F5-F4 \\sim F5A-F4A
 with sigma of 0.04
 F6-F4 \\sim F6A-F4A
 with sigma of 0.04
 O6-C61 \\sim O6A-C61A
 with sigma of 0.04
 O6-O7 \\sim O6A-O7A
 with sigma of 0.04
 O6-O5 \\sim O6A-O5A
 with sigma of 0.04
 C61-O7 \\sim C61A-O7A
 with sigma of 0.04
 C61-O5 \\sim C61A-O5A
 with sigma of 0.04
 O7-O5 \\sim O7A-O5A
 with sigma of 0.04
2. Rigid bond restraints
 C3, C4
 with sigma for 1-2 distances of 0.01 and sigma for 1-3 distances of 0.02
3. Uiso/Uaniso restraints and constraints
S1 \\sim F1 \\sim F2 \\sim F3 \\sim O8 \\sim O9 \\sim O10 \\sim C60: within 2A
with sigma of 0.04 and sigma for terminal atoms of 0.08 within 2A
C56 \\sim C57 \\sim C56A \\sim C57A: within 2A with sigma of 0.01 and sigma for
terminal atoms of 0.02 within 2A
P3 \\sim C48 \\sim C49 \\sim C50 \\sim C51 \\sim C52 \\sim C53 \\sim P3A \\sim
C48A \\sim C49A \\sim C50A \\sim C51A \\sim C52A \\sim C53A: within 2A with
sigma of 0.01 and sigma for terminal atoms of 0.02 within 2A
S1 \\sim F1 \\sim F2 \\sim F3 \\sim O8 \\sim O9 \\sim O10 \\sim C60 \\sim S1A
\\sim F1A \\sim F2A \\sim F3A \\sim O8A \\sim O9A \\sim O10A \\sim C60A: within
2A with sigma of 0.01 and sigma for terminal atoms of 0.02 within 2A
S2A \\sim F4A \\sim F5A \\sim F6A \\sim O5A \\sim O6A \\sim O7A \\sim C61A
\\sim S2 \\sim F4 \\sim F5 \\sim F6 \\sim O5 \\sim O6 \\sim O7 \\sim C61:
within 2A with sigma of 0.01 and sigma for terminal atoms of 0.02 within 2A
4. Rigid body (RIGU) restrains
 S1, F1, F2, F3, O8, O9, O10, C60
 with sigma for 1-2 distances of 0.004 and sigma for 1-3 distances of 0.004
5. Others
 Sof(P3A)=Sof(C48A)=Sof(H48c)=Sof(H48d)=Sof(C49A)=Sof(H49d)=Sof(H49e)=
 Sof(H49f)=Sof(C50A)=Sof(H50c)=Sof(H50d)=Sof(C51A)=Sof(H51d)=Sof(H51e)=
 Sof(H51f)=Sof(C52A)=Sof(H52c)=Sof(H52d)=Sof(C53A)=Sof(H53d)=Sof(H53e)=
 Sof(H53f)=Sof(C56A)=Sof(H56c)=Sof(H6Aa)=Sof(C57A)=Sof(H57d)=Sof(H57e)=
 Sof(H4Aa)=1-FVAR(1)
 Sof(P3)=Sof(C48)=Sof(H48a)=Sof(H48b)=Sof(C49)=Sof(H49a)=Sof(H49b)=Sof(H49c)=
 Sof(C50)=Sof(H50a)=Sof(H50b)=Sof(C51)=Sof(H51a)=Sof(H51b)=Sof(H51c)=Sof(C52)=
 Sof(H52a)=Sof(H52b)=Sof(C53)=Sof(H53a)=Sof(H53b)=Sof(H53c)=Sof(C56)=Sof(H56a)=
 Sof(H56b)=Sof(C57)=Sof(H57a)=Sof(H57b)=Sof(H57c)=FVAR(1)
 Sof(S1A)=Sof(F1A)=Sof(F2A)=Sof(F3A)=Sof(O8A)=Sof(O9A)=Sof(O10A)=Sof(C60A)=1-
 FVAR(2)
 Sof(S1)=Sof(F1)=Sof(F2)=Sof(F3)=Sof(O8)=Sof(O9)=Sof(O10)=Sof(C60)=FVAR(2)
 Sof(S2A)=Sof(F4A)=Sof(F5A)=Sof(F6A)=Sof(O5A)=Sof(O6A)=Sof(O7A)=Sof(C61A)=1-
 FVAR(3)
 Sof(S2)=Sof(F4)=Sof(F5)=Sof(F6)=Sof(O5)=Sof(O6)=Sof(O7)=Sof(C61)=FVAR(3)
6.a Secondary CH2 refined with riding coordinates:
 C2(H2a,H2b), C4(H4a,H4b), C6(H6a,H6b), C7(H7a,H7b), C10(H10a,H10b), C12(H12a,
 H12b), C55(H55a,H55b), C58(H58a,H58b), C48(H48a,H48b), C50(H50a,H50b),
 C52(H52a,H52b), C56(H56a,H56b), C48A(H48c,H48d), C50A(H50c,H50d), C52A(H52c,
 H52d), C56A(H56c,H6Aa)
6.b Aromatic/amide H refined with riding coordinates:
 C13(H13), C14(H14), C16(H16), C17(H17), C21(H21), C25(H25), C24(H24),
 C22(H22), C28(H28), C29(H29), C31(H31), C32(H32), C36(H36), C37(H37), C38(H38),
  C39(H39), C41(H41), C42(H42), C44(H44), C45(H45)
6.c Fitted hexagon refined as free rotating group:
 C21(C20,C25,C24,C23,C22), C28(C29,C30,C31,C32,C27)
6.d Idealised Me refined as rotating group:
 C1(H1a,H1b,H1c), C3(H3a,H3b,H3c), C5(H5a,H5b,H5c), C8(H8a,H8b,H8c), C9(H9a,
 H9b,H9c), C11(H11a,H11b,H11c), C54(H54a,H54b,H54c), C59(H59a,H59b,H59c),
 C49(H49a,H49b,H49c), C51(H51a,H51b,H51c), C53(H53a,H53b,H53c), C57(H57a,H57b,
 H57c), C49A(H49d,H49e,H49f), C51A(H51d,H51e,H51f), C53A(H53d,H53e,H53f),
 C57A(H57d,H57e,H4Aa)
;
loop_
_atom_site_label
_atom_site_type_symbol
_atom_site_fract_x
_atom_site_fract_y
_atom_site_fract_z
_atom_site_U_iso_or_equiv
_atom_site_adp_type
_atom_site_occupancy
_atom_site_refinement_flags_posn
_atom_site_refinement_flags_adp
_atom_site_disorder_group
Pt1 Pt 0.05256(2) -0.158029(19) 0.68614(2) 0.06292(14) Uani 1.000000 . . .
Pt2 Pt 1.32754(2) 0.64800(2) 0.15394(2) 0.06427(14) Uani 1.000000 D . .
P1 P -0.04554(17) -0.24593(14) 0.75691(16) 0.0773(6) Uani 1.000000 . . .
P2 P 0.14452(16) -0.24726(13) 0.64297(14) 0.0676(5) Uani 1.000000 . . .
P4 P 1.38960(16) 0.54368(15) 0.11692(14) 0.0722(6) Uani 1.000000 D . .
O1 O 1.1003(5) 1.0145(4) 0.3936(4) 0.0828(17) Uani 1.000000 . . .
O2 O 1.0252(4) 1.0663(3) 0.2806(3) 0.0657(13) Uani 1.000000 . . .
O3 O 1.3359(4) 0.6850(4) 0.3001(4) 0.0763(15) Uani 1.000000 . . .
O4 O 1.2604(4) 0.7435(3) 0.1872(3) 0.0709(14) Uani 1.000000 . . .
N1 N 0.1379(4) -0.0658(4) 0.6364(4) 0.0597(15) Uani 1.000000 . . .
N2 N 1.2226(4) 0.5818(4) 0.2218(4) 0.0656(17) Uani 1.000000 . . .
C1 C -0.2267(11) -0.2419(12) 0.8279(11) 0.165(7) Uani 1.000000 . . .
H1a H -0.254(8) -0.272(7) 0.801(3) 0.248(10) Uiso 1.000000 GR . .
H1b H -0.193(3) -0.282(6) 0.874(4) 0.248(10) Uiso 1.000000 GR . .
H1c H -0.279(6) -0.2058(15) 0.841(7) 0.248(10) Uiso 1.000000 GR . .
C2 C -0.1592(9) -0.1924(8) 0.7785(9) 0.130(5) Uani 1.000000 . . .
H2a H -0.1432(9) -0.1545(8) 0.8023(9) 0.156(6) Uiso 1.000000 R . .
H2b H -0.1933(9) -0.1579(8) 0.7296(9) 0.156(6) Uiso 1.000000 R . .
C3 C 0.0511(9) -0.2611(8) 0.8905(7) 0.111(4) Uani 1.000000 . U .
H3a H 0.087(6) -0.222(4) 0.8537(13) 0.166(5) Uiso 1.000000 GR . .
H3b H 0.0003(10) -0.232(5) 0.912(5) 0.166(5) Uiso 1.000000 GR . .
H3c H 0.095(5) -0.3003(10) 0.932(3) 0.166(5) Uiso 1.000000 GR . .
C4 C 0.0059(9) -0.3077(8) 0.8505(7) 0.111(3) Uani 1.000000 . U .
H4a H -0.0453(9) -0.3343(8) 0.8831(7) 0.133(4) Uiso 1.000000 R . .
H4b H 0.0557(9) -0.3520(8) 0.8461(7) 0.133(4) Uiso 1.000000 R . .
C5 C -0.1549(9) -0.2763(10) 0.6514(9) 0.126(4) Uani 1.000000 . . .
H5a H -0.1164(18) -0.249(6) 0.6079(15) 0.189(7) Uiso 1.000000 GR . .
H5b H -0.184(6) -0.3181(13) 0.641(4) 0.189(7) Uiso 1.000000 GR . .
H5c H -0.206(5) -0.236(5) 0.659(3) 0.189(7) Uiso 1.000000 GR . .
C6 C -0.0880(9) -0.3188(8) 0.7252(9) 0.118(4) Uani 1.000000 . . .
H6a H -0.0319(9) -0.3544(8) 0.7144(9) 0.142(5) Uiso 1.000000 R . .
H6b H -0.1243(9) -0.3545(8) 0.7666(9) 0.142(5) Uiso 1.000000 R . .
C7 C 0.0823(7) -0.2636(6) 0.5678(5) 0.077(2) Uani 1.000000 . . .
H7a H 0.1296(7) -0.2923(6) 0.5422(5) 0.092(3) Uiso 1.000000 R . .
H7b H 0.0339(7) -0.2999(6) 0.5913(5) 0.092(3) Uiso 1.000000 R . .
C8 C 0.0323(8) -0.1845(7) 0.5086(6) 0.094(3) Uani 1.000000 . . .
H8a H 0.0800(11) -0.149(2) 0.484(3) 0.141(4) Uiso 1.000000 GR . .
H8b H 0.000(5) -0.1972(8) 0.470(3) 0.141(4) Uiso 1.000000 GR . .
H8c H -0.016(4) -0.156(3) 0.5332(9) 0.141(4) Uiso 1.000000 GR . .
C9 C 0.3236(7) -0.2653(7) 0.5688(7) 0.096(3) Uani 1.000000 . . .
H9a H 0.2902(19) -0.276(4) 0.530(3) 0.144(5) Uiso 1.000000 GR . .
H9b H 0.379(3) -0.239(2) 0.546(4) 0.144(5) Uiso 1.000000 GR . .
H9c H 0.345(4) -0.317(2) 0.6111(10) 0.144(5) Uiso 1.000000 GR . .
C10 C 0.2540(6) -0.2072(6) 0.5986(6) 0.077(2) Uani 1.000000 . . .
H10a H 0.2344(6) -0.1545(6) 0.5555(6) 0.092(3) Uiso 1.000000 R . .
H10b H 0.2893(6) -0.1950(6) 0.6364(6) 0.092(3) Uiso 1.000000 R . .
C11 C 0.2512(7) -0.3502(7) 0.7734(6) 0.091(3) Uani 1.000000 . . .
H11a H 0.310(3) -0.329(5) 0.7517(8) 0.136(4) Uiso 1.000000 GR . .
H11b H 0.216(2) -0.316(4) 0.799(3) 0.136(4) Uiso 1.000000 GR . .
H11c H 0.268(5) -0.4068(9) 0.810(2) 0.136(4) Uiso 1.000000 GR . .
C12 C 0.1882(7) -0.3496(5) 0.7107(6) 0.081(3) Uani 1.000000 . . .
H12a H 0.1323(7) -0.3768(5) 0.7337(6) 0.097(3) Uiso 1.000000 R . .
H12b H 0.2252(7) -0.3823(5) 0.6831(6) 0.097(3) Uiso 1.000000 R . .
C13 C 0.1973(7) -0.0529(6) 0.6836(6) 0.085(3) Uani 1.000000 . . .
H13 H 0.2004(7) -0.0876(6) 0.7360(6) 0.102(3) Uiso 1.000000 R . .
C14 C 0.2545(8) 0.0091(6) 0.6591(6) 0.089(3) Uani 1.000000 . . .
H14 H 0.2967(8) 0.0151(6) 0.6940(6) 0.107(3) Uiso 1.000000 R . .
C15 C 0.2492(6) 0.0616(5) 0.5839(6) 0.073(2) Uani 1.000000 . . .
C16 C 0.1878(6) 0.0465(5) 0.5361(6) 0.075(2) Uani 1.000000 . . .
H16 H 0.1840(6) 0.0794(5) 0.4832(6) 0.090(3) Uiso 1.000000 R . .
C17 C 0.1320(6) -0.0161(5) 0.5647(5) 0.067(2) Uani 1.000000 . . .
H17 H 0.0884(6) -0.0231(5) 0.5312(5) 0.080(2) Uiso 1.000000 R . .
C18 C 0.3033(7) 0.1264(6) 0.5579(6) 0.084(3) Uani 1.000000 . . .
C19 C 0.3469(6) 0.1846(5) 0.5408(6) 0.079(2) Uani 1.000000 . . .
C21 C 0.4524(4) 0.2572(3) 0.5858(3) 0.075(2) Uani 1.000000 . . .
H21 H 0.4599(4) 0.2124(3) 0.6335(3) 0.091(3) Uiso 1.000000 R . .
C20 C 0.3979(4) 0.2542(3) 0.5274(3) 0.079(3) Uani 1.000000 G . .
C25 C 0.3869(4) 0.3197(3) 0.4576(3) 0.077(2) Uani 1.000000 G . .
H25 H 0.3496(4) 0.3176(3) 0.4177(3) 0.092(3) Uiso 1.000000 R . .
C24 C 0.4304(4) 0.3883(3) 0.4462(3) 0.073(2) Uani 1.000000 G . .
H24 H 0.4229(4) 0.4331(3) 0.3986(3) 0.087(3) Uiso 1.000000 R . .
C23 C 0.4849(3) 0.3913(3) 0.5046(3) 0.0603(19) Uani 1.000000 G . .
C22 C 0.4959(4) 0.3258(3) 0.5744(3) 0.074(2) Uani 1.000000 G . .
H22 H 0.5332(4) 0.3278(3) 0.6143(3) 0.089(3) Uiso 1.000000 R . .
C26 C 0.5270(5) 0.4688(5) 0.4933(5) 0.0603(18) Uani 1.000000 . . .
C28 C 0.7056(3) 0.4301(3) 0.5132(2) 0.066(2) Uani 1.000000 . . .
H28 H 0.6960(3) 0.3989(3) 0.5653(2) 0.079(2) Uiso 1.000000 R . .
C29 C 0.7985(3) 0.4346(3) 0.4858(3) 0.070(2) Uani 1.000000 G . .
H29 H 0.8524(3) 0.4065(3) 0.5192(3) 0.084(3) Uiso 1.000000 R . .
C30 C 0.8125(3) 0.4802(3) 0.4096(3) 0.066(2) Uani 1.000000 G . .
C31 C 0.7336(3) 0.5214(3) 0.3608(2) 0.074(2) Uani 1.000000 G . .
H31 H 0.7432(3) 0.5526(3) 0.3087(2) 0.089(3) Uiso 1.000000 R . .
C32 C 0.6407(3) 0.5169(3) 0.3882(3) 0.067(2) Uani 1.000000 G . .
H32 H 0.5868(3) 0.5450(3) 0.3549(3) 0.080(2) Uiso 1.000000 R . .
C27 C 0.6267(2) 0.4713(3) 0.4644(3) 0.062(2) Uani 1.000000 G . .
C33 C 0.9083(6) 0.4904(5) 0.3786(6) 0.079(3) Uani 1.000000 . . .
C34 C 0.9826(6) 0.5019(6) 0.3502(6) 0.080(3) Uani 1.000000 . . .
C35 C 1.0670(6) 0.5256(5) 0.3074(6) 0.072(2) Uani 1.000000 . . .
C36 C 1.1552(7) 0.5196(6) 0.3404(6) 0.083(3) Uani 1.000000 . . .
H36 H 1.1642(7) 0.4943(6) 0.3941(6) 0.100(3) Uiso 1.000000 R . .
C37 C 1.2285(6) 0.5497(6) 0.2964(5) 0.076(2) Uani 1.000000 . . .
H37 H 1.2873(6) 0.5475(6) 0.3207(5) 0.091(3) Uiso 1.000000 R . .
C38 C 1.1391(7) 0.5846(8) 0.1896(6) 0.098(3) Uani 1.000000 . . .
H38 H 1.1323(7) 0.6110(8) 0.1357(6) 0.118(4) Uiso 1.000000 R . .
C39 C 1.0634(7) 0.5522(7) 0.2282(7) 0.099(3) Uani 1.000000 . . .
H39 H 1.0094(7) 0.5476(7) 0.2023(7) 0.119(4) Uiso 1.000000 R . .
C40 C 1.2298(6) 0.8128(5) 0.2715(5) 0.065(2) Uani 1.000000 . . .
C41 C 1.1611(8) 0.8717(6) 0.2217(6) 0.086(3) Uani 1.000000 . . .
H41 H 1.1455(8) 0.8673(6) 0.1751(6) 0.103(3) Uiso 1.000000 R . .
C42 C 1.1150(7) 0.9377(6) 0.2406(6) 0.084(3) Uani 1.000000 . . .
H42 H 1.0688(7) 0.9788(6) 0.2063(6) 0.101(3) Uiso 1.000000 R . .
C43 C 1.1362(6) 0.9430(5) 0.3083(5) 0.069(2) Uani 1.000000 . . .
C44 C 1.2057(6) 0.8839(5) 0.3591(5) 0.073(2) Uani 1.000000 . . .
H44 H 1.2223(6) 0.8889(5) 0.4052(5) 0.087(3) Uiso 1.000000 R . .
C45 C 1.2495(6) 0.8182(5) 0.3404(5) 0.075(2) Uani 1.000000 . . .
H45 H 1.2939(6) 0.7760(5) 0.3756(5) 0.090(3) Uiso 1.000000 R . .
C46 C 1.0837(6) 1.0134(5) 0.3307(5) 0.065(2) Uani 1.000000 . . .
C47 C 1.2810(6) 0.7391(5) 0.2540(5) 0.068(2) Uani 1.000000 . . .
C54 C 1.2843(9) 0.6080(10) -0.0197(7) 0.122(4) Uani 1.000000 . . .
H54a H 1.2862(18) 0.625(6) -0.0752(9) 0.183(6) Uiso 1.000000 GR . .
H54b H 1.2396(18) 0.568(2) 0.001(5) 0.183(6) Uiso 1.000000 GR . .
H54c H 1.262(3) 0.656(4) -0.006(5) 0.183(6) Uiso 1.000000 GR . .
C55 C 1.3843(8) 0.5683(8) 0.0144(7) 0.108(4) Uani 1.000000 . . .
H55a H 1.4306(8) 0.6062(8) -0.0107(7) 0.130(5) Uiso 1.000000 R . .
H55b H 1.4040(8) 0.5171(8) 0.0040(7) 0.130(5) Uiso 1.000000 R . .
C58 C 1.5118(7) 0.5006(6) 0.1483(6) 0.084(3) Uani 1.000000 . . .
H58a H 1.5288(7) 0.4481(6) 0.1397(6) 0.101(3) Uiso 1.000000 R . .
H58b H 1.5546(7) 0.5388(6) 0.1169(6) 0.101(3) Uiso 1.000000 R . .
C59 C 1.5298(11) 0.4844(10) 0.2312(9) 0.146(6) Uani 1.000000 . . .
H59a H 1.508(9) 0.535(2) 0.2411(19) 0.220(9) Uiso 1.000000 GR . .
H59b H 1.494(8) 0.441(6) 0.2630(9) 0.220(9) Uiso 1.000000 GR . .
H59c H 1.5988(16) 0.467(8) 0.243(2) 0.220(9) Uiso 1.000000 GR . .
P3 P 1.4231(17) 0.7454(14) 0.0947(15) 0.0818(17) Uani 0.524(10) D U 1
C48 C 1.3593(14) 0.8420(12) 0.0752(13) 0.099(3) Uani 0.524(10) D U 1
H48a H 1.3262(14) 0.8452(12) 0.1215(13) 0.119(3) Uiso 0.524(10) R . 1
H48b H 1.4035(14) 0.8832(12) 0.0589(13) 0.119(3) Uiso 0.524(10) R . 1
C49 C 1.2836(16) 0.8604(15) 0.0104(12) 0.105(4) Uani 0.524(10) D U 1
H49a H 1.315(3) 0.847(11) -0.031(5) 0.158(6) Uiso 0.524(10) GR . 1
H49b H 1.232(7) 0.827(9) 0.030(3) 0.158(6) Uiso 0.524(10) GR . 1
H49c H 1.256(10) 0.919(3) -0.008(8) 0.158(6) Uiso 0.524(10) GR . 1
C50 C 1.4926(15) 0.7657(13) 0.1553(13) 0.090(3) Uani 0.524(10) D U 1
H50a H 1.5266(15) 0.8115(13) 0.1243(13) 0.108(3) Uiso 0.524(10) R . 1
H50b H 1.4488(15) 0.7862(13) 0.1889(13) 0.108(3) Uiso 0.524(10) R . 1
C51 C 1.5667(15) 0.6977(14) 0.2054(13) 0.096(4) Uani 0.524(10) D U 1
H51a H 1.606(8) 0.671(7) 0.174(2) 0.143(6) Uiso 0.524(10) GR . 1
H51b H 1.608(7) 0.721(2) 0.230(7) 0.143(6) Uiso 0.524(10) GR . 1
H51c H 1.5342(15) 0.657(5) 0.244(6) 0.143(6) Uiso 0.524(10) GR . 1
C52 C 1.5087(16) 0.7258(14) 0.0214(14) 0.088(3) Uani 0.524(10) D U 1
H52a H 1.5566(16) 0.6761(14) 0.0472(14) 0.105(3) Uiso 0.524(10) R . 1
H52b H 1.4718(16) 0.7141(14) -0.0159(14) 0.105(3) Uiso 0.524(10) R . 1
C53 C 1.5608(16) 0.7959(14) -0.0206(14) 0.093(4) Uani 0.524(10) D U 1
H53a H 1.617(7) 0.776(2) -0.045(8) 0.139(5) Uiso 0.524(10) GR . 1
H53b H 1.518(4) 0.839(5) -0.060(6) 0.139(5) Uiso 0.524(10) GR . 1
H53c H 1.582(10) 0.819(6) 0.015(2) 0.139(5) Uiso 0.524(10) GR . 1
C56 C 1.316(4) 0.461(2) 0.149(2) 0.097(4) Uani 0.524(10) D U 1
H56a H 1.321(4) 0.435(2) 0.205(2) 0.117(5) Uiso 0.524(10) R . 1
H56b H 1.247(4) 0.486(2) 0.135(2) 0.117(5) Uiso 0.524(10) R . 1
C57 C 1.3448(17) 0.3935(13) 0.1126(14) 0.101(4) Uani 0.524(10) D U 1
H57a H 1.304(8) 0.407(5) 0.067(5) 0.151(7) Uiso 0.524(10) GR . 1
H57b H 1.413(4) 0.392(7) 0.098(9) 0.151(7) Uiso 0.524(10) GR . 1
H57c H 1.335(11) 0.340(2) 0.150(3) 0.151(7) Uiso 0.524(10) GR . 1
S2A S 1.484(3) 0.289(3) 0.156(2) 0.146(4) Uani 0.112(6) D U 2
P3A P 1.4216(18) 0.7340(15) 0.0764(16) 0.0822(18) Uani 0.476(10) D U 2
F4A F 1.408(5) 0.272(4) 0.289(4) 0.145(5) Uani 0.112(6) D U 2
F5A F 1.420(5) 0.175(4) 0.246(4) 0.147(7) Uani 0.112(6) D U 2
F6A F 1.546(4) 0.201(5) 0.278(4) 0.154(6) Uani 0.112(6) D U 2
O5A O 1.484(6) 0.241(5) 0.113(4) 0.152(7) Uani 0.112(6) D U 2
O6A O 1.436(6) 0.367(3) 0.125(4) 0.154(6) Uani 0.112(6) D U 2
O7A O 1.586(4) 0.285(6) 0.170(5) 0.152(6) Uani 0.112(6) D U 2
C48A C 1.3551(15) 0.8350(13) 0.0252(14) 0.096(3) Uani 0.476(10) D U 2
H48c H 1.3221(15) 0.8594(13) 0.0608(14) 0.115(4) Uiso 0.476(10) R . 2
H48d H 1.3981(15) 0.8724(13) -0.0072(14) 0.115(4) Uiso 0.476(10) R . 2
C49A C 1.2818(18) 0.8189(16) -0.0235(14) 0.107(4) Uani 0.476(10) D U 2
H49d H 1.253(11) 0.871(2) -0.063(8) 0.161(7) Uiso 0.476(10) GR . 2
H49e H 1.314(3) 0.782(11) -0.048(10) 0.161(7) Uiso 0.476(10) GR . 2
H49f H 1.231(8) 0.793(12) 0.009(2) 0.161(7) Uiso 0.476(10) GR . 2
C50A C 1.4588(18) 0.7928(15) 0.1336(14) 0.092(3) Uani 0.476(10) D U 2
H50c H 1.4882(18) 0.8399(15) 0.0990(14) 0.111(3) Uiso 0.476(10) R . 2
H50d H 1.4005(18) 0.8154(15) 0.1548(14) 0.111(3) Uiso 0.476(10) R . 2
C51A C 1.5311(18) 0.7401(16) 0.1997(15) 0.097(4) Uani 0.476(10) D U 2
H51d H 1.5970(19) 0.746(10) 0.182(4) 0.145(6) Uiso 0.476(10) GR . 2
H51e H 1.519(9) 0.759(8) 0.243(4) 0.145(6) Uiso 0.476(10) GR . 2
H51f H 1.523(10) 0.682(2) 0.216(8) 0.145(6) Uiso 0.476(10) GR . 2
C52A C 1.5324(17) 0.7081(15) 0.0373(16) 0.087(3) Uani 0.476(10) D U 2
H52c H 1.5705(17) 0.6615(15) 0.0781(16) 0.105(4) Uiso 0.476(10) R . 2
H52d H 1.5181(17) 0.6872(15) -0.0024(16) 0.105(4) Uiso 0.476(10) R . 2
C53A C 1.5960(18) 0.7716(16) 0.0026(16) 0.093(4) Uani 0.476(10) D U 2
H53d H 1.557(2) 0.8266(17) -0.015(9) 0.140(6) Uiso 0.476(10) GR . 2
H53e H 1.644(8) 0.767(7) 0.041(3) 0.140(6) Uiso 0.476(10) GR . 2
H53f H 1.629(9) 0.762(7) -0.041(6) 0.140(6) Uiso 0.476(10) GR . 2
C56A C 1.336(4) 0.451(2) 0.157(2) 0.096(4) Uani 0.476(10) D U 2
H56c H 1.266(4) 0.467(2) 0.147(2) 0.116(5) Uiso 0.476(10) R . 2
H6Aa H 1.361(4) 0.415(2) 0.129(2) 0.116(5) Uiso 0.476(10) R . 2
C57A C 1.3520(17) 0.3975(14) 0.2465(13) 0.102(5) Uani 0.476(10) D U 2
H57d H 1.290(2) 0.385(10) 0.269(3) 0.152(7) Uiso 0.476(10) GR . 2
H57e H 1.395(11) 0.346(5) 0.2535(14) 0.152(7) Uiso 0.476(10) GR . 2
H4Aa H 1.380(13) 0.428(5) 0.271(2) 0.152(7) Uiso 0.476(10) GR . 2
C61A C 1.448(4) 0.231(4) 0.252(3) 0.145(3) Uani 0.112(6) D U 2
S1 S 0.8174(12) 0.5773(11) 0.1011(10) 0.117(2) Uani 0.518(8) D U 1
F1 F 0.8254(13) 0.7159(12) -0.0010(10) 0.162(4) Uani 0.518(8) D U 1
F2 F 0.9271(13) 0.6870(14) 0.0978(13) 0.138(5) Uani 0.518(8) D U 1
F3 F 0.7823(13) 0.7156(12) 0.1137(13) 0.154(4) Uani 0.518(8) D U 1
O8 O 0.7204(11) 0.5844(13) 0.0772(12) 0.120(4) Uani 0.518(8) D U 1
O9 O 0.8863(12) 0.5473(13) 0.0523(13) 0.140(4) Uani 0.518(8) D U 1
O10 O 0.8396(11) 0.5418(10) 0.1806(9) 0.126(4) Uani 0.518(8) D U 1
C60 C 0.8415(13) 0.6804(10) 0.0742(11) 0.133(3) Uani 0.518(8) D U 1
S2 S 1.5630(4) 0.1993(3) 0.2009(3) 0.1282(14) Uani 0.888(6) D U 1
F4 F 1.5263(9) 0.2520(8) 0.3080(7) 0.176(4) Uani 0.888(6) D U 1
F5 F 1.4207(9) 0.1907(8) 0.2907(7) 0.171(4) Uani 0.888(6) D U 1
F6 F 1.5459(8) 0.1223(8) 0.3458(7) 0.183(4) Uani 0.888(6) D U 1
O5 O 1.5336(12) 0.2748(10) 0.1458(9) 0.175(4) Uani 0.888(6) D U 1
O6 O 1.6594(9) 0.1950(8) 0.2119(8) 0.155(4) Uani 0.888(6) D U 1
O7 O 1.5417(11) 0.1281(9) 0.1903(8) 0.178(5) Uani 0.888(6) D U 1
C61 C 1.5008(14) 0.1974(12) 0.2886(10) 0.142(3) Uani 0.888(6) D U 1
S1A S 0.8152(12) 0.5750(11) 0.0945(10) 0.113(2) Uani 0.482(8) D U 2
F1A F 0.8284(15) 0.6599(14) 0.1694(13) 0.160(5) Uani 0.482(8) D U 2
F2A F 0.7863(14) 0.7354(11) 0.0494(15) 0.153(5) Uani 0.482(8) D U 2
F3A F 0.9315(15) 0.6742(17) 0.0733(16) 0.146(6) Uani 0.482(8) D U 2
O8A O 0.7250(12) 0.5660(14) 0.1154(14) 0.127(5) Uani 0.482(8) D U 2
O9A O 0.8352(16) 0.6067(15) 0.0064(12) 0.150(5) Uani 0.482(8) D U 2
O10A O 0.8906(11) 0.5131(11) 0.1360(13) 0.124(4) Uani 0.482(8) D U 2
C60A C 0.8396(19) 0.6685(16) 0.0985(17) 0.132(3) Uani 0.482(8) D U 2

loop_
_atom_site_aniso_label
_atom_site_aniso_U_11
_atom_site_aniso_U_22
_atom_site_aniso_U_33
_atom_site_aniso_U_12
_atom_site_aniso_U_13
_atom_site_aniso_U_23
Pt1 0.0603(2) 0.0512(2) 0.0868(3) -0.01477(15) 0.01960(17) -0.03575(18)
Pt2 0.0550(2) 0.0686(2) 0.0793(3) -0.01288(16) 0.02505(17) -0.03998(19)
P1 0.0694(12) 0.0626(12) 0.1046(18) -0.0206(10) 0.0310(12) -0.0350(12)
P2 0.0687(12) 0.0543(10) 0.0911(15) -0.0114(9) 0.0153(11) -0.0406(11)
P4 0.0650(12) 0.0774(13) 0.0907(15) -0.0168(10) 0.0308(11) -0.0505(12)
O1 0.091(4) 0.080(4) 0.093(4) -0.012(3) 0.018(3) -0.052(4)
O2 0.061(3) 0.057(3) 0.081(4) 0.002(2) 0.016(3) -0.034(3)
O3 0.072(3) 0.063(3) 0.090(4) 0.000(3) 0.013(3) -0.030(3)
O4 0.076(3) 0.065(3) 0.078(4) 0.001(3) 0.009(3) -0.040(3)
N1 0.055(3) 0.056(3) 0.081(5) -0.013(3) 0.016(3) -0.040(3)
N2 0.047(3) 0.089(5) 0.078(5) -0.023(3) 0.017(3) -0.047(4)
C1 0.108(10) 0.196(17) 0.206(18) -0.038(11) 0.064(11) -0.090(15)
C2 0.112(9) 0.089(8) 0.158(12) -0.004(7) 0.064(9) -0.019(8)
C3 0.132(10) 0.111(9) 0.097(8) -0.014(7) 0.035(7) -0.052(7)
C4 0.104(8) 0.113(9) 0.106(8) -0.013(6) 0.035(6) -0.034(6)
C5 0.098(8) 0.155(12) 0.150(12) -0.052(8) 0.025(8) -0.074(10)
C6 0.108(9) 0.097(8) 0.163(12) -0.049(7) 0.037(8) -0.053(8)
C7 0.079(5) 0.073(5) 0.093(6) -0.010(4) 0.005(5) -0.050(5)
C8 0.098(7) 0.086(7) 0.102(8) -0.022(6) 0.009(6) -0.038(6)
C9 0.078(6) 0.098(7) 0.133(9) -0.010(5) 0.032(6) -0.072(7)
C10 0.060(4) 0.084(6) 0.102(7) -0.013(4) 0.016(4) -0.053(5)
C11 0.085(6) 0.089(7) 0.096(7) -0.003(5) 0.008(5) -0.036(6)
C12 0.085(6) 0.058(5) 0.109(7) -0.012(4) 0.020(5) -0.044(5)
C13 0.097(7) 0.081(6) 0.086(6) -0.032(5) 0.010(5) -0.034(5)
C14 0.096(7) 0.079(6) 0.106(8) -0.038(5) 0.008(6) -0.041(6)
C15 0.067(5) 0.060(5) 0.107(7) -0.022(4) 0.026(5) -0.043(5)
C16 0.071(5) 0.057(4) 0.107(7) -0.017(4) 0.023(5) -0.040(5)
C17 0.062(4) 0.058(4) 0.086(6) -0.015(4) 0.010(4) -0.030(4)
C18 0.081(6) 0.066(5) 0.115(8) -0.026(5) 0.019(5) -0.042(5)
C19 0.069(5) 0.058(5) 0.118(7) -0.016(4) 0.008(5) -0.042(5)
C21 0.081(5) 0.052(4) 0.094(6) -0.025(4) 0.013(5) -0.023(4)
C20 0.067(5) 0.056(5) 0.129(8) -0.019(4) 0.031(5) -0.052(5)
C25 0.062(5) 0.080(6) 0.103(7) -0.027(4) 0.007(5) -0.046(5)
C24 0.071(5) 0.067(5) 0.085(6) -0.029(4) 0.018(4) -0.027(4)
C23 0.049(4) 0.054(4) 0.089(6) -0.016(3) 0.022(4) -0.038(4)
C22 0.071(5) 0.065(5) 0.100(7) -0.026(4) 0.023(5) -0.040(5)
C26 0.049(4) 0.057(4) 0.085(5) -0.015(3) 0.021(4) -0.037(4)
C28 0.054(4) 0.068(5) 0.084(6) -0.018(4) 0.021(4) -0.037(4)
C29 0.056(4) 0.073(5) 0.093(6) -0.013(4) 0.028(4) -0.046(5)
C30 0.048(4) 0.061(4) 0.106(6) -0.021(3) 0.031(4) -0.049(4)
C31 0.069(5) 0.065(5) 0.094(6) -0.026(4) 0.027(5) -0.032(5)
C32 0.053(4) 0.064(4) 0.079(5) -0.008(3) 0.022(4) -0.023(4)
C27 0.053(4) 0.050(4) 0.095(6) -0.018(3) 0.025(4) -0.039(4)
C33 0.065(5) 0.074(5) 0.116(7) -0.021(4) 0.034(5) -0.055(5)
C34 0.057(4) 0.087(6) 0.118(7) -0.028(4) 0.045(5) -0.060(5)
C35 0.063(5) 0.071(5) 0.095(6) -0.021(4) 0.030(4) -0.043(5)
C36 0.078(6) 0.089(6) 0.091(7) -0.037(5) 0.018(5) -0.036(5)
C37 0.062(5) 0.085(6) 0.081(6) -0.022(4) 0.023(4) -0.028(5)
C38 0.079(6) 0.147(10) 0.084(7) -0.037(6) 0.029(5) -0.055(7)
C39 0.061(5) 0.128(9) 0.117(9) -0.036(6) 0.018(5) -0.046(7)
C40 0.063(4) 0.055(4) 0.081(5) -0.004(3) 0.017(4) -0.034(4)
C41 0.113(7) 0.073(5) 0.086(6) -0.007(5) 0.009(6) -0.049(5)
C42 0.088(6) 0.080(6) 0.083(6) 0.016(5) 0.005(5) -0.040(5)
C43 0.065(4) 0.064(5) 0.089(6) -0.012(4) 0.020(4) -0.042(4)
C44 0.071(5) 0.070(5) 0.086(6) -0.003(4) 0.012(4) -0.043(5)
C45 0.075(5) 0.066(5) 0.083(6) -0.001(4) 0.007(4) -0.032(4)
C46 0.070(5) 0.054(4) 0.083(6) -0.016(4) 0.025(4) -0.037(4)
C47 0.066(5) 0.061(5) 0.082(6) -0.013(4) 0.025(4) -0.034(4)
C54 0.117(9) 0.159(12) 0.108(9) -0.011(9) -0.012(8) -0.074(9)
C55 0.097(7) 0.144(10) 0.124(9) -0.023(7) 0.043(7) -0.097(8)
C58 0.077(5) 0.079(6) 0.108(7) -0.011(5) 0.021(5) -0.051(5)
C59 0.133(11) 0.161(13) 0.161(13) 0.056(10) -0.020(10) -0.108(11)
P3 0.080(3) 0.075(3) 0.088(3) -0.0205(18) 0.0284(18) -0.0262(19)
C48 0.096(5) 0.092(5) 0.107(5) -0.020(3) 0.024(3) -0.035(3)
C49 0.113(7) 0.095(7) 0.102(7) -0.014(4) 0.017(4) -0.032(4)
C50 0.084(5) 0.082(6) 0.099(5) -0.019(3) 0.023(3) -0.029(3)
C51 0.088(8) 0.088(8) 0.108(7) -0.020(4) 0.020(4) -0.033(4)
C52 0.081(5) 0.084(6) 0.093(5) -0.019(3) 0.028(3) -0.028(3)
C53 0.082(7) 0.090(7) 0.099(7) -0.019(4) 0.029(4) -0.027(4)
C56 0.094(9) 0.089(8) 0.132(9) -0.024(6) 0.024(7) -0.066(7)
C57 0.101(9) 0.091(8) 0.136(10) -0.023(7) 0.021(7) -0.071(7)
S2A 0.150(7) 0.140(7) 0.148(7) -0.031(4) 0.003(4) -0.049(4)
P3A 0.080(3) 0.076(3) 0.088(3) -0.0199(18) 0.0271(19) -0.026(2)
F4A 0.146(8) 0.139(9) 0.152(8) -0.031(5) 0.004(5) -0.053(4)
F5A 0.142(12) 0.146(13) 0.156(12) -0.031(6) 0.006(7) -0.057(6)
F6A 0.154(10) 0.156(10) 0.155(9) -0.032(5) 0.008(5) -0.059(5)
O5A 0.154(13) 0.146(13) 0.155(12) -0.033(6) 0.003(6) -0.050(6)
O6A 0.158(11) 0.149(12) 0.155(11) -0.033(6) 0.003(6) -0.051(6)
O7A 0.152(11) 0.145(11) 0.158(11) -0.036(6) 0.002(6) -0.050(6)
C48A 0.093(5) 0.091(5) 0.100(5) -0.017(3) 0.025(3) -0.033(3)
C49A 0.121(8) 0.095(8) 0.105(8) -0.022(4) 0.023(4) -0.036(4)
C50A 0.090(5) 0.085(5) 0.101(5) -0.024(3) 0.026(3) -0.032(3)
C51A 0.092(7) 0.093(7) 0.106(7) -0.024(4) 0.024(4) -0.037(4)
C52A 0.081(5) 0.083(6) 0.094(5) -0.018(3) 0.028(3) -0.028(3)
C53A 0.083(7) 0.093(7) 0.099(7) -0.019(4) 0.028(4) -0.031(4)
C56A 0.094(9) 0.088(8) 0.130(9) -0.023(6) 0.023(7) -0.064(7)
C57A 0.099(10) 0.094(9) 0.134(10) -0.024(7) 0.021(7) -0.066(7)
C61A 0.147(6) 0.140(6) 0.150(6) -0.032(4) 0.004(4) -0.053(3)
S1 0.084(3) 0.112(4) 0.158(4) -0.0144(19) 0.003(2) -0.054(2)
F1 0.142(8) 0.165(8) 0.174(7) -0.024(4) 0.009(4) -0.056(4)
F2 0.122(6) 0.119(8) 0.175(10) -0.030(3) 0.008(4) -0.053(4)
F3 0.138(7) 0.141(8) 0.185(8) -0.014(4) 0.012(4) -0.069(4)
O8 0.085(5) 0.130(8) 0.151(9) -0.018(3) 0.006(3) -0.058(5)
O9 0.094(6) 0.157(8) 0.179(8) -0.010(4) 0.004(4) -0.079(4)
O10 0.094(7) 0.130(7) 0.161(6) -0.036(4) 0.008(3) -0.054(3)
C60 0.110(5) 0.125(5) 0.169(5) -0.022(2) 0.008(3) -0.058(3)
S2 0.139(3) 0.118(3) 0.126(3) -0.032(2) -0.001(2) -0.038(2)
F4 0.172(8) 0.190(8) 0.200(8) -0.043(5) 0.022(5) -0.106(5)
F5 0.154(7) 0.172(8) 0.188(8) -0.025(5) 0.018(5) -0.070(5)
F6 0.162(8) 0.211(10) 0.158(8) -0.030(6) 0.015(5) -0.049(6)
O5 0.175(9) 0.171(8) 0.176(8) -0.034(5) -0.001(5) -0.056(5)
O6 0.140(8) 0.143(8) 0.180(9) -0.036(6) 0.008(6) -0.051(5)
O7 0.200(11) 0.169(10) 0.198(10) -0.069(7) 0.024(7) -0.094(7)
C61 0.144(6) 0.137(6) 0.148(6) -0.032(4) 0.001(4) -0.051(3)
S1A 0.084(3) 0.103(4) 0.155(4) -0.015(2) 0.004(2) -0.051(3)
F1A 0.160(10) 0.157(10) 0.175(10) -0.026(6) 0.017(6) -0.076(6)
F2A 0.146(9) 0.120(8) 0.187(10) -0.004(5) 0.000(5) -0.055(5)
F3A 0.120(8) 0.137(10) 0.183(11) -0.036(5) 0.019(6) -0.056(5)
O8A 0.075(7) 0.132(10) 0.176(11) -0.029(5) 0.022(5) -0.058(6)
O9A 0.134(10) 0.162(11) 0.166(10) -0.019(5) 0.006(6) -0.075(6)
O10A 0.086(7) 0.110(8) 0.176(9) -0.014(4) -0.001(5) -0.052(5)
C60A 0.106(5) 0.124(5) 0.167(6) -0.017(3) 0.006(3) -0.056(3)

loop_
_geom_bond_atom_site_label_1
_geom_bond_atom_site_label_2
_geom_bond_distance
_geom_bond_site_symmetry_2
_geom_bond_publ_flag
Pt1 P1 2.263(2) . ?
Pt1 P2 2.2444(19) . ?
Pt1 O2 2.085(5) 2_666 ?
Pt1 N1 2.098(6) . ?
Pt2 P4 2.245(2) . ?
Pt2 O4 2.088(5) . ?
Pt2 N2 2.119(6) . ?
Pt2 P3 2.29(2) . ?
Pt2 P3A 2.25(2) . ?
P1 C2 1.834(11) . ?
P1 C4 1.805(13) . ?
P1 C6 1.797(12) . ?
P2 C7 1.831(9) . ?
P2 C10 1.841(8) . ?
P2 C12 1.811(9) . ?
P4 C55 1.823(11) . ?
P4 C58 1.790(10) . ?
P4 C56 1.83(3) . ?
P4 C56A 1.80(3) . ?
O1 C46 1.227(10) . ?
O2 C46 1.267(10) . ?
O3 C47 1.210(10) . ?
O4 C47 1.277(10) . ?
N1 C13 1.348(11) . ?
N1 C17 1.311(11) . ?
N2 C37 1.309(11) . ?
N2 C38 1.331(12) . ?
C1 H1a 0.9800 . ?
C1 H1b 0.9800 . ?
C1 H1c 0.9800 . ?
C1 C2 1.462(18) . ?
C2 H2a 0.9900 . ?
C2 H2b 0.9900 . ?
C3 H3a 0.9800 . ?
C3 H3b 0.9800 . ?
C3 H3c 0.9800 . ?
C3 C4 1.523(17) . ?
C4 H4a 0.9900 . ?
C4 H4b 0.9900 . ?
C5 H5a 0.9800 . ?
C5 H5b 0.9800 . ?
C5 H5c 0.9800 . ?
C5 C6 1.578(19) . ?
C6 H6a 0.9900 . ?
C6 H6b 0.9900 . ?
C7 H7a 0.9900 . ?
C7 H7b 0.9900 . ?
C7 C8 1.512(14) . ?
C8 H8a 0.9800 . ?
C8 H8b 0.9800 . ?
C8 H8c 0.9800 . ?
C9 H9a 0.9800 . ?
C9 H9b 0.9800 . ?
C9 H9c 0.9800 . ?
C9 C10 1.546(11) . ?
C10 H10a 0.9900 . ?
C10 H10b 0.9900 . ?
C11 H11a 0.9800 . ?
C11 H11b 0.9800 . ?
C11 H11c 0.9800 . ?
C11 C12 1.502(13) . ?
C12 H12a 0.9900 . ?
C12 H12b 0.9900 . ?
C13 H13 0.9500 . ?
C13 C14 1.394(13) . ?
C14 H14 0.9500 . ?
C14 C15 1.376(14) . ?
C15 C16 1.398(13) . ?
C15 C18 1.404(11) . ?
C16 H16 0.9500 . ?
C16 C17 1.393(11) . ?
C17 H17 0.9500 . ?
C18 C19 1.218(12) . ?
C19 C20 1.460(8) . ?
C21 H21 0.9500 . ?
C21 C20 1.3900 . ?
C21 C22 1.3900 . ?
C20 C25 1.3900 . ?
C25 H25 0.9500 . ?
C25 C24 1.3900 . ?
C24 H24 0.9500 . ?
C24 C23 1.3900 . ?
C23 C22 1.3900 . ?
C23 C26 1.520(8) . ?
C22 H22 0.9500 . ?
C26 C26 1.333(14) 2_666 ?
C26 C27 1.486(7) . ?
C28 H28 0.9500 . ?
C28 C29 1.3900 . ?
C28 C27 1.3900 . ?
C29 H29 0.9500 . ?
C29 C30 1.3900 . ?
C30 C31 1.3900 . ?
C30 C33 1.460(8) . ?
C31 H31 0.9500 . ?
C31 C32 1.3900 . ?
C32 H32 0.9500 . ?
C32 C27 1.3900 . ?
C33 C34 1.168(11) . ?
C34 C35 1.440(10) . ?
C35 C36 1.381(13) . ?
C35 C39 1.391(14) . ?
C36 H36 0.9500 . ?
C36 C37 1.349(11) . ?
C37 H37 0.9500 . ?
C38 H38 0.9500 . ?
C38 C39 1.350(13) . ?
C39 H39 0.9500 . ?
C40 C41 1.387(13) . ?
C40 C45 1.382(12) . ?
C40 C47 1.525(10) . ?
C41 H41 0.9500 . ?
C41 C42 1.398(13) . ?
C42 H42 0.9500 . ?
C42 C43 1.365(12) . ?
C43 C44 1.403(12) . ?
C43 C46 1.530(10) . ?
C44 H44 0.9500 . ?
C44 C45 1.381(11) . ?
C45 H45 0.9500 . ?
C54 H54a 0.9800 . ?
C54 H54b 0.9800 . ?
C54 H54c 0.9800 . ?
C54 C55 1.517(16) . ?
C55 H55a 0.9900 . ?
C55 H55b 0.9900 . ?
C58 H58a 0.9900 . ?
C58 H58b 0.9900 . ?
C58 C59 1.509(16) . ?
C59 H59a 0.9800 . ?
C59 H59b 0.9800 . ?
C59 H59c 0.9800 . ?
P3 C48 1.71(3) . ?
P3 C50 1.70(3) . ?
P3 C52 1.89(2) . ?
C48 H48a 0.9900 . ?
C48 H48b 0.9900 . ?
C48 C49 1.559(16) . ?
C49 H49a 0.9800 . ?
C49 H49b 0.9800 . ?
C49 H49c 0.9800 . ?
C50 H50a 0.9900 . ?
C50 H50b 0.9900 . ?
C50 C51 1.50(2) . ?
C51 H51a 0.9800 . ?
C51 H51b 0.9800 . ?
C51 H51c 0.9800 . ?
C52 H52a 0.9900 . ?
C52 H52b 0.9900 . ?
C52 C53 1.49(2) . ?
C53 H53a 0.9800 . ?
C53 H53b 0.9800 . ?
C53 H53c 0.9800 . ?
C56 H56a 0.9900 . ?
C56 H56b 0.9900 . ?
C56 C57 1.58(3) . ?
C57 H57a 0.9800 . ?
C57 H57b 0.9800 . ?
C57 H57c 0.9800 . ?
S2A O5A 1.38(3) . ?
S2A O6A 1.34(3) . ?
S2A O7A 1.45(3) . ?
S2A C61A 1.82(3) . ?
P3A C48A 1.80(3) . ?
P3A C50A 1.89(3) . ?
P3A C52A 1.76(3) . ?
F4A H4Aa 2.62(11) . ?
F4A C61A 1.25(3) . ?
F5A C61A 1.17(4) . ?
F6A C61A 1.44(4) . ?
O6A H6Aa 1.26(9) . ?
C48A H48c 0.9900 . ?
C48A H48d 0.9900 . ?
C48A C49A 1.534(16) . ?
C49A H49d 0.9800 . ?
C49A H49e 0.9800 . ?
C49A H49f 0.9800 . ?
C50A H50c 0.9900 . ?
C50A H50d 0.9900 . ?
C50A C51A 1.55(3) . ?
C51A H51d 0.9800 . ?
C51A H51e 0.9800 . ?
C51A H51f 0.9800 . ?
C52A H52c 0.9900 . ?
C52A H52d 0.9900 . ?
C52A C53A 1.49(3) . ?
C53A H53d 0.9800 . ?
C53A H53e 0.9800 . ?
C53A H53f 0.9800 . ?
C56A H56c 0.9900 . ?
C56A H6Aa 0.9900 . ?
C56A C57A 1.60(3) . ?
C57A H57d 0.9800 . ?
C57A H57e 0.9800 . ?
C57A H4Aa 0.9800 . ?
S1 O8 1.426(13) . ?
S1 O9 1.482(13) . ?
S1 O10 1.422(13) . ?
S1 C60 1.788(15) . ?
F1 C60 1.335(13) . ?
F2 C60 1.337(13) . ?
F3 C60 1.329(13) . ?
S2 O5 1.365(15) . ?
S2 O6 1.365(12) . ?
S2 O7 1.425(12) . ?
S2 C61 1.835(18) . ?
F4 C61 1.257(19) . ?
F5 C61 1.149(18) . ?
F6 C61 1.433(19) . ?
S1A O8A 1.331(19) . ?
S1A O9A 1.58(2) . ?
S1A O10A 1.41(2) . ?
S1A C60A 1.77(2) . ?
F1A C60A 1.30(3) . ?
F2A C60A 1.33(3) . ?
F3A C60A 1.37(3) . ?

loop_
_geom_angle_atom_site_label_1
_geom_angle_atom_site_label_2
_geom_angle_atom_site_label_3
_geom_angle
_geom_angle_site_symmetry_1
_geom_angle_site_symmetry_3
_geom_angle_publ_flag
P2 Pt1 P1 96.70(8) . . ?
O2 Pt1 P1 88.92(16) 2_666 . ?
O2 Pt1 P2 174.37(16) 2_666 . ?
N1 Pt1 P1 168.80(17) . . ?
N1 Pt1 P2 93.08(16) . . ?
N1 Pt1 O2 81.4(2) . 2_666 ?
O4 Pt2 P4 176.06(17) . . ?
N2 Pt2 P4 92.84(18) . . ?
N2 Pt2 O4 84.3(2) . . ?
P3 Pt2 P4 102.8(6) . . ?
P3 Pt2 O4 80.1(6) . . ?
P3 Pt2 N2 164.3(6) . . ?
P3A Pt2 P4 93.3(7) . . ?
P3A Pt2 O4 89.3(7) . . ?
P3A Pt2 N2 171.7(7) . . ?
P3A Pt2 P3 11.7(14) . . ?
C2 P1 Pt1 112.6(4) . . ?
C4 P1 Pt1 111.7(4) . . ?
C4 P1 C2 102.5(6) . . ?
C6 P1 Pt1 122.3(4) . . ?
C6 P1 C2 101.3(7) . . ?
C6 P1 C4 104.1(7) . . ?
C7 P2 Pt1 111.7(3) . . ?
C10 P2 Pt1 111.2(3) . . ?
C10 P2 C7 105.0(4) . . ?
C12 P2 Pt1 118.1(3) . . ?
C12 P2 C7 105.1(4) . . ?
C12 P2 C10 104.5(4) . . ?
C55 P4 Pt2 114.8(4) . . ?
C58 P4 Pt2 114.0(3) . . ?
C58 P4 C55 107.2(5) . . ?
C56 P4 Pt2 111.1(14) . . ?
C56 P4 C55 99.6(14) . . ?
C56 P4 C58 109.1(17) . . ?
C56A P4 Pt2 116.0(17) . . ?
C56A P4 C55 104.4(14) . . ?
C56A P4 C58 98.8(18) . . ?
C56A P4 C56 10(3) . . ?
C46 O2 Pt1 114.9(5) . 2_666 ?
C47 O4 Pt2 117.0(5) . . ?
C13 N1 Pt1 116.8(6) . . ?
C17 N1 Pt1 124.8(5) . . ?
C17 N1 C13 118.2(7) . . ?
C37 N2 Pt2 123.0(5) . . ?
C38 N2 Pt2 119.1(6) . . ?
C38 N2 C37 116.9(7) . . ?
H1b C1 H1a 109.5 . . ?
H1c C1 H1a 109.5 . . ?
H1c C1 H1b 109.5 . . ?
C2 C1 H1a 109.5 . . ?
C2 C1 H1b 109.5 . . ?
C2 C1 H1c 109.5 . . ?
C1 C2 P1 118.3(10) . . ?
H2a C2 P1 107.7(5) . . ?
H2a C2 C1 107.7(10) . . ?
H2b C2 P1 107.7(5) . . ?
H2b C2 C1 107.7(10) . . ?
H2b C2 H2a 107.1 . . ?
H3b C3 H3a 109.5 . . ?
H3c C3 H3a 109.5 . . ?
H3c C3 H3b 109.5 . . ?
C4 C3 H3a 109.5 . . ?
C4 C3 H3b 109.5 . . ?
C4 C3 H3c 109.5 . . ?
C3 C4 P1 115.4(9) . . ?
H4a C4 P1 108.4(4) . . ?
H4a C4 C3 108.4(6) . . ?
H4b C4 P1 108.4(4) . . ?
H4b C4 C3 108.4(7) . . ?
H4b C4 H4a 107.5 . . ?
H5b C5 H5a 109.5 . . ?
H5c C5 H5a 109.5 . . ?
H5c C5 H5b 109.5 . . ?
C6 C5 H5a 109.5 . . ?
C6 C5 H5b 109.5 . . ?
C6 C5 H5c 109.5 . . ?
C5 C6 P1 112.9(9) . . ?
H6a C6 P1 109.0(4) . . ?
H6a C6 C5 109.0(7) . . ?
H6b C6 P1 109.0(4) . . ?
H6b C6 C5 109.0(6) . . ?
H6b C6 H6a 107.8 . . ?
H7a C7 P2 108.9(3) . . ?
H7b C7 P2 108.9(3) . . ?
H7b C7 H7a 107.742764287(18) . . ?
C8 C7 P2 113.3(6) . . ?
C8 C7 H7a 108.9(5) . . ?
C8 C7 H7b 108.9(6) . . ?
H8a C8 C7 109.5 . . ?
H8b C8 C7 109.5 . . ?
H8b C8 H8a 109.5 . . ?
H8c C8 C7 109.5 . . ?
H8c C8 H8a 109.5 . . ?
H8c C8 H8b 109.5 . . ?
H9b C9 H9a 109.5 . . ?
H9c C9 H9a 109.5 . . ?
H9c C9 H9b 109.5 . . ?
C10 C9 H9a 109.5 . . ?
C10 C9 H9b 109.5 . . ?
C10 C9 H9c 109.5 . . ?
C9 C10 P2 115.2(7) . . ?
H10a C10 P2 108.5(3) . . ?
H10a C10 C9 108.5(6) . . ?
H10b C10 P2 108.5(3) . . ?
H10b C10 C9 108.5(6) . . ?
H10b C10 H10a 107.5 . . ?
H11b C11 H11a 109.5 . . ?
H11c C11 H11a 109.5 . . ?
H11c C11 H11b 109.5 . . ?
C12 C11 H11a 109.5 . . ?
C12 C11 H11b 109.5 . . ?
C12 C11 H11c 109.5 . . ?
C11 C12 P2 113.7(6) . . ?
H12a C12 P2 108.8(3) . . ?
H12a C12 C11 108.8(5) . . ?
H12b C12 P2 108.8(3) . . ?
H12b C12 C11 108.8(5) . . ?
H12b C12 H12a 107.7 . . ?
H13 C13 N1 118.5(5) . . ?
C14 C13 N1 123.0(9) . . ?
C14 C13 H13 118.5(6) . . ?
H14 C14 C13 120.2(6) . . ?
C15 C14 C13 119.5(9) . . ?
C15 C14 H14 120.2(5) . . ?
C16 C15 C14 116.3(8) . . ?
C18 C15 C14 121.0(9) . . ?
C18 C15 C16 122.7(9) . . ?
H16 C16 C15 119.5(5) . . ?
C17 C16 C15 121.0(9) . . ?
C17 C16 H16 119.5(6) . . ?
C16 C17 N1 121.9(8) . . ?
H17 C17 N1 119.1(4) . . ?
H17 C17 C16 119.1(6) . . ?
C19 C18 C15 174.1(10) . . ?
C20 C19 C18 174.8(10) . . ?
C20 C21 H21 120.0 . . ?
C22 C21 H21 120.0 . . ?
C22 C21 C20 120.0 . . ?
C21 C20 C19 120.0(6) . . ?
C25 C20 C19 119.8(6) . . ?
C25 C20 C21 120.0 . . ?
H25 C25 C20 120.00(16) . . ?
C24 C25 C20 120.0 . . ?
C24 C25 H25 120.00(16) . . ?
H24 C24 C25 120.00(16) . . ?
C23 C24 C25 120.0 . . ?
C23 C24 H24 120.00(16) . . ?
C22 C23 C24 120.0 . . ?
C26 C23 C24 119.6(5) . . ?
C26 C23 C22 120.3(5) . . ?
C23 C22 C21 120.0 . . ?
H22 C22 C21 120.00(16) . . ?
H22 C22 C23 120.00(16) . . ?
C26 C26 C23 119.6(7) 2_666 . ?
C27 C26 C23 116.8(5) . . ?
C29 C28 H28 120.0 . . ?
C27 C28 H28 120.0 . . ?
C27 C28 C29 120.0 . . ?
H29 C29 C28 120.00(14) . . ?
C30 C29 C28 120.0 . . ?
C30 C29 H29 120.00(14) . . ?
C31 C30 C29 120.0 . . ?
C33 C30 C29 122.4(5) . . ?
C33 C30 C31 117.6(5) . . ?
H31 C31 C30 120.00(14) . . ?
C32 C31 C30 120.0 . . ?
C32 C31 H31 120.00(14) . . ?
H32 C32 C31 120.00(14) . . ?
C27 C32 C31 120.0 . . ?
C27 C32 H32 120.00(14) . . ?
C28 C27 C26 120.6(4) . . ?
C32 C27 C26 119.4(4) . . ?
C32 C27 C28 120.0 . . ?
C34 C33 C30 176.3(11) . . ?
C35 C34 C33 172.3(12) . . ?
C36 C35 C34 123.8(9) . . ?
C39 C35 C34 119.7(9) . . ?
C39 C35 C36 116.5(8) . . ?
H36 C36 C35 120.0(5) . . ?
C37 C36 C35 120.1(10) . . ?
C37 C36 H36 120.0(6) . . ?
C36 C37 N2 123.3(9) . . ?
H37 C37 N2 118.4(4) . . ?
H37 C37 C36 118.4(6) . . ?
H38 C38 N2 117.8(5) . . ?
C39 C38 N2 124.3(10) . . ?
C39 C38 H38 117.8(7) . . ?
C38 C39 C35 117.9(10) . . ?
H39 C39 C35 121.1(5) . . ?
H39 C39 C38 121.1(7) . . ?
C45 C40 C41 119.7(7) . . ?
C47 C40 C41 121.6(8) . . ?
C47 C40 C45 118.6(8) . . ?
H41 C41 C40 120.2(5) . . ?
C42 C41 C40 119.6(9) . . ?
C42 C41 H41 120.2(7) . . ?
H42 C42 C41 120.0(7) . . ?
C43 C42 C41 120.1(9) . . ?
C43 C42 H42 120.0(5) . . ?
C44 C43 C42 120.8(7) . . ?
C46 C43 C42 120.5(8) . . ?
C46 C43 C44 118.6(8) . . ?
H44 C44 C43 120.8(5) . . ?
C45 C44 C43 118.5(8) . . ?
C45 C44 H44 120.8(6) . . ?
C44 C45 C40 121.1(8) . . ?
H45 C45 C40 119.4(5) . . ?
H45 C45 C44 119.4(6) . . ?
O2 C46 O1 125.7(7) . . ?
C43 C46 O1 119.3(8) . . ?
C43 C46 O2 115.0(7) . . ?
O4 C47 O3 126.5(7) . . ?
C40 C47 O3 121.0(8) . . ?
C40 C47 O4 112.5(8) . . ?
H54b C54 H54a 109.5 . . ?
H54c C54 H54a 109.5 . . ?
H54c C54 H54b 109.5 . . ?
C55 C54 H54a 109.5 . . ?
C55 C54 H54b 109.5 . . ?
C55 C54 H54c 109.5 . . ?
C54 C55 P4 112.3(7) . . ?
H55a C55 P4 109.1(4) . . ?
H55a C55 C54 109.1(8) . . ?
H55b C55 P4 109.1(4) . . ?
H55b C55 C54 109.1(7) . . ?
H55b C55 H55a 107.9 . . ?
H58a C58 P4 108.9(3) . . ?
H58b C58 P4 108.9(3) . . ?
H58b C58 H58a 107.7 . . ?
C59 C58 P4 113.5(7) . . ?
C59 C58 H58a 108.9(7) . . ?
C59 C58 H58b 108.9(8) . . ?
H59a C59 C58 109.5 . . ?
H59b C59 C58 109.5 . . ?
H59b C59 H59a 109.5 . . ?
H59c C59 C58 109.5 . . ?
H59c C59 H59a 109.5 . . ?
H59c C59 H59b 109.5 . . ?
C48 P3 Pt2 110.2(13) . . ?
C50 P3 Pt2 114.3(14) . . ?
C50 P3 C48 87.0(14) . . ?
C52 P3 Pt2 117.0(14) . . ?
C52 P3 C48 119.1(17) . . ?
C52 P3 C50 105.3(16) . . ?
H48a C48 P3 109.9(11) . . ?
H48b C48 P3 109.9(10) . . ?
H48b C48 H48a 108.31124412(3) . . ?
C49 C48 P3 108.9(17) . . ?
C49 C48 H48a 109.9(12) . . ?
C49 C48 H48b 109.9(12) . . ?
H49a C49 C48 109.5 . . ?
H49b C49 C48 109.5 . . ?
H49b C49 H49a 109.5 . . ?
H49c C49 C48 109.5 . . ?
H49c C49 H49a 109.5 . . ?
H49c C49 H49b 109.5 . . ?
H50a C50 P3 107.6(10) . . ?
H50b C50 P3 107.6(10) . . ?
H50b C50 H50a 107.0319(2) . . ?
C51 C50 P3 118.9(17) . . ?
C51 C50 H50a 107.6(11) . . ?
C51 C50 H50b 107.6(13) . . ?
H51a C51 C50 109.5 . . ?
H51b C51 C50 109.5 . . ?
H51b C51 H51a 109.5 . . ?
H51c C51 C50 109.5 . . ?
H51c C51 H51a 109.5 . . ?
H51c C51 H51b 109.5 . . ?
H52a C52 P3 108.8(11) . . ?
H52b C52 P3 108.8(11) . . ?
H52b C52 H52a 107.6694(2) . . ?
C53 C52 P3 113.8(18) . . ?
C53 C52 H52a 108.8(12) . . ?
C53 C52 H52b 108.8(14) . . ?
H53a C53 C52 109.5 . . ?
H53b C53 C52 109.5 . . ?
H53b C53 H53a 109.5 . . ?
H53c C53 C52 109.5 . . ?
H53c C53 H53a 109.5 . . ?
H53c C53 H53b 109.5 . . ?
H56a C56 P4 108.8(14) . . ?
H56b C56 P4 108.8(16) . . ?
H56b C56 H56a 107.69615052(4) . . ?
C57 C56 P4 114(2) . . ?
C57 C56 H56a 108.8(17) . . ?
C57 C56 H56b 108.8(19) . . ?
H57a C57 C56 109.5 . . ?
H57b C57 C56 109.5 . . ?
H57b C57 H57a 109.5 . . ?
H57c C57 C56 109.5 . . ?
H57c C57 H57a 109.5 . . ?
H57c C57 H57b 109.5 . . ?
O6A S2A O5A 115(5) . . ?
O7A S2A O5A 103(4) . . ?
O7A S2A O6A 114(5) . . ?
C61A S2A O5A 108(4) . . ?
C61A S2A O6A 114(4) . . ?
C61A S2A O7A 100(3) . . ?
C48A P3A Pt2 112.3(13) . . ?
C50A P3A Pt2 105.2(13) . . ?
C50A P3A C48A 79.9(14) . . ?
C52A P3A Pt2 127.9(16) . . ?
C52A P3A C48A 116.1(17) . . ?
C52A P3A C50A 101.3(17) . . ?
C61A F4A H4Aa 135(5) . . ?
H6Aa O6A S2A 145(7) . . ?
H48c C48A P3A 111.0(12) . . ?
H48d C48A P3A 111.0(10) . . ?
H48d C48A H48c 109.0 . . ?
C49A C48A P3A 103.7(18) . . ?
C49A C48A H48c 111.0(14) . . ?
C49A C48A H48d 111.0(13) . . ?
H49d C49A C48A 109.5 . . ?
H49e C49A C48A 109.5 . . ?
H49e C49A H49d 109.5 . . ?
H49f C49A C48A 109.5 . . ?
H49f C49A H49d 109.5 . . ?
H49f C49A H49e 109.5 . . ?
H50c C50A P3A 108.8(10) . . ?
H50d C50A P3A 108.8(10) . . ?
H50d C50A H50c 107.7 . . ?
C51A C50A P3A 113.8(17) . . ?
C51A C50A H50c 108.8(12) . . ?
C51A C50A H50d 108.8(13) . . ?
H51d C51A C50A 109.5 . . ?
H51e C51A C50A 109.5 . . ?
H51e C51A H51d 109.5 . . ?
H51f C51A C50A 109.5 . . ?
H51f C51A H51d 109.5 . . ?
H51f C51A H51e 109.5 . . ?
H52c C52A P3A 107.3(12) . . ?
H52d C52A P3A 107.3(14) . . ?
H52d C52A H52c 106.89399802(2) . . ?
C53A C52A P3A 120.1(19) . . ?
C53A C52A H52c 107.3(14) . . ?
C53A C52A H52d 107.3(16) . . ?
H53d C53A C52A 109.5 . . ?
H53e C53A C52A 109.5 . . ?
H53e C53A H53d 109.5 . . ?
H53f C53A C52A 109.5 . . ?
H53f C53A H53d 109.5 . . ?
H53f C53A H53e 109.5 . . ?
H56c C56A P4 107.5(18) . . ?
H6Aa C56A P4 107.5(16) . . ?
H6Aa C56A H56c 107.0 . . ?
C57A C56A P4 119(2) . . ?
C57A C56A H56c 108(2) . . ?
C57A C56A H6Aa 107.5(18) . . ?
C56A H6Aa O6A 140(4) . . ?
H57d C57A C56A 109.5 . . ?
H57e C57A C56A 109.5 . . ?
H57e C57A H57d 109.5 . . ?
H4Aa C57A C56A 109.5 . . ?
H4Aa C57A H57d 109.5 . . ?
H4Aa C57A H57e 109.5 . . ?
C57A H4Aa F4A 47(6) . . ?
F4A C61A S2A 117(4) . . ?
F5A C61A S2A 104(4) . . ?
F5A C61A F4A 125(5) . . ?
F6A C61A S2A 92(4) . . ?
F6A C61A F4A 109(5) . . ?
F6A C61A F5A 105(5) . . ?
O9 S1 O8 111.0(15) . . ?
O10 S1 O8 117.9(15) . . ?
O10 S1 O9 115.5(15) . . ?
C60 S1 O8 106.1(13) . . ?
C60 S1 O9 100.2(12) . . ?
C60 S1 O10 103.7(12) . . ?
F1 C60 S1 106.2(13) . . ?
F2 C60 S1 115.2(15) . . ?
F2 C60 F1 114.6(17) . . ?
F3 C60 S1 106.5(14) . . ?
F3 C60 F1 113.3(18) . . ?
F3 C60 F2 100.8(16) . . ?
O6 S2 O5 105.7(9) . . ?
O7 S2 O5 118.5(10) . . ?
O7 S2 O6 112.0(9) . . ?
C61 S2 O5 107.6(10) . . ?
C61 S2 O6 108.8(9) . . ?
C61 S2 O7 103.9(9) . . ?
F4 C61 S2 108.2(13) . . ?
F5 C61 S2 116.2(16) . . ?
F5 C61 F4 119(2) . . ?
F6 C61 S2 104.1(12) . . ?
F6 C61 F4 103.1(16) . . ?
F6 C61 F5 104.0(16) . . ?
O9A S1A O8A 117.2(18) . . ?
O10A S1A O8A 118.3(18) . . ?
O10A S1A O9A 111.0(17) . . ?
C60A S1A O8A 109.4(17) . . ?
C60A S1A O9A 90.4(15) . . ?
C60A S1A O10A 106.3(15) . . ?
F1A C60A S1A 104.6(19) . . ?
F2A C60A S1A 114(2) . . ?
F2A C60A F1A 114(2) . . ?
F3A C60A S1A 105.2(19) . . ?
F3A C60A F1A 115(3) . . ?
F3A C60A F2A 104(2) . . ?

loop_
_geom_torsion_atom_site_label_1
_geom_torsion_atom_site_label_2
_geom_torsion_atom_site_label_3
_geom_torsion_atom_site_label_4
_geom_torsion
_geom_torsion_site_symmetry_1
_geom_torsion_site_symmetry_2
_geom_torsion_site_symmetry_3
_geom_torsion_site_symmetry_4
_geom_torsion_publ_flag
Pt1 O2 C46 O1 -3.5(6) 2_666 . . . ?
Pt1 O2 C46 C43 176.3(5) 2_666 . . . ?
Pt1 N1 C13 C14 -176.7(7) . . . . ?
Pt1 N1 C17 C16 176.9(6) . . . . ?
Pt2 O4 C47 O3 0.2(6) . . . . ?
Pt2 O4 C47 C40 178.7(5) . . . . ?
Pt2 N2 C37 C36 168.7(7) . . . . ?
Pt2 N2 C38 C39 -172.9(9) . . . . ?
O1 C46 C43 C42 176.1(8) . . . . ?
O1 C46 C43 C44 -3.2(9) . . . . ?
O2 C46 C43 C42 -3.7(9) . . . . ?
O2 C46 C43 C44 177.0(7) . . . . ?
O3 C47 C40 C41 -174.8(8) . . . . ?
O3 C47 C40 C45 2.0(9) . . . . ?
O4 C47 C40 C41 6.6(9) . . . . ?
O4 C47 C40 C45 -176.6(7) . . . . ?
N1 C13 C14 C15 1.8(12) . . . . ?
N1 C17 C16 C15 -3.2(9) . . . . ?
N2 C37 C36 C35 -3.3(11) . . . . ?
N2 C38 C39 C35 10.4(14) . . . . ?
C13 C14 C15 C16 -2.2(11) . . . . ?
C13 C14 C15 C18 177.8(9) . . . . ?
C14 C15 C16 C17 2.9(9) . . . . ?
C19 C20 C21 C22 -175.9(4) . . . . ?
C19 C20 C25 C24 176.0(4) . . . . ?
C21 C20 C25 C24 0.0(4) . . . . ?
C21 C22 C23 C24 -0.0(4) . . . . ?
C21 C22 C23 C26 176.1(3) . . . . ?
C20 C25 C24 C23 -0.0(4) . . . . ?
C25 C24 C23 C22 0.0(4) . . . . ?
C25 C24 C23 C26 -176.2(3) . . . . ?
C24 C23 C26 C26 84.4(7) . . . 2_666 ?
C24 C23 C26 C27 -93.1(4) . . . . ?
C23 C26 C26 C23 -180.0(9) . . 2_666 2_666 ?
C23 C26 C26 C27 2.7(9) . . 2_666 2_666 ?
C23 C26 C27 C28 -79.0(7) . . . . ?
C23 C26 C27 C32 102.5(6) . . . . ?
C26 C26 C27 C28 103.6(11) 2_666 . . . ?
C26 C26 C27 C32 -74.9(12) 2_666 . . . ?
C26 C27 C28 C29 -178.5(3) . . . . ?
C26 C27 C32 C31 178.5(3) . . . . ?
C28 C29 C30 C31 -0.0(4) . . . . ?
C28 C29 C30 C33 176.9(4) . . . . ?
C28 C27 C32 C31 -0.0(4) . . . . ?
C29 C30 C31 C32 0.0(4) . . . . ?
C30 C31 C32 C27 -0.0(4) . . . . ?
C34 C35 C36 C37 -174.2(9) . . . . ?
C34 C35 C39 C38 171.0(10) . . . . ?
C40 C41 C42 C43 -1.2(11) . . . . ?
C40 C45 C44 C43 3.7(10) . . . . ?
C41 C42 C43 C44 1.4(13) . . . . ?
C41 C42 C43 C46 -178.0(9) . . . . ?
C42 C43 C44 C45 -2.5(10) . . . . ?

_shelx_fab_file                  
;
-16 -9 1 -2.1435 -0.5387
-16 -8 1 -2.6445 -1.3921
-16 -8 2 -2.1166 0.3434
-16 -7 1 -3.5878 -2.1071
-16 -7 2 1.2067 1.0747
-16 -7 3 1.5144 0.5407
-16 -6 1 -4.6074 -1.7060
-16 -6 2 -2.5340 0.3488
-16 -6 3 2.3580 0.0912
-16 -6 4 3.5727 1.1343
-16 -5 1 0.5380 1.4129
-16 -5 2 -2.9743 -0.2161
-16 -5 3 0.8074 0.2815
-16 -5 4 5.0183 0.1615
-16 -5 5 -1.2943 0.1179
-16 -4 1 -0.3490 1.8326
-16 -4 2 -0.9389 0.0822
-16 -4 3 -3.2611 -0.2890
-16 -4 4 2.2160 0.6545
-16 -4 5 0.3559 -0.9323
-16 -3 1 0.3929 0.8928
-16 -3 2 -0.5411 -0.2501
-16 -3 3 -0.6628 -0.5870
-16 -3 4 -2.9034 0.3983
-16 -3 5 0.3211 0.0618
-16 -3 6 -0.6282 0.4960
-16 -2 1 -1.5751 0.0416
-16 -2 2 -0.5839 -0.3564
-16 -2 3 -0.4831 -0.7344
-16 -2 4 -0.8681 -0.2818
-16 -2 5 -2.3890 -0.0547
-16 -2 6 4.5559 1.8270
-16 -1 1 -1.1661 -1.5887
-16 -1 2 -1.8218 0.3979
-16 -1 3 0.3225 0.0832
-16 -1 4 -0.4536 -0.3294
-16 -1 5 -1.3799 -0.3197
-16 -1 6 1.1322 0.9038
-16 0 1 -1.8339 -1.3949
-16 0 2 -1.6090 -0.2296
-16 0 3 -0.5171 0.7991
-16 0 4 2.6783 -0.0279
-16 0 5 2.5655 0.6685
-16 0 6 1.6336 -0.2741
-16 1 1 -1.5392 0.6493
-16 1 2 -2.2747 0.0059
-16 1 3 -1.7477 0.2373
-16 1 4 -0.2874 -0.1907
-16 1 5 3.5219 0.1414
-16 1 6 1.4375 -0.0477
-16 2 1 -2.1148 0.8673
-16 2 2 -0.2794 0.4709
-16 2 3 -0.7616 0.4638
-16 2 4 -0.0652 0.5432
-16 2 5 2.6589 -0.3250
-16 2 6 2.0713 -1.5550
-16 3 1 -2.2945 0.4989
-16 3 2 0.3409 -0.7516
-16 3 3 -0.6996 -0.4624
-16 3 4 -0.0588 1.8050
-16 3 5 0.0288 0.6919
-15 -11 1 0.2743 0.8637
-15 -11 2 -3.5950 -1.2106
-15 -10 1 -1.4560 1.3360
-15 -10 2 -2.5955 -1.5770
-15 -10 3 -2.7251 -0.4725
-15 -9 1 -3.5003 1.2603
-15 -9 2 -1.7156 -0.7174
-15 -9 3 -0.6574 -0.2961
-15 -9 4 -1.9911 0.3175
-15 -8 1 -3.2583 -0.4849
-15 -8 2 -6.8988 -0.3495
-15 -8 3 2.5398 -0.1175
-15 -8 4 -0.2577 0.0309
-15 -8 5 0.7573 1.2094
-15 -7 1 -3.3024 -1.3121
-15 -7 2 -1.2368 0.2354
-15 -7 3 0.2673 0.3361
-15 -7 4 3.2090 0.1349
-15 -7 5 -0.9688 0.3335
-15 -7 6 -4.2718 0.4220
-15 -6 1 -0.4923 -0.8654
-15 -6 2 -3.0194 -0.0550
-15 -6 3 2.8879 0.5666
-15 -6 4 0.6863 -0.2838
-15 -6 5 3.6859 0.6764
-15 -6 6 -2.0167 -0.4515
-15 -6 7 -2.6233 -0.1760
-15 -5 1 3.1715 1.4994
-15 -5 2 0.2704 -0.1139
-15 -5 3 0.7734 1.0098
-15 -5 4 0.2018 -1.0365
-15 -5 5 -2.9679 0.1811
-15 -5 6 -0.4757 0.0774
-15 -5 7 -5.0420 -0.0843
-15 -5 8 -1.4569 -0.0845
-15 -4 1 -1.0218 1.7816
-15 -4 2 3.1448 0.0880
-15 -4 3 -0.1153 0.6764
-15 -4 4 -1.3146 -0.1886
-15 -4 5 -0.8587 -0.5116
-15 -4 6 -0.9091 -0.2302
-15 -4 7 0.3982 0.5954
-15 -4 8 0.0506 -0.1465
-15 -3 1 -0.1570 0.6657
-15 -3 2 -0.3855 -0.2376
-15 -3 3 2.9014 -0.1938
-15 -3 4 -4.1819 0.1340
-15 -3 5 -3.0707 0.5042
-15 -3 6 -1.2010 -0.8038
-15 -3 7 -2.4057 0.2955
-15 -3 8 2.1694 0.1136
-15 -3 9 1.1481 1.0952
-15 -2 1 0.4151 -0.7680
-15 -2 2 -0.5314 -0.3212
-15 -2 3 1.4517 -0.9205
-15 -2 4 2.3309 -0.1918
-15 -2 5 -2.9777 0.5279
-15 -2 6 1.1783 0.2327
-15 -2 7 0.9820 -0.1538
-15 -2 8 1.9448 -0.3245
-15 -2 9 1.1736 0.8939
-15 -1 1 1.3858 -1.9610
-15 -1 2 -0.2822 0.1423
-15 -1 3 -0.6678 -0.5340
-15 -1 4 0.9268 -0.2745
-15 -1 5 0.6624 0.1858
-15 -1 6 -4.4388 -0.3480
-15 -1 7 0.3203 0.6160
-15 -1 8 4.2842 0.2331
-15 -1 9 0.1619 0.3445
-15 0 1 1.5337 -1.1631
-15 0 2 1.4851 0.1688
-15 0 3 0.6149 0.1959
-15 0 4 2.0127 0.2930
-15 0 5 2.9409 0.3233
-15 0 6 -0.6059 -0.3248
-15 0 7 -4.2809 -0.7299
-15 0 8 2.0979 0.7146
-15 0 9 3.1850 1.0401
-15 1 1 0.7114 0.7862
-15 1 2 -0.3842 0.1907
-15 1 3 -0.9047 0.1297
-15 1 4 -1.0598 0.0036
-15 1 5 -0.4438 -0.3435
-15 1 6 0.0291 0.6827
-15 1 7 -2.8613 -0.3272
-15 1 8 -2.0232 -0.4125
-15 1 9 1.2843 0.3165
-15 2 1 1.0759 1.6629
-15 2 2 1.5105 0.4512
-15 2 3 -0.7639 0.5612
-15 2 4 0.3798 0.2174
-15 2 5 -2.0492 -1.0979
-15 2 6 0.4725 -0.1382
-15 2 7 -1.3852 0.4042
-15 2 8 0.6756 0.2259
-15 2 9 -3.7801 -2.0169
-15 3 1 1.6698 0.9606
-15 3 2 0.8319 -0.3418
-15 3 3 -0.1158 0.0529
-15 3 4 -1.5239 0.4999
-15 3 5 -3.9145 -0.3476
-15 3 6 -0.7316 -0.3769
-15 3 7 -1.8105 -0.3345
-15 3 8 2.0727 0.3872
-15 3 9 1.5859 -0.3080
-15 4 1 4.2258 0.1795
-15 4 2 -0.0255 -0.6106
-15 4 3 3.4686 -0.5547
-15 4 4 0.7128 -0.2784
-15 4 5 -0.7020 0.6117
-15 4 6 0.0483 1.2757
-15 4 7 0.4375 0.1875
-15 4 8 -0.2257 -2.2112
-15 4 9 1.4304 -0.3571
-15 5 1 4.0413 -0.8113
-15 5 2 0.9168 0.4437
-15 5 3 -0.7179 0.0772
-15 5 4 2.2028 -1.3731
-15 5 5 -1.0359 -0.8195
-15 5 6 0.6190 2.0298
-15 5 7 0.4961 2.6404
-15 5 8 1.7363 -0.8961
-15 6 1 0.9684 -1.9977
-15 6 2 2.9416 1.0927
-15 6 3 -0.1276 2.1333
-15 6 4 -0.4333 -0.5838
-15 6 5 1.5673 -1.8520
-15 6 6 0.6986 -0.2939
-14 -13 1 0.7991 -1.0787
-14 -12 1 0.4981 -1.3955
-14 -12 2 1.4160 -0.2484
-14 -12 3 -0.0283 -1.0641
-14 -11 1 3.1163 0.6723
-14 -11 2 -0.4132 -0.0571
-14 -11 3 -0.1739 -0.7230
-14 -11 4 -0.9156 -0.1145
-14 -10 1 -0.2521 1.6300
-14 -10 2 3.1678 -0.1861
-14 -10 3 -0.8694 -0.2885
-14 -10 4 0.4186 0.2890
-14 -10 5 0.2779 -0.1911
-14 -10 6 1.6520 0.3235
-14 -9 1 0.3633 1.1325
-14 -9 2 0.5193 0.0669
-14 -9 3 2.1899 -0.4234
-14 -9 4 -1.4658 0.8150
-14 -9 5 -1.3403 0.3083
-14 -9 6 1.3067 -0.1249
-14 -9 7 1.9041 0.6534
-14 -8 1 -1.1614 -1.1076
-14 -8 2 -1.6634 -0.0082
-14 -8 3 0.6099 -0.7951
-14 -8 4 3.7008 0.6446
-14 -8 5 -0.3440 0.3227
-14 -8 6 2.1467 0.0022
-14 -8 7 3.9158 -0.1359
-14 -8 8 -0.6247 0.1356
-14 -7 1 -3.2322 -2.1760
-14 -7 2 3.1535 -0.1120
-14 -7 3 -4.3661 -0.4046
-14 -7 4 1.6623 -0.0228
-14 -7 5 0.4714 -0.0202
-14 -7 6 -2.0975 -0.2563
-14 -7 7 2.8100 0.0610
-14 -7 8 0.1340 -0.0248
-14 -6 1 0.9228 -1.6828
-14 -6 2 -0.2647 -0.1546
-14 -6 3 2.1563 0.2229
-14 -6 4 -1.3510 -0.0121
-14 -6 5 4.9918 0.0926
-14 -6 6 2.7488 -0.4838
-14 -6 7 1.3137 -0.2985
-14 -6 8 2.9306 0.3446
-14 -6 9 0.0740 -0.5604
-14 -5 1 1.0320 0.9052
-14 -5 2 1.2220 -0.0118
-14 -5 3 -0.9815 0.6699
-14 -5 4 -0.5483 -0.3244
-14 -5 5 -2.0568 -0.0727
-14 -5 6 2.0573 0.3127
-14 -5 7 1.7771 -0.4312
-14 -5 8 1.2460 0.4607
-14 -5 9 4.7363 -0.1887
-14 -5 10 0.1577 -0.1278
-14 -4 1 -1.2367 2.4056
-14 -4 2 2.4441 0.3853
-14 -4 3 0.1296 0.5661
-14 -4 4 0.4500 0.2973
-14 -4 5 3.5083 -0.6070
-14 -4 6 -0.0281 0.4727
-14 -4 7 5.4394 -0.0226
-14 -4 8 1.5650 0.5275
-14 -4 9 1.8628 -0.4625
-14 -4 10 1.3215 0.4064
-14 -3 1 0.7777 1.7394
-14 -3 2 -1.7568 0.3006
-14 -3 3 0.2529 -0.3330
-14 -3 4 -2.7223 0.7165
-14 -3 5 0.9890 -0.3554
-14 -3 6 -0.1690 0.0411
-14 -3 7 1.9176 -0.0842
-14 -3 8 2.0916 0.5021
-14 -3 9 2.7470 -0.1418
-14 -3 10 0.7959 -0.0533
-14 -3 11 1.9132 -1.2753
-14 -2 1 0.5779 -0.2753
-14 -2 2 2.0754 -0.1628
-14 -2 3 -1.2084 -0.8995
-14 -2 4 2.5791 0.2030
-14 -2 5 1.5606 0.0634
-14 -2 6 1.9068 0.1438
-14 -2 7 4.5003 0.0079
-14 -2 8 -1.1779 -0.0685
-14 -2 9 -1.0492 -0.3482
-14 -2 10 -1.3370 0.6696
-14 -2 11 -2.1486 -1.5151
-14 -1 1 -2.0705 -2.1379
-14 -1 2 1.3378 -0.3229
-14 -1 3 -2.5982 -0.5284
-14 -1 4 -1.5501 -0.2425
-14 -1 5 2.0757 0.0111
-14 -1 6 -1.2387 -0.2948
-14 -1 7 3.6152 0.7679
-14 -1 8 1.6854 0.0027
-14 -1 9 -1.7720 -0.4617
-14 -1 10 -0.4504 -0.3452
-14 -1 11 -0.8164 0.2196
-14 0 1 -1.2890 -1.9551
-14 0 2 0.6770 -0.2022
-14 0 3 1.5929 0.5237
-14 0 4 -0.4350 0.1204
-14 0 5 2.4029 0.1393
-14 0 6 1.6132 -0.4638
-14 0 7 1.0869 0.2261
-14 0 8 -1.9232 0.1224
-14 0 9 1.4127 0.6170
-14 0 10 -3.0330 -0.5944
-14 0 11 0.4919 0.0920
-14 0 12 -0.9314 1.1555
-14 1 1 -3.3105 -0.1345
-14 1 2 -3.4083 -0.1640
-14 1 3 -1.1460 0.8071
-14 1 4 -1.7213 -0.0882
-14 1 5 -0.0457 0.2517
-14 1 6 0.2264 0.2256
-14 1 7 2.8400 0.3083
-14 1 8 -2.5936 -0.5131
-14 1 9 -2.0866 -0.0841
-14 1 10 4.5660 0.6359
-14 1 11 1.3950 -0.3467
-14 1 12 -0.1700 -0.3074
-14 2 1 -2.2899 1.7879
-14 2 2 -1.9243 0.5690
-14 2 3 -0.2816 0.8475
-14 2 4 0.7059 -0.1933
-14 2 5 1.4909 -0.5432
-14 2 6 -0.5497 0.1287
-14 2 7 1.1222 0.1871
-14 2 8 1.1962 0.0896
-14 2 9 -5.7482 -1.0407
-14 2 10 -1.6677 -0.0322
-14 2 11 7.9185 1.6352
-14 2 12 0.2835 -0.7381
-14 3 1 -1.5664 1.5200
-14 3 2 -3.4222 0.3866
-14 3 3 0.1362 0.0697
-14 3 4 -1.4404 0.0050
-14 3 5 2.1028 -0.4444
-14 3 6 -2.2313 -0.2089
-14 3 7 -0.6478 -0.2754
-14 3 8 1.6341 -0.1018
-14 3 9 0.9107 0.6013
-14 3 10 -5.7417 -1.4804
-14 3 11 1.4677 0.0547
-14 3 12 5.7829 0.4509
-14 4 1 0.1543 0.6107
-14 4 2 -1.4686 -0.0882
-14 4 3 2.8113 -0.8985
-14 4 4 2.4101 -0.0287
-14 4 5 5.4118 0.4274
-14 4 6 -0.9492 0.2880
-14 4 7 -1.2357 -0.6788
-14 4 8 -0.7462 -1.0246
-14 4 9 0.0865 0.2740
-14 4 10 -0.0154 1.4951
-14 4 11 -4.0484 -1.0884
-14 5 1 -1.9240 -0.8107
-14 5 2 -0.2137 0.0565
-14 5 3 -1.4902 -1.2725
-14 5 4 2.6959 -0.7767
-14 5 5 3.8182 0.5895
-14 5 6 2.2862 0.7991
-14 5 7 -2.6906 0.5114
-14 5 8 2.2815 0.2411
-14 5 9 -1.4012 -0.8216
-14 5 10 0.8424 0.9123
-14 5 11 0.5368 1.0611
-14 6 1 -2.6301 -1.9160
-14 6 2 -0.9166 0.3208
-14 6 3 0.6403 -0.2596
-14 6 4 -1.7649 -0.3820
-14 6 5 4.7006 0.2635
-14 6 6 2.3723 -0.3845
-14 6 7 -0.3190 0.0200
-14 6 8 -0.6243 1.6182
-14 6 9 1.8693 1.5835
-14 6 10 -2.3506 -1.2148
-14 7 1 -0.8945 -0.9647
-14 7 2 -3.4419 -0.0915
-14 7 3 -0.1448 0.2199
-14 7 4 -2.1986 0.5772
-14 7 5 -0.9532 0.8493
-14 7 6 1.4082 -0.6684
-14 7 7 0.7804 -2.3199
-14 7 8 -2.0115 0.8461
-14 7 9 2.0548 3.1715
-14 8 1 1.8045 -0.2239
-14 8 2 -2.3197 -0.1555
-14 8 3 -2.8522 -0.2888
-14 8 4 0.3251 0.1659
-14 8 5 -0.8711 1.8586
-14 8 6 0.5343 0.9604
-14 8 7 1.6763 -2.2082
-14 8 8 -0.3774 -1.4874
-14 9 3 -3.0059 -1.1557
-14 9 4 -1.8004 -0.8577
-14 9 5 0.9821 -0.1659
-13 -14 1 -1.0101 -0.4027
-13 -14 2 -0.4705 -0.8261
-13 -13 1 -3.0035 -1.2648
-13 -13 2 -0.5054 0.0367
-13 -13 3 1.5716 -0.6364
-13 -13 4 0.4576 -1.1528
-13 -12 1 -2.7641 -1.5739
-13 -12 2 -0.9650 0.2423
-13 -12 3 1.8560 0.3478
-13 -12 4 1.6182 -0.9961
-13 -12 5 0.8965 0.2394
-13 -11 1 -4.5125 0.6011
-13 -11 2 -1.1212 0.1613
-13 -11 3 -1.0161 0.8079
-13 -11 4 -0.9876 -0.6661
-13 -11 5 1.1131 -0.0211
-13 -11 6 -0.4238 0.5951
-13 -10 1 -5.6108 2.2539
-13 -10 2 -0.6916 0.1534
-13 -10 3 -0.6234 0.8564
-13 -10 4 -1.2661 -0.1211
-13 -10 5 -0.6604 0.2144
-13 -10 6 0.9162 0.4106
-13 -10 7 -1.0015 0.5296
-13 -9 1 -0.4508 1.9542
-13 -9 2 -5.9544 0.1221
-13 -9 3 -1.1678 -0.2842
-13 -9 4 -2.4500 0.4831
-13 -9 5 -2.9561 -0.0337
-13 -9 6 -0.8838 0.1330
-13 -9 7 -1.6004 0.1708
-13 -9 8 -0.1758 -1.0109
-13 -8 1 -3.7912 -0.3844
-13 -8 2 -3.3246 -0.0005
-13 -8 3 -3.8985 -1.0782
-13 -8 4 0.5753 0.2593
-13 -8 5 0.3754 0.2880
-13 -8 6 -0.7615 -0.0841
-13 -8 7 -2.2161 -0.2855
-13 -8 8 -1.4240 -0.7929
-13 -8 9 1.7103 0.2555
-13 -7 1 -6.0705 -2.4538
-13 -7 2 -3.8484 -0.2932
-13 -7 3 -5.0076 -0.8057
-13 -7 4 -4.5058 -0.5556
-13 -7 5 -1.1416 0.3839
-13 -7 6 -0.4162 -0.2399
-13 -7 7 -3.1435 -0.1917
-13 -7 8 -0.4701 -0.5661
-13 -7 9 3.0423 0.2306
-13 -7 10 1.0769 0.1063
-13 -6 1 0.5684 -2.4731
-13 -6 2 -6.8740 -0.0787
-13 -6 3 2.3026 0.1398
-13 -6 4 -1.4168 -0.1509
-13 -6 5 -0.3700 0.2451
-13 -6 6 3.1277 -0.1957
-13 -6 7 -2.5131 -0.3066
-13 -6 8 -0.1458 -0.1367
-13 -6 9 2.1760 0.8561
-13 -6 10 0.6467 -0.4867
-13 -6 11 1.8044 1.1753
-13 -5 1 -0.3917 0.0012
-13 -5 2 -3.3472 0.0959
-13 -5 3 -3.9134 0.7735
-13 -5 4 1.3202 -0.2830
-13 -5 5 -5.6826 0.2428
-13 -5 6 1.3258 0.1846
-13 -5 7 0.1549 -0.1837
-13 -5 8 0.4263 -0.1885
-13 -5 9 5.6974 0.8165
-13 -5 10 2.8464 -0.4917
-13 -5 11 1.3897 -0.2974
-13 -4 1 0.5232 2.2168
-13 -4 2 1.8632 0.6223
-13 -4 3 -0.7625 0.7920
-13 -4 4 3.0002 0.1186
-13 -4 5 -1.1465 -0.5366
-13 -4 6 -0.3730 0.3600
-13 -4 7 1.5568 0.2357
-13 -4 8 -1.9906 -0.1867
-13 -4 9 0.2021 0.5355
-13 -4 10 1.8241 -0.4532
-13 -4 11 -2.7082 0.4072
-13 -4 12 -2.3026 -1.6776
-13 -3 1 1.9192 2.4191
-13 -3 2 -1.4663 0.3188
-13 -3 3 0.0181 -0.0030
-13 -3 4 -1.1572 0.4350
-13 -3 5 -3.8166 -0.7268
-13 -3 6 -1.1593 -0.1802
-13 -3 7 1.0710 0.2630
-13 -3 8 0.1510 -0.2053
-13 -3 9 0.1051 0.3555
-13 -3 10 0.6243 -0.9280
-13 -3 11 0.7177 0.1904
-13 -3 12 -3.9968 -0.3863
-13 -2 1 3.0965 0.5043
-13 -2 2 2.9554 -0.3120
-13 -2 3 0.0910 -0.9281
-13 -2 4 4.0841 0.1505
-13 -2 5 -3.3453 0.0375
-13 -2 6 0.2489 -0.1489
-13 -2 7 0.0424 0.0865
-13 -2 8 -1.4815 -0.3470
-13 -2 9 -4.8891 0.0044
-13 -2 10 -3.3021 0.0369
-13 -2 11 -3.8385 -0.0248
-13 -2 12 -0.6391 -0.0738
-13 -2 13 -2.7205 1.7910
-13 -1 1 0.0276 -1.9913
-13 -1 2 -0.1365 -0.5355
-13 -1 3 -2.7180 -1.1031
-13 -1 4 -0.1242 -0.3454
-13 -1 5 -1.1445 0.2876
-13 -1 6 -1.9215 0.1717
-13 -1 7 1.4960 0.2960
-13 -1 8 0.7441 -0.2337
-13 -1 9 -0.9386 -0.5288
-13 -1 10 -2.8774 -0.0361
-13 -1 11 -2.8607 0.6512
-13 -1 12 -0.5683 -0.3525
-13 -1 13 -0.9314 0.5344
-13 0 1 3.6462 -2.5908
-13 0 2 0.7247 -0.3075
-13 0 3 0.2594 -0.0141
-13 0 4 -0.1370 -0.2325
-13 0 5 1.5752 0.3277
-13 0 6 -0.3370 0.1355
-13 0 7 -1.5415 0.0138
-13 0 8 -1.1361 0.4663
-13 0 9 -0.6507 -0.1200
-13 0 10 -2.0157 0.4685
-13 0 11 -3.2193 -0.0632
-13 0 12 -0.6566 1.1969
-13 0 13 0.5107 -0.8361
-13 1 1 0.0572 -0.9580
-13 1 2 -0.3769 -0.0950
-13 1 3 -3.7787 0.7223
-13 1 4 -1.1798 -0.0061
-13 1 5 -0.9701 0.4935
-13 1 6 1.9086 0.3893
-13 1 7 -1.7823 -0.3731
-13 1 8 -0.4500 0.1378
-13 1 9 -1.1932 -0.1898
-13 1 10 2.9829 0.8212
-13 1 11 -1.1745 -0.3333
-13 1 12 -1.1017 -0.4145
-13 1 13 -0.4761 0.3710
-13 2 1 1.5624 1.7357
-13 2 2 2.5986 0.6009
-13 2 3 -0.4097 0.9363
-13 2 4 1.2574 -0.0640
-13 2 5 -0.3902 -0.2047
-13 2 6 0.6908 0.1500
-13 2 7 -0.3119 -0.0279
-13 2 8 -3.1931 -0.0312
-13 2 9 -1.1611 0.0226
-13 2 10 -2.3641 0.2428
-13 2 11 2.2622 0.7704
-13 2 12 0.1474 -0.3761
-13 2 13 -0.1593 -1.3837
-13 3 1 1.3550 2.2166
-13 3 2 0.6066 0.5597
-13 3 3 -1.5860 0.2407
-13 3 4 -0.3034 0.2735
-13 3 5 0.1788 -0.4987
-13 3 6 -1.6210 -0.6383
-13 3 7 2.1192 0.2007
-13 3 8 -2.5127 -0.0222
-13 3 9 2.4388 0.4464
-13 3 10 -1.9859 -1.0078
-13 3 11 -3.7467 -0.3865
-13 3 12 1.1772 0.3927
-13 3 13 1.1253 -0.4865
-13 4 1 0.6757 1.3124
-13 4 2 4.4735 0.0074
-13 4 3 0.7090 -0.6824
-13 4 4 2.6261 0.4075
-13 4 5 1.7725 0.1816
-13 4 6 0.9794 -0.7779
-13 4 7 1.4433 -0.6196
-13 4 8 -3.4611 0.2174
-13 4 9 1.1873 0.3091
-13 4 10 1.5530 0.5278
-13 4 11 -3.5834 -0.7739
-13 4 12 -5.9130 -0.2304
-13 4 13 6.7591 1.8017
-13 5 1 -2.4686 -0.7734
-13 5 2 1.6072 -0.3680
-13 5 3 -1.0840 -1.1323
-13 5 4 1.5763 -0.1903
-13 5 5 -0.6780 0.7630
-13 5 6 4.4353 0.1796
-13 5 7 4.8487 -0.0577
-13 5 8 -0.1706 0.0337
-13 5 9 0.0703 -0.4644
-13 5 10 3.1830 -0.3111
-13 5 11 1.6799 0.3432
-13 5 12 -7.1018 -0.5806
-13 5 13 0.4315 0.4651
-13 6 1 -0.5065 -1.9645
-13 6 2 -0.0748 -0.3911
-13 6 3 0.0074 -0.2386
-13 6 4 -0.1652 -0.0596
-13 6 5 1.0498 0.1406
-13 6 6 0.9243 0.1914
-13 6 7 8.4141 0.3845
-13 6 8 -0.5622 0.9978
-13 6 9 0.1273 -0.2554
-13 6 10 -1.5482 -0.6344
-13 6 11 4.1570 0.2818
-13 6 12 -2.5924 2.0282
-13 6 13 -0.2249 0.5404
-13 7 1 -1.1768 -1.1215
-13 7 2 1.0430 -0.4654
-13 7 3 -3.0736 0.6601
-13 7 4 -0.5043 0.1802
-13 7 5 -3.0483 0.0143
-13 7 6 0.9318 -0.6890
-13 7 7 4.0228 -0.3896
-13 7 8 2.9467 0.8741
-13 7 9 0.2343 -0.1174
-13 7 10 -0.8703 -0.3262
-13 7 11 1.3290 -1.6108
-13 7 12 -1.4242 1.2579
-13 8 1 -0.5196 0.3603
-13 8 2 1.7813 -0.0463
-13 8 3 -0.8877 1.0123
-13 8 4 -0.3495 0.3472
-13 8 5 -1.4649 0.3774
-13 8 6 -0.2387 -0.1499
-13 8 7 1.6445 -0.1023
-13 8 8 0.4497 -0.2375
-13 8 9 -2.1426 -0.3840
-13 8 10 -0.9032 0.5370
-13 8 11 -0.6930 -0.1701
-13 8 12 -1.4183 -0.5939
-13 9 1 -0.1120 1.6870
-13 9 2 0.7797 -0.2681
-13 9 3 0.4645 -0.2399
-13 9 4 -1.5583 -0.0949
-13 9 5 -0.0153 -0.8979
-13 9 6 -0.6967 0.0905
-13 9 7 0.8849 1.1184
-13 9 8 0.3814 0.2665
-13 9 9 -0.7916 -1.9965
-13 9 10 -1.2889 -0.5203
-13 10 1 -0.0769 2.0895
-13 10 2 0.1030 0.7030
-13 10 3 0.9338 -1.1145
-13 10 4 0.0690 -0.6243
-13 10 5 -0.8330 -0.5345
-13 10 6 2.0807 -1.2204
-13 10 7 0.1074 2.3270
-13 10 8 -0.0310 1.7331
-13 10 9 0.3935 -0.6886
-12 -15 1 -0.1940 1.3381
-12 -15 2 -0.1924 -1.1377
-12 -14 1 -0.4856 0.4097
-12 -14 2 1.7670 -0.0343
-12 -14 3 -1.0547 0.0167
-12 -14 4 -0.3624 1.6109
-12 -13 1 -0.0592 -1.5601
-12 -13 2 0.7741 0.4400
-12 -13 3 0.2914 -0.6007
-12 -13 4 -1.4061 0.4069
-12 -13 5 1.3273 0.5376
-12 -12 1 2.1195 -1.8740
-12 -12 2 1.5877 0.4698
-12 -12 3 0.6534 0.2691
-12 -12 4 -0.6310 0.1676
-12 -12 5 0.7782 0.0352
-12 -12 6 1.2635 -0.2139
-12 -12 7 1.1349 -0.8524
-12 -11 1 -0.1116 0.2470
-12 -11 2 2.0168 0.1144
-12 -11 3 0.6027 0.4981
-12 -11 4 -1.8263 -0.1963
-12 -11 5 -0.1850 -0.2368
-12 -11 6 1.5146 0.0398
-12 -11 7 -0.1285 -0.4161
-12 -11 8 0.6001 -0.0606
-12 -10 1 4.0002 2.5614
-12 -10 2 0.8696 0.4745
-12 -10 3 2.7508 0.6190
-12 -10 4 1.1499 -0.1000
-12 -10 5 -2.5647 -0.1623
-12 -10 6 1.3456 0.1457
-12 -10 7 -0.7837 -0.2538
-12 -10 8 -1.6072 -0.1238
-12 -10 9 1.4945 -0.9216
-12 -9 1 7.4127 2.6326
-12 -9 2 0.1072 0.3681
-12 -9 3 0.5430 -0.1321
-12 -9 4 1.1084 0.1780
-12 -9 5 -0.6296 -0.5328
-12 -9 6 -1.1788 0.2283
-12 -9 7 -0.4443 -0.4184
-12 -9 8 0.0602 0.3406
-12 -9 9 -1.9657 -0.8796
-12 -9 10 2.1798 0.4738
-12 -8 1 1.7399 0.3222
-12 -8 2 5.7482 -0.0113
-12 -8 3 1.1624 -0.6333
-12 -8 4 2.0806 0.1095
-12 -8 5 1.9179 0.0176
-12 -8 6 1.5709 -0.1037
-12 -8 7 -2.3369 -0.3023
-12 -8 8 1.0740 0.4061
-12 -8 9 -3.0319 -0.2934
-12 -8 10 -0.8260 0.5678
-12 -8 11 2.7609 -0.2079
-12 -7 1 -0.8495 -2.4597
-12 -7 2 0.7851 -0.6206
-12 -7 3 0.5532 -0.7691
-12 -7 4 -0.4354 -0.3342
-12 -7 5 -1.3037 0.4105
-12 -7 6 3.1324 -0.1834
-12 -7 7 1.7386 -0.1178
-12 -7 8 2.9933 0.3032
-12 -7 9 -1.0170 -0.1580
-12 -7 10 0.0628 0.8669
-12 -7 11 1.7170 -0.4979
-12 -6 1 4.3268 -2.6876
-12 -6 2 -0.2457 -0.5254
-12 -6 3 4.0992 0.0896
-12 -6 4 2.6409 -0.1878
-12 -6 5 1.6135 0.3239
-12 -6 6 0.0669 -0.0075
-12 -6 7 1.9377 -0.1127
-12 -6 8 4.2225 0.5234
-12 -6 9 -3.7025 0.2200
-12 -6 10 -1.2762 0.4214
-12 -6 11 -0.5667 -0.1288
-12 -6 12 -0.3522 -0.2843
-12 -5 1 -0.8964 -0.6992
-12 -5 2 1.6300 -0.1404
-12 -5 3 -2.6945 0.7381
-12 -5 4 1.7854 -0.2567
-12 -5 5 0.5564 0.2839
-12 -5 6 0.7985 0.2103
-12 -5 7 1.6092 -0.1876
-12 -5 8 7.4935 0.1786
-12 -5 9 2.0157 -0.1836
-12 -5 10 -1.0663 0.2705
-12 -5 11 -1.1248 -1.2333
-12 -5 12 0.4189 0.3612
-12 -5 13 -0.9584 -1.1878
-12 -4 1 -1.7851 1.7830
-12 -4 2 4.1898 0.6707
-12 -4 3 2.1703 0.8746
-12 -4 4 0.9054 -0.0829
-12 -4 5 3.0992 -0.4143
-12 -4 6 -1.7317 0.4326
-12 -4 7 -0.8473 0.0592
-12 -4 8 0.9579 -0.0878
-12 -4 9 0.1660 -0.1985
-12 -4 10 -3.2707 0.1945
-12 -4 11 -4.0974 -0.4428
-12 -4 12 -1.6307 -0.1511
-12 -4 13 -1.0494 -0.0901
-12 -3 1 -1.3561 2.8773
-12 -3 2 -3.9821 0.5476
-12 -3 3 2.6071 0.4289
-12 -3 4 -2.4652 -0.0098
-12 -3 5 1.4305 -0.7668
-12 -3 6 -0.3954 -0.0020
-12 -3 7 -2.8393 0.1276
-12 -3 8 5.7400 -0.2750
-12 -3 9 0.9420 -0.3250
-12 -3 10 -0.1990 -0.0729
-12 -3 11 -3.3781 -0.2903
-12 -3 12 -1.9934 0.5388
-12 -3 13 -1.5738 -0.3358
-12 -3 14 -1.2966 0.3403
-12 -2 1 2.2244 1.4218
-12 -2 2 0.7576 0.1710
-12 -2 3 -0.9029 -0.5832
-12 -2 4 3.2215 0.2609
-12 -2 5 -0.1531 -0.1998
-12 -2 6 1.2081 -0.2283
-12 -2 7 -6.7741 0.1519
-12 -2 8 -0.3175 -0.4996
-12 -2 9 0.5709 0.0530
-12 -2 10 -2.9042 0.2513
-12 -2 11 -3.7506 0.0998
-12 -2 12 -0.1281 0.0974
-12 -2 13 -0.1718 1.0206
-12 -2 14 0.4807 -0.4311
-12 -1 1 -3.8305 -1.2501
-12 -1 2 -0.2615 -0.3634
-12 -1 3 -3.8694 -1.1200
-12 -1 4 -3.0915 -0.0301
-12 -1 5 3.5177 0.4213
-12 -1 6 -0.3673 -0.1114
-12 -1 7 0.2106 0.1706
-12 -1 8 -1.0177 -0.4483
-12 -1 9 3.9935 -0.1985
-12 -1 10 1.1728 0.2140
-12 -1 11 -2.6285 0.3674
-12 -1 12 -2.1471 -0.4505
-12 -1 13 2.1124 -0.0809
-12 -1 14 -1.4799 0.4617
-12 0 1 1.1045 -2.8448
-12 0 2 0.9710 -0.4740
-12 0 3 1.7295 -0.5163
-12 0 4 -5.0152 -0.1270
-12 0 5 1.4342 0.4783
-12 0 6 1.2826 0.0244
-12 0 7 -4.2331 -0.0573
-12 0 8 1.0228 0.3446
-12 0 9 -2.5659 0.1542
-12 0 10 3.3216 -0.0201
-12 0 11 0.0686 0.2184
-12 0 12 -3.4747 -0.1487
-12 0 13 4.5473 -0.4574
-12 0 14 -0.7208 -0.6919
-12 0 15 -0.2886 2.1658
-12 1 1 -1.3918 -1.8877
-12 1 2 -1.2542 -0.3995
-12 1 3 -0.7758 0.3784
-12 1 4 -2.9021 0.0835
-12 1 5 -3.9154 0.4756
-12 1 6 3.8544 0.0794
-12 1 7 -2.7946 -0.5231
-12 1 8 1.7441 0.1085
-12 1 9 0.9922 0.3296
-12 1 10 0.9466 -0.0865
-12 1 11 4.5843 -0.3430
-12 1 12 -4.3081 -0.4704
-12 1 13 -0.0598 0.4217
-12 1 14 1.0297 -0.9406
-12 1 15 -4.0147 0.9283
-12 2 1 2.7554 0.9424
-12 2 2 1.1358 0.2106
-12 2 3 3.0032 0.8163
-12 2 4 0.3132 -0.1163
-12 2 5 -2.5575 -0.0233
-12 2 6 -0.3120 0.2066
-12 2 7 -1.5434 -0.1518
-12 2 8 -1.6715 0.0513
-12 2 9 -0.2892 0.0792
-12 2 10 -0.8497 0.2737
-12 2 11 3.0144 -0.2857
-12 2 12 1.4408 -0.0049
-12 2 13 -3.2694 -0.5994
-12 2 14 2.2896 1.1076
-12 2 15 -2.5835 -0.7475
-12 3 1 2.2907 2.3617
-12 3 2 -2.3612 0.5722
-12 3 3 -1.1653 0.5089
-12 3 4 0.2247 0.0321
-12 3 5 -0.2887 -0.7449
-12 3 6 1.6808 0.0627
-12 3 7 -2.1757 0.1679
-12 3 8 4.0553 0.3357
-12 3 9 0.3916 -0.4739
-12 3 10 0.7199 -0.5182
-12 3 11 0.0138 -0.1579
-12 3 12 0.6523 0.3108
-12 3 13 -1.3271 0.4217
-12 3 14 -3.5452 -0.3658
-12 3 15 1.5957 0.8928
-12 4 1 2.3736 1.8906
-12 4 2 1.9582 0.2307
-12 4 3 0.4606 -0.1360
-12 4 4 0.9873 0.0952
-12 4 5 0.7086 -0.5655
-12 4 6 5.8527 -0.4813
-12 4 7 -5.7652 0.0417
-12 4 8 1.5302 0.4800
-12 4 9 0.9468 0.1340
-12 4 10 0.1808 -0.0187
-12 4 11 -0.3262 -0.1981
-12 4 12 -1.4279 0.3444
-12 4 13 -0.9002 0.6422
-12 4 14 -2.2917 0.2626
-12 4 15 -0.5039 -1.8154
-12 5 1 -0.4251 -0.4932
-12 5 2 -2.8110 -0.2524
-12 5 3 0.3894 -0.8488
-12 5 4 -0.6562 -0.0256
-12 5 5 -0.1388 0.2859
-12 5 6 8.5583 -0.1627
-12 5 7 0.8063 0.2686
-12 5 8 1.9642 -0.6354
-12 5 9 0.9174 -0.0950
-12 5 10 3.0099 -0.2182
-12 5 11 -1.7967 0.3390
-12 5 12 0.5635 -0.0387
-12 5 13 -6.4442 -0.5024
-12 5 14 -0.7578 1.6383
-12 5 15 -0.1014 -1.3413
-12 6 1 2.6899 -1.9429
-12 6 2 -1.8237 -0.5371
-12 6 3 0.6242 -0.4635
-12 6 4 0.2830 -0.0602
-12 6 5 1.2262 0.3712
-12 6 6 2.8942 0.2673
-12 6 7 2.8033 0.6191
-12 6 8 0.4847 -0.0165
-12 6 9 -1.4290 -0.4110
-12 6 10 -2.3969 0.1369
-12 6 11 -1.0967 0.7128
-12 6 12 0.3559 0.7037
-12 6 13 -3.3820 -0.9400
-12 6 14 -6.1956 -1.0285
-12 6 15 4.0979 1.3227
-12 7 1 1.0282 -1.7997
-12 7 2 0.8431 -0.3465
-12 7 3 -1.7483 0.1671
-12 7 4 -0.1787 -0.0487
-12 7 5 -1.5580 0.0576
-12 7 6 3.7755 -0.2157
-12 7 7 -0.7667 0.0850
-12 7 8 4.7125 0.1368
-12 7 9 0.0195 0.0408
-12 7 10 -1.8902 -0.3109
-12 7 11 -6.1594 -0.1450
-12 7 12 1.2841 0.0306
-12 7 13 -3.2107 0.4073
-12 7 14 -5.4385 -1.4683
-12 8 1 2.3914 -0.2127
-12 8 2 1.5881 0.3263
-12 8 3 1.7591 1.0371
-12 8 4 -0.3190 0.4581
-12 8 5 -0.7215 -0.0799
-12 8 6 -0.8196 0.1254
-12 8 7 -0.0016 -0.4833
-12 8 8 -1.2125 -0.2848
-12 8 9 -1.0942 0.4335
-12 8 10 -1.4288 0.9088
-12 8 11 -8.2688 -0.0025
-12 8 12 -0.8670 -1.1909
-12 8 13 -1.8495 -0.5940
-12 8 14 -3.1156 0.8833
-12 9 1 2.1460 1.5308
-12 9 2 1.7416 -0.0743
-12 9 3 0.4729 0.6156
-12 9 4 0.2433 0.3019
-12 9 5 0.8796 -0.6927
-12 9 6 -1.6148 0.3787
-12 9 7 0.8937 -0.0707
-12 9 8 2.5152 -0.5774
-12 9 9 -0.4005 -0.5727
-12 9 10 -0.7736 0.7540
-12 9 11 -2.8137 0.8680
-12 9 12 -4.1185 -0.6495
-12 9 13 -0.5015 -2.7527
-12 10 1 3.0625 2.0240
-12 10 2 2.0837 0.3286
-12 10 3 0.0870 -0.0376
-12 10 4 -0.1737 -0.0134
-12 10 5 0.5813 -0.5546
-12 10 6 1.5042 -0.0780
-12 10 7 -1.2278 0.7980
-12 10 8 3.5380 -0.2453
-12 10 9 0.9927 -0.3501
-12 10 10 -2.2721 -0.6461
-12 10 11 -1.3197 0.5918
-12 10 12 -1.3494 1.1236
-12 11 1 1.9636 1.0769
-12 11 2 1.3879 0.0870
-12 11 3 -0.7904 0.0148
-12 11 4 -0.6880 -0.2852
-12 11 5 0.0044 -0.6589
-12 11 6 0.9955 -0.1733
-12 11 7 0.6634 0.0477
-12 11 8 2.7882 0.2659
-12 11 9 2.2566 -0.1594
-12 11 10 1.1036 -0.1748
-12 11 11 -1.4503 -1.2058
-12 12 2 1.7253 -0.3662
-12 12 3 0.1271 0.7227
-12 12 4 -0.3429 0.4595
-12 12 5 1.4509 -0.0523
-12 12 6 0.5590 -0.4952
-12 12 7 -0.5300 -0.3784
-12 12 8 1.6396 -0.9590
-11 -16 1 2.5151 0.6880
-11 -16 2 0.4148 -0.0745
-11 -15 1 2.6006 1.7280
-11 -15 2 1.3065 -0.8827
-11 -15 3 -2.1589 -0.0363
-11 -15 4 -0.5611 0.8631
-11 -14 1 2.0516 0.5021
-11 -14 2 3.1533 0.1336
-11 -14 3 -1.8417 -0.5714
-11 -14 4 -1.0111 0.8900
-11 -14 5 0.5043 -0.2411
-11 -13 1 3.3327 -1.7922
-11 -13 2 0.9510 -0.2465
-11 -13 3 0.2586 -0.9391
-11 -13 4 -1.2567 -0.0063
-11 -13 5 1.7871 0.1155
-11 -13 6 -0.3094 -0.4111
-11 -13 7 0.8270 -0.5960
-11 -12 1 2.6049 -2.6071
-11 -12 2 1.7609 -0.0083
-11 -12 3 0.5019 -0.1739
-11 -12 4 -0.0957 -0.4776
-11 -12 5 1.6335 -0.2697
-11 -12 6 0.3883 -0.3469
-11 -12 7 -0.9589 -0.6972
-11 -12 8 0.8741 -0.3192
-11 -11 1 0.9569 -1.3164
-11 -11 2 0.9265 -0.0520
-11 -11 3 1.4900 0.5348
-11 -11 4 0.3908 -0.7314
-11 -11 5 1.1346 -0.1201
-11 -11 6 1.8642 -0.0021
-11 -11 7 -1.2041 0.2597
-11 -11 8 0.1249 0.1771
-11 -11 9 0.6750 0.5383
-11 -10 1 5.2205 1.5321
-11 -10 2 1.0446 0.5825
-11 -10 3 2.9603 0.9909
-11 -10 4 1.1261 -0.1524
-11 -10 5 2.3240 -0.3174
-11 -10 6 -0.3526 0.2046
-11 -10 7 1.9122 0.3298
-11 -10 8 -1.9276 0.0964
-11 -10 9 0.5546 0.2418
-11 -10 10 2.0680 0.3756
-11 -9 1 3.8262 2.9530
-11 -9 2 2.0440 0.6046
-11 -9 3 3.2616 0.5413
-11 -9 4 -2.0012 0.2537
-11 -9 5 5.0103 -0.5658
-11 -9 6 -0.0921 0.1943
-11 -9 7 3.2588 0.3626
-11 -9 8 2.0617 0.0809
-11 -9 9 -2.1071 0.1812
-11 -9 10 3.3322 0.1228
-11 -9 11 0.9698 -0.2689
-11 -8 1 2.3178 1.4723
-11 -8 2 3.6248 0.3498
-11 -8 3 4.1399 -0.2465
-11 -8 4 -0.3278 0.3113
-11 -8 5 0.5527 -0.1623
-11 -8 6 2.0407 -0.1727
-11 -8 7 2.6941 0.4436
-11 -8 8 0.8355 -0.1985
-11 -8 9 1.1481 0.1627
-11 -8 10 -2.0034 -0.2088
-11 -8 11 1.2131 -0.2373
-11 -8 12 1.1430 -0.2151
-11 -7 1 1.6949 -1.5813
-11 -7 2 -2.1951 -0.3455
-11 -7 3 -0.3356 -0.9521
-11 -7 4 -0.5142 -0.0315
-11 -7 5 -0.8112 0.2120
-11 -7 6 -0.6865 -0.1771
-11 -7 7 8.3477 0.3164
-11 -7 8 0.0493 -0.3403
-11 -7 9 5.7825 -0.0779
-11 -7 10 -0.1253 -0.1258
-11 -7 11 -3.0551 -0.1901
-11 -7 12 1.2899 -0.0600
-11 -6 1 5.3388 -2.7917
-11 -6 2 -2.3717 -0.5778
-11 -6 3 0.0016 -0.3875
-11 -6 4 -0.7889 -0.3022
-11 -6 5 0.8084 0.2192
-11 -6 6 -4.8668 0.1713
-11 -6 7 2.2311 0.1350
-11 -6 8 -1.1123 0.2651
-11 -6 9 1.7905 -0.1484
-11 -6 10 3.1112 -0.1289
-11 -6 11 -4.9551 0.2980
-11 -6 12 -1.2086 -0.1559
-11 -6 13 -1.5634 -0.2300
-11 -5 1 -0.0265 -1.9307
-11 -5 2 -2.6738 -0.3549
-11 -5 3 -6.5464 0.3517
-11 -5 4 0.7163 -0.0572
-11 -5 5 0.5962 0.1773
-11 -5 6 -0.2120 0.2819
-11 -5 7 3.8628 -0.2153
-11 -5 8 -1.7907 0.1043
-11 -5 9 6.2487 -0.2469
-11 -5 10 2.5941 -0.2488
-11 -5 11 0.2183 -0.0946
-11 -5 12 -3.5277 0.2748
-11 -5 13 -1.8082 -0.1932
-11 -5 14 -0.6991 0.1325
-11 -4 1 -0.6145 0.9263
-11 -4 2 -0.9785 0.2305
-11 -4 3 -2.9134 0.7001
-11 -4 4 -1.7252 0.0979
-11 -4 5 2.4577 -0.0931
-11 -4 6 -4.5017 0.4401
-11 -4 7 1.2447 -0.1863
-11 -4 8 -6.6141 -0.0205
-11 -4 9 0.8118 0.0560
-11 -4 10 2.8084 -0.0329
-11 -4 11 0.4499 0.2335
-11 -4 12 -0.9509 -0.3384
-11 -4 13 -1.2663 0.5194
-11 -4 14 -0.5737 -0.1101
-11 -3 1 1.1388 3.0275
-11 -3 2 -7.6761 0.5591
-11 -3 3 -0.6364 0.4878
-11 -3 4 -2.3601 -0.0861
-11 -3 5 1.3383 -0.4556
-11 -3 6 0.9636 0.1551
-11 -3 7 0.8702 -0.0692
-11 -3 8 0.2137 -0.1111
-11 -3 9 -0.4606 -0.0502
-11 -3 10 4.7275 0.0564
-11 -3 11 -0.7175 0.2486
-11 -3 12 -0.2741 0.0111
-11 -3 13 -2.0961 -0.3546
-11 -3 14 -1.1665 0.8113
-11 -3 15 -1.1060 -1.0197
-11 -2 1 5.0865 2.5280
-11 -2 2 0.5258 0.4988
-11 -2 3 -4.4482 -0.2172
-11 -2 4 4.2501 0.1991
-11 -2 5 -2.2658 -0.3661
-11 -2 6 -2.6297 -0.2865
-11 -2 7 1.4942 0.0791
-11 -2 8 -8.5853 -0.1201
-11 -2 9 0.5539 0.2808
-11 -2 10 1.1456 0.1951
-11 -2 11 2.4715 0.0912
-11 -2 12 1.3145 0.2693
-11 -2 13 1.7441 -0.1858
-11 -2 14 0.6022 0.2563
-11 -2 15 0.0877 0.0029
-11 -1 1 -4.8426 -0.1636
-11 -1 2 1.8858 -0.1573
-11 -1 3 -2.3934 -0.9165
-11 -1 4 -0.3272 0.0596
-11 -1 5 5.5479 0.3100
-11 -1 6 -4.7805 -0.3261
-11 -1 7 7.7417 -0.0123
-11 -1 8 -2.0694 -0.0483
-11 -1 9 -3.3958 -0.0774
-11 -1 10 5.2319 0.4470
-11 -1 11 -0.4020 -0.3106
-11 -1 12 1.3593 0.1047
-11 -1 13 1.5355 -0.6093
-11 -1 14 -0.2927 0.7684
-11 -1 15 0.0420 -0.7917
-11 -1 16 2.5966 0.8952
-11 0 1 1.2028 -3.1100
-11 0 2 -0.8955 -0.4664
-11 0 3 4.0526 -0.8077
-11 0 4 -1.4157 -0.1688
-11 0 5 1.8789 0.5178
-11 0 6 -2.3140 -0.0668
-11 0 7 -2.1655 0.1354
-11 0 8 2.8227 0.2099
-11 0 9 -6.9530 -0.1159
-11 0 10 2.1770 -0.0746
-11 0 11 3.7971 0.0215
-11 0 12 2.1314 -0.2279
-11 0 13 5.2548 -0.3164
-11 0 14 2.2414 0.0905
-11 0 15 -0.0529 0.3073
-11 0 16 2.3314 -0.3867
-11 1 1 -0.1698 -3.0364
-11 1 2 -3.5440 -0.7292
-11 1 3 0.2693 0.3389
-11 1 4 2.7804 -0.1141
-11 1 5 1.2224 0.5132
-11 1 6 0.8302 -0.2915
-11 1 7 0.7827 -0.0164
-11 1 8 -0.0876 0.1852
-11 1 9 2.7932 -0.0748
-11 1 10 -2.4244 -0.1939
-11 1 11 2.7677 -0.2391
-11 1 12 2.9572 0.1609
-11 1 13 0.3513 0.2393
-11 1 14 4.5076 -0.0559
-11 1 15 -1.2538 -0.1825
-11 1 16 -0.1156 0.0653
-11 2 1 1.5812 -0.1013
-11 2 2 1.2669 -0.1319
-11 2 3 2.5883 0.9117
-11 2 4 1.5720 0.0769
-11 2 5 3.5248 0.1320
-11 2 6 -3.1306 0.0121
-11 2 7 0.3413 -0.1943
-11 2 8 -5.6529 0.1255
-11 2 9 -0.1975 0.0225
-11 2 10 2.8740 -0.1065
-11 2 11 -2.0426 0.1380
-11 2 12 6.5777 -0.3531
-11 2 13 1.7025 0.5788
-11 2 14 3.1145 0.4347
-11 2 15 3.9835 -0.7067
-11 2 16 -2.8169 -0.4238
-11 3 1 -1.6544 2.6647
-11 3 2 -3.0281 0.7170
-11 3 3 1.3288 0.8457
-11 3 4 1.6076 0.2475
-11 3 5 4.6862 -0.6408
-11 3 6 0.8845 0.3506
-11 3 7 3.9272 -0.0150
-11 3 8 -1.2466 -0.0863
-11 3 9 -1.1456 -0.1736
-11 3 10 4.6839 -0.4217
-11 3 11 0.3845 0.7430
-11 3 12 -0.4141 -0.1791
-11 3 13 4.2155 0.6152
-11 3 14 -0.9105 -0.3960
-11 3 15 5.1878 0.7522
-11 3 16 -0.3303 -1.7164
-11 4 1 -0.5355 2.7791
-11 4 2 0.7691 0.7937
-11 4 3 2.8718 0.0895
-11 4 4 0.9779 0.1688
-11 4 5 2.1507 -0.8848
-11 4 6 -3.3013 -0.1981
-11 4 7 2.2375 0.3902
-11 4 8 -3.2100 0.0750
-11 4 9 -3.0750 0.2224
-11 4 10 1.8670 -0.0310
-11 4 11 2.5051 -0.0269
-11 4 12 0.3624 0.4658
-11 4 13 0.9983 -0.2983
-11 4 14 4.2818 -0.3957
-11 4 15 1.0204 -0.9785
-11 4 16 3.8824 0.7386
-11 5 1 -5.2502 0.2807
-11 5 2 -2.1222 0.1850
-11 5 3 2.3174 -0.8879
-11 5 4 0.9296 0.0245
-11 5 5 2.0874 -0.1280
-11 5 6 -3.4473 -0.2259
-11 5 7 6.7792 0.0448
-11 5 8 1.2389 -0.4354
-11 5 9 -1.7607 -0.1076
-11 5 10 0.6798 0.3390
-11 5 11 1.1009 -0.1975
-11 5 12 0.4396 -0.0144
-11 5 13 -2.1144 -0.2434
-11 5 14 3.7125 0.4253
-11 5 15 1.4961 -0.7865
-11 5 16 2.3488 0.5868
-11 6 1 -1.5907 -1.7501
-11 6 2 -0.7389 -0.7032
-11 6 3 1.9135 -0.7675
-11 6 4 1.5666 -0.3896
-11 6 5 0.3252 0.5194
-11 6 6 -8.1087 0.4251
-11 6 7 2.2720 0.1960
-11 6 8 1.7352 -0.1985
-11 6 9 -3.2206 -0.5771
-11 6 10 -4.8644 0.5994
-11 6 11 2.1787 0.0952
-11 6 12 -1.4287 -0.2330
-11 6 13 1.4395 -0.7842
-11 6 14 1.4387 -0.3734
-11 6 15 4.0851 1.5684
-11 6 16 2.2619 0.0589
-11 7 1 -1.3418 -2.2979
-11 7 2 0.4264 -0.7275
-11 7 3 -0.0000 -0.2694
-11 7 4 0.6303 -0.3525
-11 7 5 -0.8084 0.3055
-11 7 6 -2.7248 0.2832
-11 7 7 -0.5544 0.2701
-11 7 8 8.3526 -0.0177
-11 7 9 0.7002 -0.2690
-11 7 10 -4.7469 -0.3563
-11 7 11 -2.0192 0.1234
-11 7 12 -0.8502 -0.3079
-11 7 13 -1.0541 0.4236
-11 7 14 2.2625 -0.2832
-11 7 15 1.0447 1.4138
-11 7 16 5.0607 3.3428
-11 8 1 -1.4886 -0.8011
-11 8 2 2.3620 0.0136
-11 8 3 2.3000 0.8305
-11 8 4 -2.1616 0.0713
-11 8 5 -1.3319 0.2200
-11 8 6 -5.3945 -0.0812
-11 8 7 -0.2834 -0.2784
-11 8 8 0.2901 0.0984
-11 8 9 3.6731 0.5649
-11 8 10 -4.7724 -0.1262
-11 8 11 -2.4185 -0.1162
-11 8 12 -1.4497 -1.1673
-11 8 13 1.0780 0.3343
-11 8 14 2.5698 1.1531
-11 8 15 -0.5912 0.1091
-11 9 1 -2.8662 0.9222
-11 9 2 0.5340 0.3076
-11 9 3 3.7016 0.8498
-11 9 4 -2.7709 0.2284
-11 9 5 -1.2220 -0.0988
-11 9 6 -2.1572 0.0187
-11 9 7 0.9570 -0.5015
-11 9 8 3.0203 -0.3844
-11 9 9 2.2344 0.7885
-11 9 10 0.1296 -0.0720
-11 9 11 -0.2353 0.6124
-11 9 12 -3.3154 -1.0110
-11 9 13 1.3983 -0.4166
-11 9 14 1.7020 1.2838
-11 9 15 0.8492 2.3468
-11 10 1 1.3234 1.7712
-11 10 2 -2.0854 0.6839
-11 10 3 2.6995 0.0298
-11 10 4 -2.5592 0.1211
-11 10 5 -4.4552 -0.4195
-11 10 6 0.1541 0.0456
-11 10 7 -0.7251 -0.1456
-11 10 8 2.0162 -0.3847
-11 10 9 -0.7602 0.4107
-11 10 10 -0.1236 -0.5011
-11 10 11 1.4247 0.0533
-11 10 12 0.7646 0.0617
-11 10 13 0.1252 -0.4540
-11 10 14 2.8990 -1.0054
-11 11 1 2.2823 1.0022
-11 11 2 -0.3536 0.4143
-11 11 3 -1.2598 -0.4538
-11 11 4 -1.3206 -0.3108
-11 11 5 -4.6483 -0.3349
-11 11 6 -2.2869 -0.0104
-11 11 7 2.4756 -0.0459
-11 11 8 0.4710 0.4035
-11 11 9 0.2008 0.3483
-11 11 10 -0.0670 -0.1747
-11 11 11 0.9193 -0.9785
-11 11 12 2.3021 0.2646
-11 11 13 0.1328 1.3349
-11 12 1 2.9271 -0.6374
-11 12 2 1.9597 0.2320
-11 12 3 -0.8986 -0.2693
-11 12 4 -3.2722 -0.1188
-11 12 5 -2.1498 -0.0675
-11 12 6 -4.3253 -0.3451
-11 12 7 0.4193 -0.5166
-11 12 8 -0.1460 -0.0449
-11 12 9 -1.5494 0.5899
-11 12 10 -2.3998 -0.2274
-11 12 11 0.4454 -1.1028
-11 12 12 -0.0505 -1.4832
-11 13 1 0.0407 -1.7389
-11 13 2 1.5373 -0.2103
-11 13 3 -0.1038 0.2617
-11 13 4 -2.1184 0.4185
-11 13 5 -1.4879 0.5100
-11 13 6 -0.8261 -0.0873
-11 13 7 -1.1914 -0.8236
-11 13 8 -0.4036 -0.0988
-11 13 9 -0.8953 0.2240
-11 13 10 -1.8506 0.9077
-10 -17 1 -0.3794 -0.2931
-10 -16 1 -0.9335 1.2400
-10 -16 2 0.5265 -0.0334
-10 -16 3 -1.0791 -0.1007
-10 -15 1 -2.3708 2.1455
-10 -15 2 -0.1958 -0.2477
-10 -15 3 -1.0235 0.0743
-10 -15 4 -0.8345 0.2934
-10 -15 5 -1.8905 0.8921
-10 -14 1 -2.9271 1.0858
-10 -14 2 -1.1754 0.1627
-10 -14 3 0.3048 -0.3487
-10 -14 4 0.5620 -0.0640
-10 -14 5 -3.7020 0.2605
-10 -14 6 1.5820 -0.0289
-10 -13 1 -1.8902 -1.2954
-10 -13 2 -3.8418 -0.6107
-10 -13 3 1.3143 -0.6778
-10 -13 4 1.0035 0.2094
-10 -13 5 -0.9617 0.5722
-10 -13 6 -0.2825 0.3399
-10 -13 7 0.7072 -0.1564
-10 -13 8 0.4864 -0.1397
-10 -12 1 -6.0678 -2.8303
-10 -12 2 -1.6436 -0.4264
-10 -12 3 -1.9517 -0.3567
-10 -12 4 2.0521 -0.3417
-10 -12 5 -1.7895 0.5393
-10 -12 6 1.1940 -0.3740
-10 -12 7 -2.1689 0.0250
-10 -12 8 1.4669 -0.2771
-10 -12 9 -1.3015 0.2338
-10 -11 1 -5.6250 -2.2015
-10 -11 2 -1.1165 -0.4520
-10 -11 3 -1.9377 0.5900
-10 -11 4 0.6777 -0.4431
-10 -11 5 -1.4370 0.6175
-10 -11 6 0.6918 0.1643
-10 -11 7 -1.1288 0.3338
-10 -11 8 -0.9783 0.1971
-10 -11 9 -0.2548 0.1964
-10 -11 10 -1.9300 -0.5215
-10 -10 1 -4.0736 0.8968
-10 -10 2 1.8264 0.1980
-10 -10 3 0.8212 1.0127
-10 -10 4 -1.6996 0.0992
-10 -10 5 -0.7387 -0.1734
-10 -10 6 -1.8566 0.3205
-10 -10 7 -0.5833 0.1039
-10 -10 8 -1.9545 -0.0026
-10 -10 9 0.6165 0.1680
-10 -10 10 -0.6824 -0.5417
-10 -10 11 1.4768 -0.2653
-10 -9 1 -6.5682 3.3445
-10 -9 2 2.5398 0.5744
-10 -9 3 5.0175 0.7013
-10 -9 4 0.2382 0.1371
-10 -9 5 -3.4736 -0.5993
-10 -9 6 1.8420 0.1002
-10 -9 7 -3.8549 0.1205
-10 -9 8 1.0108 -0.1443
-10 -9 9 -0.3324 -0.0007
-10 -9 10 0.8453 -0.6208
-10 -9 11 0.9022 0.1198
-10 -9 12 1.1789 -0.2922
-10 -8 1 -2.0272 2.3896
-10 -8 2 1.3118 0.6416
-10 -8 3 4.1327 -0.2310
-10 -8 4 5.2252 0.2014
-10 -8 5 -8.8679 -0.6005
-10 -8 6 -0.7976 -0.2299
-10 -8 7 -5.3317 0.1885
-10 -8 8 -2.9091 -0.3208
-10 -8 9 2.5554 -0.0373
-10 -8 10 -2.5676 -0.6313
-10 -8 11 2.2132 0.4740
-10 -8 12 -0.2788 -0.1666
-10 -8 13 1.4053 0.6859
-10 -7 1 -1.3967 -0.7169
-10 -7 2 -0.7087 -0.2096
-10 -7 3 1.4741 -1.0285
-10 -7 4 3.8378 0.0366
-10 -7 5 -4.6245 -0.0574
-10 -7 6 -3.4449 -0.4127
-10 -7 7 -4.9325 0.1560
-10 -7 8 -2.1246 -0.3350
-10 -7 9 2.0456 -0.0918
-10 -7 10 -0.2963 -0.1912
-10 -7 11 -1.1321 0.2697
-10 -7 12 0.4617 0.0513
-10 -7 13 -1.8391 0.2652
-10 -6 1 0.5399 -2.9278
-10 -6 2 -0.0618 -0.7778
-10 -6 3 1.9531 -0.8266
-10 -6 4 0.8483 -0.3623
-10 -6 5 -7.0710 0.5440
-10 -6 6 -5.0121 -0.1046
-10 -6 7 -11.6148 0.2295
-10 -6 8 -3.5435 0.2323
-10 -6 9 -1.8377 -0.0943
-10 -6 10 1.0888 0.1706
-10 -6 11 -0.8916 0.4014
-10 -6 12 0.4934 -0.2253
-10 -6 13 -1.9889 0.5392
-10 -6 14 -2.3273 -0.4501
-10 -5 1 -3.0166 -2.8403
-10 -5 2 1.3897 -0.6057
-10 -5 3 -2.1365 0.1782
-10 -5 4 4.3892 -0.1349
-10 -5 5 -2.6839 0.6107
-10 -5 6 -1.4821 0.0143
-10 -5 7 -4.0994 -0.1206
-10 -5 8 -2.9421 0.1000
-10 -5 9 0.5778 0.0233
-10 -5 10 -3.3492 0.0033
-10 -5 11 2.0821 0.1806
-10 -5 12 -1.5277 0.1196
-10 -5 13 -0.6227 0.0271
-10 -5 14 -4.7505 -0.2458
-10 -5 15 -0.0133 0.2637
-10 -4 1 -5.0946 0.0004
-10 -4 2 2.6143 -0.0157
-10 -4 3 0.2915 0.9179
-10 -4 4 -3.6750 0.0402
-10 -4 5 0.1481 0.2679
-10 -4 6 -3.2781 0.2534
-10 -4 7 -8.8258 -0.2083
-10 -4 8 1.2169 -0.0238
-10 -4 9 -2.7205 0.2085
-10 -4 10 -0.7698 -0.0421
-10 -4 11 -1.3291 -0.0750
-10 -4 12 3.2756 -0.1216
-10 -4 13 0.5538 0.2799
-10 -4 14 -2.0548 -0.5547
-10 -4 15 1.0022 0.3356
-10 -3 1 -2.7891 2.6193
-10 -3 2 -2.3035 0.7462
-10 -3 3 4.1749 0.8480
-10 -3 4 -2.7381 -0.0418
-10 -3 5 -1.6306 -0.4121
-10 -3 6 6.7766 0.1690
-10 -3 7 -5.8153 0.0010
-10 -3 8 2.5169 -0.1219
-10 -3 9 2.1876 0.0194
-10 -3 10 -2.6315 -0.0761
-10 -3 11 -4.6303 -0.1297
-10 -3 12 -2.1842 -0.0273
-10 -3 13 -0.0123 -0.1774
-10 -3 14 -3.1116 0.0284
-10 -3 15 0.4272 -0.2609
-10 -3 16 -0.2731 -0.1697
-10 -2 1 1.5455 3.2687
-10 -2 2 2.7982 0.6859
-10 -2 3 -2.6069 0.2206
-10 -2 4 1.4864 0.1693
-10 -2 5 -6.6686 -0.8726
-10 -2 6 -0.3306 -0.2039
-10 -2 7 -2.2600 0.1732
-10 -2 8 -6.5170 0.0749
-10 -2 9 3.9293 0.1428
-10 -2 10 -1.0067 -0.1605
-10 -2 11 0.5821 -0.1388
-10 -2 12 -3.3636 0.2110
-10 -2 13 2.6058 0.0507
-10 -2 14 -2.1820 -0.3526
-10 -2 15 1.3463 0.4999
-10 -2 16 -0.7077 -0.7624
-10 -1 1 -7.2598 0.9056
-10 -1 2 4.9520 0.0570
-10 -1 3 1.0216 -0.9249
-10 -1 4 -2.1964 0.2936
-10 -1 5 4.4663 -0.1895
-10 -1 6 0.9729 -0.2981
-10 -1 7 0.3766 0.1800
-10 -1 8 1.7434 0.0340
-10 -1 9 -3.5466 0.0398
-10 -1 10 0.9017 0.1258
-10 -1 11 -2.2931 -0.2738
-10 -1 12 -3.6216 -0.0134
-10 -1 13 -1.8353 0.2302
-10 -1 14 -1.4790 -0.0173
-10 -1 15 -0.6446 -0.1534
-10 -1 16 -1.9053 0.4885
-10 0 1 -2.1769 -2.6304
-10 0 2 -1.7778 -0.4868
-10 0 3 4.7574 -1.2188
-10 0 4 -5.6783 -0.1151
-10 0 5 -1.6872 0.5428
-10 0 6 4.3919 0.0229
-10 0 7 -6.1891 0.3088
-10 0 8 1.2707 -0.0347
-10 0 9 -0.3642 -0.3705
-10 0 10 -4.7855 0.0352
-10 0 11 4.5804 0.0772
-10 0 12 -0.2013 -0.2021
-10 0 13 1.0766 0.0291
-10 0 14 1.4116 0.1157
-10 0 15 -0.5105 0.2644
-10 0 16 -2.2702 -0.3345
-10 0 17 2.0385 -0.3069
-10 1 1 -2.1790 -3.6085
-10 1 2 -2.9204 -0.9462
-10 1 3 1.5807 0.0108
-10 1 4 2.8880 -0.3156
-10 1 5 -2.7206 0.6252
-10 1 6 7.4034 0.0635
-10 1 7 1.0145 0.1062
-10 1 8 -1.7293 0.2373
-10 1 9 5.0795 -0.3863
-10 1 10 -7.6936 0.0071
-10 1 11 -1.2399 -0.0640
-10 1 12 0.9976 0.4614
-10 1 13 -1.8777 -0.2487
-10 1 14 2.1362 -0.0769
-10 1 15 -0.4647 0.0711
-10 1 16 -1.1654 0.4433
-10 1 17 1.3297 -1.2190
-10 2 1 -1.8392 -1.2590
-10 2 2 2.6970 -0.4670
-10 2 3 0.0738 0.8947
-10 2 4 2.9061 0.0972
-10 2 5 -3.5257 0.1562
-10 2 6 -0.8745 0.1944
-10 2 7 -1.3852 -0.3791
-10 2 8 -4.5054 0.0006
-10 2 9 0.1533 0.0922
-10 2 10 -2.6868 -0.0815
-10 2 11 -2.7704 0.0287
-10 2 12 2.0877 -0.0989
-10 2 13 2.3115 0.2901
-10 2 14 2.3264 -0.1279
-10 2 15 1.3795 -0.5346
-10 2 16 0.5177 0.5312
-10 2 17 1.9477 -0.6411
-10 3 1 -2.4244 2.2945
-10 3 2 -1.2977 0.5129
-10 3 3 2.4264 1.2370
-10 3 4 6.9124 0.1741
-10 3 5 1.9152 -0.3460
-10 3 6 2.2309 0.2590
-10 3 7 -0.3767 -0.1351
-10 3 8 0.2414 -0.3288
-10 3 9 -1.3794 0.0237
-10 3 10 -4.5616 0.2182
-10 3 11 -0.4798 0.2961
-10 3 12 -3.0792 0.1221
-10 3 13 0.1962 -0.1904
-10 3 14 1.3701 0.0366
-10 3 15 0.3838 0.0806
-10 3 16 2.2284 -0.6832
-10 3 17 2.5794 1.0301
-10 4 1 1.1078 3.1210
-10 4 2 1.0438 0.9809
-10 4 3 -0.1401 0.4402
-10 4 4 4.5324 0.0388
-10 4 5 -0.8089 -0.8485
-10 4 6 -2.8411 -0.1838
-10 4 7 -7.8468 0.4395
-10 4 8 -2.4556 0.0994
-10 4 9 -0.7727 0.1568
-10 4 10 -6.2886 -0.0943
-10 4 11 1.1754 0.0753
-10 4 12 3.7819 0.2148
-10 4 13 -0.7197 -0.3629
-10 4 14 2.3620 -0.4422
-10 4 15 -0.6995 -0.2933
-10 4 16 3.4045 0.4943
-10 4 17 1.5713 -0.2876
-10 5 1 -4.3116 1.2811
-10 5 2 1.1629 0.4118
-10 5 3 -1.5509 -0.7431
-10 5 4 4.3524 -0.0327
-10 5 5 2.4626 -0.4116
-10 5 6 2.2059 -0.4517
-10 5 7 -4.3437 0.0351
-10 5 8 -3.0535 0.1653
-10 5 9 3.2820 0.3386
-10 5 10 -4.3267 -0.1011
-10 5 11 -4.1998 0.0522
-10 5 12 4.0142 -0.2461
-10 5 13 0.7127 0.5087
-10 5 14 -0.8714 -0.0570
-10 5 15 -2.8863 -0.3726
-10 5 16 1.3061 -0.0314
-10 5 17 0.1432 0.9049
-10 6 1 0.0512 -1.2499
-10 6 2 -0.6602 -0.3899
-10 6 3 -0.8352 -1.1819
-10 6 4 -0.6100 -0.3065
-10 6 5 -0.7488 0.5441
-10 6 6 -1.2080 0.1280
-10 6 7 -5.8020 -0.1481
-10 6 8 -5.5792 -0.0540
-10 6 9 -1.1203 -0.0151
-10 6 10 1.7622 0.2084
-10 6 11 -3.3584 0.0967
-10 6 12 2.2700 -0.4744
-10 6 13 5.7630 -0.1625
-10 6 14 -0.0744 0.1230
-10 6 15 -0.7932 1.0005
-10 6 16 -3.1273 -1.2111
-10 6 17 0.0919 1.0411
-10 7 1 0.9498 -2.4230
-10 7 2 0.4689 -0.5867
-10 7 3 -1.7118 -0.6961
-10 7 4 0.7336 -0.2232
-10 7 5 0.6507 0.6297
-10 7 6 4.1651 0.6271
-10 7 7 -0.7381 -0.1554
-10 7 8 2.0040 0.0316
-10 7 9 -0.4715 -0.3832
-10 7 10 1.9094 -0.1782
-10 7 11 -2.5675 0.3787
-10 7 12 -1.1307 0.2205
-10 7 13 0.9725 0.1725
-10 7 14 0.6120 -0.0122
-10 7 15 -1.5541 0.7345
-10 7 16 -1.4102 0.9023
-10 7 17 -3.1952 -1.7253
-10 8 1 -1.9173 -1.3420
-10 8 2 4.0478 -0.1432
-10 8 3 -1.3653 0.5414
-10 8 4 -1.7716 0.0204
-10 8 5 0.1846 0.4630
-10 8 6 -1.8646 0.2302
-10 8 7 0.5282 -0.4056
-10 8 8 -2.9825 0.2410
-10 8 9 4.1451 0.0182
-10 8 10 1.0420 -0.3057
-10 8 11 -0.4815 -0.3225
-10 8 12 1.4321 0.1719
-10 8 13 0.9554 0.1180
-10 8 14 0.5988 0.5067
-10 8 15 -2.2430 -0.8028
-10 8 16 -1.2183 0.5862
-10 8 17 -2.7928 -0.0326
-10 9 1 -1.5843 0.5276
-10 9 2 0.6923 0.3325
-10 9 3 2.8052 1.0218
-10 9 4 -0.9515 0.2494
-10 9 5 1.2570 0.0451
-10 9 6 0.4436 0.0459
-10 9 7 -0.1276 -0.5924
-10 9 8 1.8440 0.0518
-10 9 9 0.7861 0.5219
-10 9 10 6.4762 0.2084
-10 9 11 -2.5720 -0.2059
-10 9 12 -0.9075 0.2060
-10 9 13 1.2258 -0.2748
-10 9 14 -1.7754 1.0575
-10 9 15 1.0380 -0.0237
-10 9 16 -4.3055 -1.8332
-10 10 1 2.5199 2.3321
-10 10 2 -1.2899 0.2819
-10 10 3 -1.4443 0.4438
-10 10 4 1.2072 0.0009
-10 10 5 -2.2043 -0.3851
-10 10 6 0.2036 -0.2342
-10 10 7 -3.2242 -0.1939
-10 10 8 0.2609 -0.1244
-10 10 9 -0.1821 0.0698
-10 10 10 2.7495 0.0839
-10 10 11 2.5445 -0.3918
-10 10 12 0.2324 0.4889
-10 10 13 1.2965 -0.7585
-10 10 14 0.3319 0.0505
-10 10 15 -0.5350 0.3127
-10 10 16 -1.5224 -1.5927
-10 11 1 1.6179 1.9502
-10 11 2 2.9434 0.3222
-10 11 3 -4.4729 -0.5660
-10 11 4 -0.0633 -0.2779
-10 11 5 -0.4448 -0.1613
-10 11 6 -2.8218 -0.2877
-10 11 7 -0.3498 0.4630
-10 11 8 -2.0744 0.3413
-10 11 9 4.0176 0.2097
-10 11 10 -0.4008 -0.4204
-10 11 11 0.8130 -0.4539
-10 11 12 0.9910 0.6758
-10 11 13 0.7731 0.5022
-10 11 14 0.1553 -0.1330
-10 11 15 -0.0334 -0.0876
-10 12 1 -0.3791 -0.2234
-10 12 2 2.7967 0.2193
-10 12 3 -0.4818 -0.9829
-10 12 4 -4.2711 -0.2932
-10 12 5 0.2776 -0.0087
-10 12 6 -2.5057 -0.2394
-10 12 7 -1.6368 0.1006
-10 12 8 -1.0508 0.1776
-10 12 9 1.7070 0.3008
-10 12 10 1.3026 -0.6418
-10 12 11 -1.8556 -1.1752
-10 12 12 -0.7962 -0.3412
-10 12 13 1.5743 0.7398
-10 12 14 -0.0487 0.5014
-10 13 1 -3.0408 -1.8000
-10 13 2 -0.5521 -0.3797
-10 13 3 1.3126 -0.4438
-10 13 4 -0.0394 0.2213
-10 13 5 -1.3548 0.7637
-10 13 6 1.0779 0.0279
-10 13 7 -2.3751 -0.3254
-10 13 8 -0.4289 -0.1539
-10 13 9 1.0031 -0.0411
-10 13 10 1.0202 0.3306
-10 13 11 -1.1005 -0.8619
-10 13 12 -1.1369 -0.9197
-10 13 13 -2.0968 0.1849
-10 14 1 0.4434 -1.4881
-10 14 2 -3.4269 -0.5015
-10 14 3 -0.0743 0.3375
-10 14 4 1.2242 0.4909
-10 14 5 0.0562 1.0015
-10 14 6 1.4295 0.2450
-10 14 7 1.1797 -0.9016
-10 14 8 -0.8941 -0.6289
-10 14 9 1.4792 -0.0232
-10 14 10 -0.8506 0.2589
-10 14 11 -1.7528 0.7571
-10 15 6 0.7168 0.7133
-9 -17 1 1.1893 -1.0575
-9 -17 2 -0.0384 1.4276
-9 -17 3 -0.0510 0.9511
-9 -16 1 1.0732 0.4629
-9 -16 2 0.1203 0.1919
-9 -16 3 0.6504 0.4824
-9 -16 4 -1.6223 -0.6158
-9 -15 1 1.0840 2.1011
-9 -15 2 0.7772 0.2797
-9 -15 3 1.2068 0.7508
-9 -15 4 -1.0546 0.0106
-9 -15 5 0.8277 0.2360
-9 -15 6 -1.9971 -0.4797
-9 -14 1 2.6075 1.9518
-9 -14 2 1.8082 0.1900
-9 -14 3 2.9497 -0.1991
-9 -14 4 -1.6816 -0.0389
-9 -14 5 2.3227 -0.6228
-9 -14 6 -2.4352 -0.2829
-9 -14 7 0.1959 -0.3261
-9 -13 1 3.1927 -0.4165
-9 -13 2 1.2893 -0.2562
-9 -13 3 4.3372 -0.7128
-9 -13 4 -2.6922 0.6785
-9 -13 5 4.9333 -0.0498
-9 -13 6 -2.4322 -0.2194
-9 -13 7 0.1951 -0.1589
-9 -13 8 0.1126 -0.4599
-9 -13 9 2.0372 -0.5602
-9 -12 1 -1.8934 -2.5487
-9 -12 2 2.3431 -0.4019
-9 -12 3 0.3070 -0.8026
-9 -12 4 -0.5116 -0.1316
-9 -12 5 1.0071 0.1488
-9 -12 6 2.2344 -0.5675
-9 -12 7 -2.2338 -0.1075
-9 -12 8 1.0470 -0.0671
-9 -12 9 -0.3217 0.0091
-9 -12 10 2.9714 0.1305
-9 -11 1 3.3970 -2.6783
-9 -11 2 -0.9431 -0.3789
-9 -11 3 1.7238 -0.0288
-9 -11 4 -2.0325 -0.2269
-9 -11 5 1.8002 0.2155
-9 -11 6 0.8335 0.1359
-9 -11 7 1.1955 -0.2323
-9 -11 8 -2.0730 0.2589
-9 -11 9 -0.7108 -0.4431
-9 -11 10 -0.4846 0.1668
-9 -11 11 -1.6797 0.1733
-9 -10 1 4.4351 0.0259
-9 -10 2 0.7012 0.0941
-9 -10 3 2.1603 0.6590
-9 -10 4 -0.0674 -0.2147
-9 -10 5 0.3476 -0.1477
-9 -10 6 0.8307 0.2552
-9 -10 7 1.1877 -0.1781
-9 -10 8 -0.9719 0.3067
-9 -10 9 -1.0406 -0.2506
-9 -10 10 -0.3571 0.2905
-9 -10 11 -1.9946 0.3412
-9 -10 12 -1.6049 0.6581
-9 -9 1 2.6958 3.1283
-9 -9 2 2.8393 0.4861
-9 -9 3 3.7825 0.7725
-9 -9 4 7.4177 -0.3400
-9 -9 5 0.7784 -0.3993
-9 -9 6 2.7224 0.2280
-9 -9 7 0.3187 0.0180
-9 -9 8 0.7768 0.1390
-9 -9 9 -2.2602 -0.2661
-9 -9 10 0.2658 0.0617
-9 -9 11 -1.4825 0.2560
-9 -9 12 -1.2423 -0.1612
-9 -9 13 -2.0514 0.2146
-9 -8 1 6.0993 2.9964
-9 -8 2 1.4139 0.7775
-9 -8 3 0.9103 -0.0270
-9 -8 4 7.1391 0.0895
-9 -8 5 3.7249 -0.5301
-9 -8 6 -2.4215 0.1350
-9 -8 7 1.2751 0.2118
-9 -8 8 -1.5476 -0.0233
-9 -8 9 0.1121 -0.2417
-9 -8 10 -2.1737 0.1404
-9 -8 11 1.6710 0.1961
-9 -8 12 -0.8059 0.2417
-9 -8 13 -1.4893 -0.3590
-9 -7 1 4.8080 0.3309
-9 -7 2 3.4776 -0.0403
-9 -7 3 0.8389 -0.7444
-9 -7 4 3.3471 0.2434
-9 -7 5 7.8344 -0.0236
-9 -7 6 -1.0476 -0.1071
-9 -7 7 -0.1635 0.1467
-9 -7 8 0.1914 -0.1374
-9 -7 9 -1.5226 -0.1674
-9 -7 10 0.6494 0.2184
-9 -7 11 -1.5554 -0.1560
-9 -7 12 1.7406 0.4469
-9 -7 13 -2.7860 -0.6439
-9 -7 14 0.4817 0.1490
-9 -6 1 1.4432 -2.6877
-9 -6 2 5.3250 -0.7640
-9 -6 3 -2.1386 -1.1077
-9 -6 4 -0.7311 0.1100
-9 -6 5 0.3346 0.6114
-9 -6 6 -3.9039 0.1573
-9 -6 7 -1.2051 0.1814
-9 -6 8 -2.1171 0.0248
-9 -6 9 -0.4735 -0.1839
-9 -6 10 3.2982 0.2599
-9 -6 11 1.0901 -0.0970
-9 -6 12 0.9452 0.0657
-9 -6 13 0.2214 0.0109
-9 -6 14 -0.2062 -0.1433
-9 -6 15 -0.0015 0.6833
-9 -5 1 0.3527 -3.3709
-9 -5 2 7.1659 -0.7229
-9 -5 3 -0.2957 -0.1182
-9 -5 4 2.2777 0.0372
-9 -5 5 5.8697 0.5965
-9 -5 6 -3.1528 0.0586
-9 -5 7 4.2705 -0.2094
-9 -5 8 -1.0355 0.0402
-9 -5 9 -1.5437 -0.0934
-9 -5 10 2.2621 0.0082
-9 -5 11 2.3885 0.1250
-9 -5 12 -1.0170 0.0651
-9 -5 13 0.0914 -0.3993
-9 -5 14 -0.0746 0.2759
-9 -5 15 -1.2278 0.1577
-9 -4 1 -2.2147 -1.1550
-9 -4 2 2.7877 -0.2518
-9 -4 3 0.0147 0.8756
-9 -4 4 -5.2798 0.0548
-9 -4 5 3.5576 0.2678
-9 -4 6 -2.4609 0.0637
-9 -4 7 -0.5905 -0.3868
-9 -4 8 5.0228 -0.0564
-9 -4 9 -2.0385 0.1537
-9 -4 10 7.8756 -0.3159
-9 -4 11 2.9725 0.0602
-9 -4 12 3.9621 -0.1150
-9 -4 13 -0.8343 -0.0559
-9 -4 14 2.1782 -0.1837
-9 -4 15 -0.9784 0.3955
-9 -4 16 0.3770 -0.4957
-9 -3 1 2.7014 2.0839
-9 -3 2 0.4841 0.5951
-9 -3 3 1.0097 1.0128
-9 -3 4 0.6785 -0.0350
-9 -3 5 0.7970 -0.3136
-9 -3 6 3.6713 0.0673
-9 -3 7 4.1671 -0.1550
-9 -3 8 0.7229 -0.2013
-9 -3 9 1.5293 0.1238
-9 -3 10 1.3845 -0.1476
-9 -3 11 3.0738 0.0294
-9 -3 12 -0.8946 -0.1926
-9 -3 13 -2.3421 -0.0523
-9 -3 14 -1.3119 0.1791
-9 -3 15 -2.9750 -0.3335
-9 -3 16 1.6963 0.1023
-9 -2 1 7.0696 3.7592
-9 -2 2 0.8410 0.8618
-9 -2 3 -9.1901 0.4516
-9 -2 4 0.2350 -0.1713
-9 -2 5 -4.9427 -0.9874
-9 -2 6 -5.4413 -0.0676
-9 -2 7 4.1931 0.2285
-9 -2 8 -0.8734 -0.0130
-9 -2 9 0.3348 0.1577
-9 -2 10 5.8713 -0.1319
-9 -2 11 6.6028 0.2359
-9 -2 12 2.5931 -0.0371
-9 -2 13 -0.5167 0.0671
-9 -2 14 -3.7431 0.0428
-9 -2 15 -4.8286 0.1571
-9 -2 16 -0.9510 -0.5635
-9 -2 17 0.0656 0.4401
-9 -1 1 1.3230 1.8473
-9 -1 2 8.3537 0.4530
-9 -1 3 -3.5806 -0.6396
-9 -1 4 -1.5562 0.0797
-9 -1 5 6.3819 -0.6254
-9 -1 6 -3.8396 -0.2210
-9 -1 7 2.8364 0.4544
-9 -1 8 4.7760 -0.0311
-9 -1 9 -7.8004 0.1530
-9 -1 10 2.6495 0.1240
-9 -1 11 1.3384 -0.0133
-9 -1 12 2.2969 0.1198
-9 -1 13 -2.3284 0.2077
-9 -1 14 -2.1963 -0.0054
-9 -1 15 -7.8741 0.0092
-9 -1 16 -1.5094 0.2776
-9 -1 17 -1.1213 -0.1729
-9 0 1 2.1005 -1.5777
-9 0 2 -0.0959 -0.4516
-9 0 3 -1.0496 -1.2016
-9 0 4 -7.4344 0.0031
-9 0 5 -0.2086 0.2317
-9 0 6 0.1260 -0.0207
-9 0 7 -2.2615 0.2887
-9 0 8 5.0831 -0.1432
-9 0 9 -2.2237 -0.3511
-9 0 10 -0.3581 0.2557
-9 0 11 6.3999 0.0616
-9 0 12 4.2260 -0.0652
-9 0 13 2.4863 0.1835
-9 0 14 -0.4895 -0.0061
-9 0 15 -4.6556 0.0118
-9 0 16 -3.1769 -0.4349
-9 0 17 -2.2896 0.5600
-9 0 18 0.6163 -0.6053
-9 1 1 7.6966 -3.7574
-9 1 2 0.5696 -0.9123
-9 1 3 -0.0156 -0.5657
-9 1 4 3.8278 -0.0537
-9 1 5 0.0577 0.7105
-9 1 6 5.4071 0.1904
-9 1 7 3.6818 0.0990
-9 1 8 2.4819 0.0320
-9 1 9 -1.5740 -0.3560
-9 1 10 -1.4838 -0.0620
-9 1 11 -2.0680 0.1496
-9 1 12 1.1411 -0.0477
-9 1 13 2.3116 -0.1183
-9 1 14 -0.2991 -0.2358
-9 1 15 -0.5387 0.1979
-9 1 16 -0.6372 -0.1383
-9 1 17 -1.7957 0.0251
-9 1 18 1.0601 0.9962
-9 2 1 6.2538 -2.2183
-9 2 2 5.2263 -0.7963
-9 2 3 -6.6203 0.5010
-9 2 4 -0.7466 0.1091
-9 2 5 1.1506 0.5639
-9 2 6 -4.1416 0.0642
-9 2 7 2.9051 -0.5082
-9 2 8 -0.5081 -0.0102
-9 2 9 -4.9181 -0.0709
-9 2 10 5.1873 -0.0853
-9 2 11 0.6112 -0.0541
-9 2 12 -0.9258 -0.2407
-9 2 13 4.4052 0.1586
-9 2 14 1.8700 -0.2800
-9 2 15 0.0373 -0.1646
-9 2 16 0.6577 0.2361
-9 2 17 -0.8683 -0.2107
-9 2 18 1.3758 0.4922
-9 3 1 6.8953 1.5456
-9 3 2 4.2713 0.2582
-9 3 3 2.7189 1.1054
-9 3 4 -0.6655 0.1170
-9 3 5 11.0194 0.1995
-9 3 6 3.2853 0.1593
-9 3 7 2.3807 -0.5982
-9 3 8 1.7773 -0.0870
-9 3 9 -9.7505 -0.0086
-9 3 10 1.2262 0.3065
-9 3 11 3.0518 0.0084
-9 3 12 -6.2085 -0.1586
-9 3 13 -1.7481 -0.2499
-9 3 14 0.0790 0.3438
-9 3 15 1.8558 -0.0505
-9 3 16 -1.6720 -0.1228
-9 3 17 0.3322 0.6932
-9 3 18 1.5587 0.0692
-9 4 1 6.9882 3.1821
-9 4 2 1.9346 1.1477
-9 4 3 -2.4253 0.6393
-9 4 4 -4.7622 0.0313
-9 4 5 0.9237 -0.7138
-9 4 6 2.4181 0.1315
-9 4 7 -0.5673 -0.0457
-9 4 8 -1.5005 0.1299
-9 4 9 -5.4593 0.1413
-9 4 10 -0.0904 -0.1766
-9 4 11 8.7622 0.1161
-9 4 12 1.7045 -0.0634
-9 4 13 -1.4381 -0.2614
-9 4 14 -2.2186 0.0754
-9 4 15 0.0892 0.1614
-9 4 16 -1.8945 0.4938
-9 4 17 -3.2861 -0.6044
-9 4 18 1.9769 1.1053
-9 5 1 1.2976 2.2858
-9 5 2 4.1842 0.5688
-9 5 3 -3.0050 -0.3354
-9 5 4 0.0906 0.0076
-9 5 5 3.5775 -0.7853
-9 5 6 4.5451 -0.3887
-9 5 7 6.4862 0.2810
-9 5 8 -0.7287 0.3703
-9 5 9 -3.5158 0.3949
-9 5 10 0.3148 -0.1475
-9 5 11 2.6707 -0.2926
-9 5 12 1.4006 0.1770
-9 5 13 -0.3347 0.1949
-9 5 14 -2.5613 0.0506
-9 5 15 -3.5354 -0.2344
-9 5 16 -4.8249 0.2786
-9 5 17 -1.9952 -0.0268
-9 5 18 -0.5213 -0.9021
-9 6 1 3.4543 -0.5783
-9 6 2 -1.8912 -0.2305
-9 6 3 -1.8058 -1.1556
-9 6 4 -7.1795 -0.1115
-9 6 5 -0.2435 0.1883
-9 6 6 -2.8086 -0.3750
-9 6 7 2.3944 0.1830
-9 6 8 2.8088 0.1524
-9 6 9 -2.8746 0.1863
-9 6 10 5.4598 0.0779
-9 6 11 7.8244 -0.4265
-9 6 12 -0.2054 -0.0295
-9 6 13 3.8091 -0.1215
-9 6 14 -0.3036 0.2771
-9 6 15 1.2265 -0.0511
-9 6 16 -11.7880 -0.6165
-9 6 17 -1.9699 0.6261
-9 6 18 -2.0572 -1.0679
-9 7 1 2.7411 -2.3976
-9 7 2 -0.0098 -0.9427
-9 7 3 -0.8082 -0.7934
-9 7 4 0.9553 -0.1731
-9 7 5 1.0442 0.6839
-9 7 6 3.6591 0.2641
-9 7 7 3.5455 0.0465
-9 7 8 7.4550 0.0721
-9 7 9 2.5436 -0.2887
-9 7 10 -1.5867 -0.0462
-9 7 11 7.0693 0.0905
-9 7 12 -2.8028 0.3720
-9 7 13 -3.7061 -0.0299
-9 7 14 1.7271 -0.1273
-9 7 15 1.6907 -0.0190
-9 7 16 -2.8172 -0.0951
-9 7 17 -7.7276 -0.7486
-9 7 18 2.9606 0.4952
-9 8 1 -1.2906 -2.0727
-9 8 2 0.9431 -0.6380
-9 8 3 -1.5467 0.1058
-9 8 4 0.4011 0.0952
-9 8 5 0.1042 0.6009
-9 8 6 -1.8195 0.1166
-9 8 7 1.8796 -0.0149
-9 8 8 2.9956 0.0631
-9 8 9 9.5377 -0.2620
-9 8 10 0.9536 -0.4543
-9 8 11 4.0638 -0.1582
-9 8 12 3.5410 0.3384
-9 8 13 -4.3359 0.2823
-9 8 14 -0.3452 -0.3879
-9 8 15 -0.1666 -0.4368
-9 8 16 -0.7575 -0.0619
-9 8 17 -4.4427 0.3289
-9 8 18 -2.5224 -0.4009
-9 9 1 0.7886 -0.2170
-9 9 2 -3.5191 0.2360
-9 9 3 3.7570 0.8539
-9 9 4 2.1849 0.2835
-9 9 5 2.3497 0.1009
-9 9 6 1.7466 0.0228
-9 9 7 -0.5587 -0.3828
-9 9 8 4.6088 0.2504
-9 9 9 3.9631 0.2167
-9 9 10 5.7273 0.0398
-9 9 11 -2.0589 -0.0390
-9 9 12 -1.1688 0.1385
-9 9 13 -1.8489 0.2322
-9 9 14 -2.4411 0.2414
-9 9 15 1.3736 -0.4744
-9 9 16 -1.0993 -0.3039
-9 9 17 1.4981 0.5499
-9 9 18 -1.7854 0.3880
-9 10 1 0.9038 1.9733
-9 10 2 -4.6141 0.4938
-9 10 3 -2.3364 0.7454
-9 10 4 4.7833 0.1317
-9 10 5 -1.0176 -0.6107
-9 10 6 1.4913 -0.1398
-9 10 7 -2.1064 -0.2725
-9 10 8 0.3688 -0.0801
-9 10 9 2.7797 0.1248
-9 10 10 1.8304 0.1976
-9 10 11 5.2229 0.1298
-9 10 12 -1.3106 0.1155
-9 10 13 -1.7848 -0.3454
-9 10 14 0.8152 -0.0543
-9 10 15 -3.1256 -0.0116
-9 10 16 1.5751 -0.0064
-9 10 17 -2.8143 -0.1296
-9 11 1 0.0614 2.2531
-9 11 2 -1.4258 0.7267
-9 11 3 -3.1262 -0.1911
-9 11 4 1.3778 0.0806
-9 11 5 0.9133 -0.6416
-9 11 6 -1.7850 -0.0968
-9 11 7 -0.1953 0.3896
-9 11 8 -0.3248 0.0905
-9 11 9 2.5767 0.0244
-9 11 10 -1.0181 0.0825
-9 11 11 1.8606 0.3125
-9 11 12 1.2390 0.6366
-9 11 13 -2.6554 0.1613
-9 11 14 0.3493 -0.6878
-9 11 15 -0.1291 -0.0002
-9 11 16 0.1852 0.4463
-9 11 17 2.0678 -0.2063
-9 12 1 -0.9601 0.5935
-9 12 2 -1.4555 0.1617
-9 12 3 0.4243 -0.7649
-9 12 4 -0.9202 -0.3196
-9 12 5 0.1693 -0.2601
-9 12 6 -0.0909 -0.0203
-9 12 7 -3.0741 0.5028
-9 12 8 2.1148 0.2181
-9 12 9 0.4969 -0.3435
-9 12 10 0.6025 -0.0775
-9 12 11 0.0517 -0.4209
-9 12 12 0.9689 0.4544
-9 12 13 -0.0857 0.6030
-9 12 14 -0.4487 -0.4626
-9 12 15 -0.1524 -0.5613
-9 12 16 -1.5327 0.9876
-9 13 1 -0.8003 -1.4093
-9 13 2 -1.4675 -0.5876
-9 13 3 0.9957 -0.6854
-9 13 4 3.3712 -0.1388
-9 13 5 -2.0089 0.6075
-9 13 6 0.8077 -0.0161
-9 13 7 -4.5400 0.3449
-9 13 8 -0.0749 -0.0465
-9 13 9 2.5010 -0.5527
-9 13 10 -0.3809 0.1790
-9 13 11 1.1166 -0.2067
-9 13 12 0.0837 -0.1630
-9 13 13 -1.8546 0.2995
-9 13 14 0.3634 -0.3506
-9 13 15 0.2026 -0.9163
-9 14 1 1.6072 -1.6800
-9 14 2 -0.5388 -0.7772
-9 14 3 -0.1547 -0.0502
-9 14 4 2.1934 0.0428
-9 14 5 1.1971 0.9643
-9 14 6 0.5917 0.2050
-9 14 7 -0.3093 -0.3203
-9 14 8 -2.2428 -0.2756
-9 14 9 1.8241 -0.4111
-9 14 10 -0.2539 0.1882
-9 14 11 -1.9329 0.8576
-9 14 12 0.4070 -0.0408
-9 14 13 -0.2444 -0.2887
-9 14 14 -1.7908 -0.5556
-9 15 1 -1.0588 -0.7581
-9 15 2 2.4314 -0.5182
-9 15 3 -0.0250 0.7429
-9 15 4 0.5373 0.5773
-9 15 5 0.4195 0.4755
-9 15 6 -0.8916 0.2373
-9 15 7 -0.4674 -0.5220
-9 15 8 -1.8337 -0.7211
-9 15 9 -0.9406 -0.2347
-9 15 10 1.8743 0.5597
-9 15 11 -1.1344 0.9377
-9 15 12 -1.1485 1.3923
-9 16 6 -0.9353 -0.7099
-9 16 7 -0.2446 0.0713
-8 -18 1 -0.5886 -1.3482
-8 -17 1 -3.1315 -1.5978
-8 -17 2 0.5644 0.9596
-8 -17 3 1.7373 0.4440
-8 -16 1 -2.6563 -0.1783
-8 -16 2 -0.7005 0.0065
-8 -16 3 1.6317 -0.0484
-8 -16 4 0.3939 -0.1749
-8 -16 5 -1.1610 0.5104
-8 -15 1 -4.0766 1.9919
-8 -15 2 0.7210 0.6421
-8 -15 3 -0.6500 0.5272
-8 -15 4 3.4292 0.1421
-8 -15 5 -1.6164 0.4575
-8 -15 6 0.1572 0.3975
-8 -15 7 -3.1223 0.0231
-8 -14 1 -2.5130 2.3846
-8 -14 2 0.4303 0.3841
-8 -14 3 0.8176 -0.1462
-8 -14 4 2.2461 0.0927
-8 -14 5 -0.3763 -0.1718
-8 -14 6 0.1729 0.6882
-8 -14 7 -0.3085 0.3187
-8 -14 8 -1.7853 0.3769
-8 -13 1 -1.9090 0.1907
-8 -13 2 -0.6005 0.0800
-8 -13 3 0.8938 -0.3187
-8 -13 4 3.6623 0.5677
-8 -13 5 -1.3084 0.1952
-8 -13 6 0.1202 0.0888
-8 -13 7 1.2755 -0.0494
-8 -13 8 -2.9183 -0.4177
-8 -13 9 0.2007 -0.2425
-8 -12 1 -5.4198 -2.1985
-8 -12 2 -1.3694 -0.5792
-8 -12 3 -2.3354 -0.6156
-8 -12 4 4.2239 0.0554
-8 -12 5 -2.0861 0.2979
-8 -12 6 1.0696 -0.0965
-8 -12 7 1.2239 0.1483
-8 -12 8 1.7040 0.0165
-8 -12 9 -1.6471 0.4109
-8 -12 10 0.4496 -0.2921
-8 -11 1 0.3731 -3.1060
-8 -11 2 -5.7001 -0.4882
-8 -11 3 1.6773 -0.2848
-8 -11 4 -2.4643 0.0734
-8 -11 5 2.0066 0.4042
-8 -11 6 -1.5500 -0.0367
-8 -11 7 3.4975 -0.1618
-8 -11 8 0.9791 0.1071
-8 -11 9 0.7766 -0.1847
-8 -11 10 -4.1826 0.1248
-8 -11 11 0.1284 -0.4031
-8 -10 1 -3.6766 -0.9431
-8 -10 2 -4.8973 -0.1332
-8 -10 3 1.1077 0.5983
-8 -10 4 -2.0078 -0.1478
-8 -10 5 -2.1050 0.2830
-8 -10 6 1.7813 0.1350
-8 -10 7 1.3715 -0.1852
-8 -10 8 4.2974 0.3209
-8 -10 9 1.2721 0.1938
-8 -10 10 -2.2860 0.1531
-8 -10 11 -1.4719 -0.1099
-8 -10 12 -0.2581 -0.0169
-8 -9 1 -5.6902 2.4654
-8 -9 2 -4.3618 0.4085
-8 -9 3 4.2236 0.7530
-8 -9 4 1.9624 -0.0779
-8 -9 5 -1.5342 -0.3492
-8 -9 6 1.4897 0.3913
-8 -9 7 1.1926 -0.1286
-8 -9 8 3.3685 0.0725
-8 -9 9 2.0545 0.1126
-8 -9 10 -1.5409 -0.0782
-8 -9 11 -0.3051 -0.3597
-8 -9 12 0.5062 -0.3701
-8 -9 13 -1.6779 0.7051
-8 -8 1 -2.4032 3.5981
-8 -8 2 -12.3700 0.8581
-8 -8 3 2.4879 0.2398
-8 -8 4 0.0091 0.1646
-8 -8 5 -0.4856 -0.6202
-8 -8 6 -0.7800 0.1446
-8 -8 7 2.2939 0.0978
-8 -8 8 0.3411 -0.0950
-8 -8 9 4.2305 -0.0451
-8 -8 10 -0.9998 0.0419
-8 -8 11 0.0744 -0.1752
-8 -8 12 2.5831 0.0758
-8 -8 13 0.0233 0.1734
-8 -8 14 -3.2372 0.6138
-8 -7 1 1.5586 1.7401
-8 -7 2 -9.0351 0.2558
-8 -7 3 -0.9373 -0.3554
-8 -7 4 3.8161 0.0875
-8 -7 5 -1.4105 -0.3869
-8 -7 6 -0.0091 -0.2517
-8 -7 7 0.2580 0.0438
-8 -7 8 -0.9418 -0.1664
-8 -7 9 0.2614 0.0464
-8 -7 10 2.0193 -0.1521
-8 -7 11 -2.7155 0.1074
-8 -7 12 2.1795 0.1329
-8 -7 13 2.8289 -0.0732
-8 -7 14 -3.1425 0.2819
-8 -7 15 -0.6308 -0.5685
-8 -6 1 -1.9203 -2.0100
-8 -6 2 -5.1796 -0.6042
-8 -6 3 -9.3866 -1.0831
-8 -6 4 0.5788 0.1083
-8 -6 5 -4.2996 0.2306
-8 -6 6 -4.3350 -0.1362
-8 -6 7 -0.4195 0.1037
-8 -6 8 -1.6851 -0.1376
-8 -6 9 2.0330 -0.1593
-8 -6 10 1.9349 0.0637
-8 -6 11 1.6584 0.0823
-8 -6 12 -0.2421 0.1804
-8 -6 13 4.3987 0.1462
-8 -6 14 -1.4001 -0.0123
-8 -6 15 -0.7098 -0.4656
-8 -6 16 2.6612 0.0084
-8 -5 1 5.8517 -3.8875
-8 -5 2 -2.1882 -0.9143
-8 -5 3 2.2414 -0.3687
-8 -5 4 0.2660 -0.1784
-8 -5 5 3.6911 0.5132
-8 -5 6 -1.9575 -0.2304
-8 -5 7 -3.3736 -0.0493
-8 -5 8 -3.3003 0.2132
-8 -5 9 -1.6334 -0.2071
-8 -5 10 -0.9833 0.2219
-8 -5 11 -0.1172 0.2499
-8 -5 12 0.3118 0.0448
-8 -5 13 2.3823 -0.2550
-8 -5 14 -1.4836 0.1962
-8 -5 15 0.0528 -0.7308
-8 -5 16 2.1033 0.3061
-8 -4 1 0.7479 -2.6837
-8 -4 2 -5.7977 -0.6062
-8 -4 3 1.0410 0.6049
-8 -4 4 -1.8892 0.0740
-8 -4 5 -0.1312 0.3644
-8 -4 6 3.7606 0.0162
-8 -4 7 -4.3748 -0.2749
-8 -4 8 1.0061 0.2735
-8 -4 9 0.7688 -0.0540
-8 -4 10 1.9354 -0.0175
-8 -4 11 0.3820 0.0881
-8 -4 12 2.4849 0.0136
-8 -4 13 2.4993 -0.0923
-8 -4 14 -1.5728 -0.2392
-8 -4 15 -1.7927 0.0343
-8 -4 16 1.6375 0.1340
-8 -4 17 -1.9525 0.2841
-8 -3 1 4.8459 1.3790
-8 -3 2 -0.9268 0.1961
-8 -3 3 4.7901 1.0476
-8 -3 4 3.9498 0.2330
-8 -3 5 0.4060 -0.0300
-8 -3 6 7.6976 0.2241
-8 -3 7 -1.0752 -0.2057
-8 -3 8 -5.1734 0.0294
-8 -3 9 1.5815 -0.0121
-8 -3 10 -5.9434 0.1015
-8 -3 11 -1.8388 -0.2069
-8 -3 12 -1.9500 -0.0327
-8 -3 13 1.7269 0.0024
-8 -3 14 -2.9188 0.0217
-8 -3 15 -3.8890 -0.2084
-8 -3 16 -0.5211 0.7024
-8 -3 17 -2.0799 -0.2004
-8 -2 1 3.7135 4.0989
-8 -2 2 -7.2283 1.0289
-8 -2 3 0.7437 0.5849
-8 -2 4 -3.0708 -0.0822
-8 -2 5 -5.7501 -0.6501
-8 -2 6 1.9657 0.2361
-8 -2 7 1.7909 0.2198
-8 -2 8 -4.1789 -0.0207
-8 -2 9 2.2211 0.0303
-8 -2 10 2.9880 -0.0675
-8 -2 11 -2.9543 0.0188
-8 -2 12 -0.1574 -0.0213
-8 -2 13 1.2812 0.0208
-8 -2 14 -4.2968 0.0877
-8 -2 15 -5.3389 0.1615
-8 -2 16 -6.1375 -0.1536
-8 -2 17 -2.2632 0.1554
-8 -2 18 -4.2769 -0.9565
-8 -1 1 -0.9755 3.0052
-8 -1 2 5.2398 0.8443
-8 -1 3 8.1727 -0.2868
-8 -1 4 1.5816 -0.1020
-8 -1 5 -0.4573 -0.6758
-8 -1 6 -1.0621 -0.0686
-8 -1 7 2.5773 0.4360
-8 -1 8 -4.6028 -0.0494
-8 -1 9 -6.9026 0.0964
-8 -1 10 -0.2758 -0.0640
-8 -1 11 -4.7518 -0.1648
-8 -1 12 -3.7274 0.2906
-8 -1 13 -0.1874 -0.0287
-8 -1 14 1.1386 0.0221
-8 -1 15 -6.3167 0.1966
-8 -1 16 -4.0205 0.2636
-8 -1 17 -4.7746 -0.4199
-8 -1 18 -0.8910 -0.3722
-8 0 1 -4.5336 -0.4213
-8 0 2 -6.8899 -0.1392
-8 0 3 7.4039 -1.2066
-8 0 4 -2.8391 -0.0725
-8 0 5 -4.9693 0.0188
-8 0 6 0.5353 -0.1603
-8 0 7 0.0898 0.2414
-8 0 8 -0.0780 -0.2306
-8 0 9 0.8692 -0.0100
-8 0 10 -1.5884 0.1040
-8 0 11 3.3247 0.1142
-8 0 12 -1.2408 0.0296
-8 0 13 -0.2063 0.1473
-8 0 14 2.3706 -0.1259
-8 0 15 -0.9692 -0.1941
-8 0 16 -5.6815 -0.1763
-8 0 17 -2.7344 0.1642
-8 0 18 -2.7092 -0.8756
-8 1 1 8.2449 -3.9036
-8 1 2 -3.1388 -0.6614
-8 1 3 8.2099 -1.0674
-8 1 4 9.2340 -0.1430
-8 1 5 -4.4285 0.8813
-8 1 6 3.8262 0.0588
-8 1 7 4.1212 0.2005
-8 1 8 -5.6181 -0.1572
-8 1 9 2.2453 -0.2612
-8 1 10 -3.3939 0.0033
-8 1 11 -4.8368 0.2619
-8 1 12 0.6239 -0.0749
-8 1 13 -0.6292 -0.2484
-8 1 14 2.6914 -0.0554
-8 1 15 4.0309 0.0857
-8 1 16 -0.6869 -0.1861
-8 1 17 -0.7711 0.3015
-8 1 18 -0.5592 0.2437
-8 1 19 -1.6633 -0.3090
-8 2 1 -1.1502 -3.2317
-8 2 2 1.7056 -1.1630
-8 2 3 -6.4848 0.2853
-8 2 4 1.8854 -0.1366
-8 2 5 -4.4762 0.7994
-8 2 6 -5.4574 0.0117
-8 2 7 5.0662 -0.3827
-8 2 8 -3.6560 0.2126
-8 2 9 2.2143 -0.2666
-8 2 10 5.3021 0.0720
-8 2 11 -1.1454 0.0820
-8 2 12 0.2531 0.0801
-8 2 13 1.4163 -0.1354
-8 2 14 2.4534 -0.2824
-8 2 15 1.2175 0.1229
-8 2 16 0.8055 0.1496
-8 2 17 -0.2869 -0.0538
-8 2 18 -0.6933 0.0089
-8 2 19 -0.9517 0.3642
-8 3 1 1.2979 0.3130
-8 3 2 4.2119 -0.1741
-8 3 3 8.5982 1.0009
-8 3 4 0.7199 0.3626
-8 3 5 3.1807 0.2349
-8 3 6 1.2605 0.0866
-8 3 7 -1.6559 -0.7392
-8 3 8 -3.0587 0.0897
-8 3 9 -2.0152 0.1552
-8 3 10 -3.0208 0.0344
-8 3 11 -1.4259 0.0508
-8 3 12 -2.9886 -0.1701
-8 3 13 -3.4482 0.0071
-8 3 14 2.4166 0.1417
-8 3 15 1.0893 0.0424
-8 3 16 0.1531 0.2059
-8 3 17 1.8033 0.5520
-8 3 18 -2.2044 -0.5481
-8 3 19 -0.0069 -0.2044
-8 4 1 -1.1292 3.1571
-8 4 2 -3.2397 0.9835
-8 4 3 0.1971 0.9490
-8 4 4 0.5575 0.2939
-8 4 5 -10.3713 -0.6001
-8 4 6 2.1789 0.0375
-8 4 7 -0.9989 -0.3938
-8 4 8 -5.0761 -0.0727
-8 4 9 6.3312 0.2853
-8 4 10 0.6279 -0.0813
-8 4 11 -1.3996 0.1113
-8 4 12 6.2871 -0.1513
-8 4 13 -4.9640 0.0072
-8 4 14 1.0256 0.2721
-8 4 15 -3.2565 0.3689
-8 4 16 -0.4808 -0.0002
-8 4 17 -0.5418 -0.1413
-8 4 18 -3.0634 0.4795
-8 4 19 -1.9080 -1.4696
-8 5 1 -2.4622 3.3489
-8 5 2 3.8411 0.8549
-8 5 3 0.6931 0.1383
-8 5 4 7.7607 -0.0009
-8 5 5 -2.2514 -0.9048
-8 5 6 -1.9242 -0.3628
-8 5 7 3.4983 0.3139
-8 5 8 -4.3415 0.1047
-8 5 9 1.2822 0.2929
-8 5 10 3.6511 -0.1854
-8 5 11 -9.3249 -0.2113
-8 5 12 3.7680 0.1590
-8 5 13 -0.5448 -0.0021
-8 5 14 0.6094 0.1732
-8 5 15 -0.4101 0.0496
-8 5 16 -1.9411 -0.0343
-8 5 17 4.1091 -0.4456
-8 5 18 -2.9740 -0.3442
-8 5 19 0.0562 0.1269
-8 6 1 -1.2477 0.3826
-8 6 2 -3.5450 0.3616
-8 6 3 1.2394 -0.9634
-8 6 4 -6.0024 -0.1887
-8 6 5 -1.2269 -0.2874
-8 6 6 -7.3461 -0.4791
-8 6 7 -1.8566 0.4709
-8 6 8 1.5777 0.1166
-8 6 9 5.1640 0.2279
-8 6 10 9.2491 -0.1477
-8 6 11 0.4568 -0.3191
-8 6 12 -0.0450 0.0123
-8 6 13 3.9514 -0.0460
-8 6 14 0.4097 0.3340
-8 6 15 2.7163 -0.3540
-8 6 16 -2.8195 -0.1938
-8 6 17 0.5214 -0.0292
-8 6 18 -1.3350 -0.4521
-8 6 19 -1.0777 0.3226
-8 7 1 -0.2001 -2.4553
-8 7 2 2.3115 -0.7048
-8 7 3 2.6559 -0.9908
-8 7 4 2.0546 -0.3945
-8 7 5 -1.8762 0.4711
-8 7 6 3.0068 0.0943
-8 7 7 -2.8049 0.3637
-8 7 8 0.8565 0.0386
-8 7 9 3.8124 -0.2687
-8 7 10 2.9312 0.0441
-8 7 11 -1.1162 0.0540
-8 7 12 -1.3116 0.0552
-8 7 13 -1.3384 -0.0861
-8 7 14 3.5826 0.0094
-8 7 15 2.8025 -0.0471
-8 7 16 9.3552 -0.4863
-8 7 17 -0.6658 -0.1315
-8 7 18 3.2334 0.5245
-8 7 19 0.1452 0.0797
-8 8 1 -2.2009 -2.9689
-8 8 2 1.9672 -0.8514
-8 8 3 0.3390 -0.2980
-8 8 4 -2.1357 -0.0755
-8 8 5 -2.4523 0.7146
-8 8 6 -0.8422 0.2634
-8 8 7 0.5164 0.2605
-8 8 8 0.8911 -0.1891
-8 8 9 7.0351 -0.5500
-8 8 10 6.4524 -0.3540
-8 8 11 -0.2871 0.2775
-8 8 12 0.6545 0.1099
-8 8 13 -0.0148 0.0909
-8 8 14 -3.5690 -0.4237
-8 8 15 0.8730 0.0983
-8 8 16 4.0358 0.0066
-8 8 17 5.5993 0.1897
-8 8 18 -1.6608 0.3634
-8 8 19 2.2802 1.5381
-8 9 1 1.8300 -0.9066
-8 9 2 -0.0634 -0.2392
-8 9 3 5.0021 0.7171
-8 9 4 -2.7467 0.1639
-8 9 5 0.9283 0.3648
-8 9 6 1.9372 0.2144
-8 9 7 0.2603 -0.1213
-8 9 8 0.6407 -0.0164
-8 9 9 2.2146 -0.1269
-8 9 10 4.1085 -0.2484
-8 9 11 -3.5093 0.2082
-8 9 12 -6.1292 0.0395
-8 9 13 2.7170 0.1611
-8 9 14 -3.0758 -0.0808
-8 9 15 1.1941 -0.3528
-8 9 16 3.4718 0.6486
-8 9 17 6.7276 0.4635
-8 9 18 4.1498 0.5506
-8 9 19 1.3146 1.1499
-8 10 1 -1.1573 1.5864
-8 10 2 -0.0002 0.4054
-8 10 3 -0.1237 0.9477
-8 10 4 -0.4184 0.2692
-8 10 5 -1.6970 -0.3341
-8 10 6 2.3713 -0.1104
-8 10 7 0.5205 -0.2432
-8 10 8 -3.0885 -0.3051
-8 10 9 1.9506 0.2460
-8 10 10 3.4492 0.0759
-8 10 11 2.7666 0.0653
-8 10 12 -5.9166 -0.1537
-8 10 13 -0.6213 -0.2071
-8 10 14 0.0808 -0.0053
-8 10 15 -3.0530 0.0577
-8 10 16 2.4178 -0.1350
-8 10 17 1.7676 1.1911
-8 10 18 5.3223 0.5961
-8 11 1 -1.3314 2.7231
-8 11 2 0.2698 0.7152
-8 11 3 0.9091 0.2956
-8 11 4 -3.0545 0.1466
-8 11 5 0.3819 -0.6017
-8 11 6 -1.2455 -0.2323
-8 11 7 1.5262 0.0365
-8 11 8 -3.1978 -0.1020
-8 11 9 -1.7635 0.2634
-8 11 10 2.2477 0.4614
-8 11 11 -0.0103 0.1575
-8 11 12 -2.4972 0.0554
-8 11 13 -2.5321 -0.3379
-8 11 14 0.9197 -0.4321
-8 11 15 2.3809 0.4814
-8 11 16 0.8329 -0.4297
-8 11 17 5.1433 0.4457
-8 11 18 3.1016 1.5098
-8 12 1 -1.7878 1.3553
-8 12 2 0.1604 0.3496
-8 12 3 3.1502 -0.5911
-8 12 4 -1.2789 -0.3215
-8 12 5 0.8795 -0.3573
-8 12 6 -0.1507 -0.0837
-8 12 7 -1.3567 0.4005
-8 12 8 -2.4700 0.1221
-8 12 9 -2.1044 0.0157
-8 12 10 3.1659 0.1782
-8 12 11 1.0260 -0.0539
-8 12 12 -0.7620 0.1331
-8 12 13 -0.5596 0.1146
-8 12 14 0.6638 -0.3923
-8 12 15 1.3447 0.2932
-8 12 16 1.0095 0.3116
-8 12 17 0.3362 -0.6796
-8 13 1 -0.2612 -1.3497
-8 13 2 0.3430 -0.2794
-8 13 3 3.7937 -1.0165
-8 13 4 2.0338 -0.2543
-8 13 5 -0.4517 0.1322
-8 13 6 -1.1612 0.0786
-8 13 7 -2.5139 0.3874
-8 13 8 -4.1497 0.0560
-8 13 9 -0.5455 -0.1569
-8 13 10 4.3676 -0.0701
-8 13 11 1.7813 -0.0583
-8 13 12 -0.4711 -0.2474
-8 13 13 -1.6584 0.1580
-8 13 14 1.8821 -0.2461
-8 13 15 2.3224 -0.2216
-8 13 16 2.3002 0.3850
-8 14 1 0.1824 -2.1410
-8 14 2 1.0266 -0.9638
-8 14 3 3.0985 -0.4877
-8 14 4 2.2689 -0.0573
-8 14 5 2.9409 0.5917
-8 14 6 -0.5959 0.4227
-8 14 7 0.3795 -0.1161
-8 14 8 -4.3466 -0.0529
-8 14 9 -3.1185 -0.2224
-8 14 10 2.7135 -0.0478
-8 14 11 0.5563 0.4472
-8 14 12 -0.6689 -0.2415
-8 14 13 -0.1474 -0.0558
-8 14 14 -0.4935 -0.0049
-8 14 15 2.7418 -0.3101
-8 15 1 -1.5115 -1.3372
-8 15 2 1.5026 -0.7640
-8 15 3 2.5595 0.3774
-8 15 4 1.3978 0.5465
-8 15 5 0.3489 0.5107
-8 15 6 -1.0514 0.4251
-8 15 7 -0.8255 -0.5338
-8 15 8 -1.6777 -0.6158
-8 15 9 -2.1360 -0.1103
-8 15 10 1.7177 0.2708
-8 15 11 1.6828 0.9529
-8 15 12 -1.4954 0.6276
-8 15 13 0.5591 -0.2119
-8 15 14 0.4014 0.0108
-8 16 1 2.0806 0.0557
-8 16 2 0.0520 -0.2639
-8 16 3 1.8774 0.7297
-8 16 4 1.2951 1.1109
-8 16 5 -0.3573 0.1643
-8 16 6 0.2896 0.0518
-8 16 7 0.0060 -0.7183
-8 16 8 -0.4975 -0.7459
-8 16 9 -1.3217 0.0602
-8 16 10 -0.8902 0.4038
-8 16 11 -1.0964 1.1032
-8 16 12 -1.3259 0.7653
-7 -18 1 -1.9187 -2.0860
-7 -18 2 -0.6403 -0.3825
-7 -17 1 -0.5263 -1.7920
-7 -17 2 -1.9981 0.0188
-7 -17 3 -2.2649 -0.1031
-7 -17 4 -0.6601 -0.4262
-7 -16 1 0.6826 -0.8299
-7 -16 2 -1.7190 -0.3500
-7 -16 3 -3.7635 -0.2752
-7 -16 4 -0.8771 -0.6588
-7 -16 5 0.8682 -0.0525
-7 -16 6 -1.6215 0.3326
-7 -15 1 -1.9443 1.8525
-7 -15 2 -0.8288 0.2811
-7 -15 3 -3.8130 0.4899
-7 -15 4 -1.4399 -0.5053
-7 -15 5 1.2590 -0.4657
-7 -15 6 -0.0611 -0.0170
-7 -15 7 -3.1705 -0.3664
-7 -14 1 1.0496 2.9157
-7 -14 2 -3.2868 0.1869
-7 -14 3 -0.5250 0.0391
-7 -14 4 -4.1416 -0.1834
-7 -14 5 2.8859 -0.2663
-7 -14 6 0.3783 0.4622
-7 -14 7 -0.0059 0.0094
-7 -14 8 -0.5797 0.1445
-7 -14 9 1.1037 -0.7028
-7 -13 1 2.2260 1.1723
-7 -13 2 -1.6026 0.2080
-7 -13 3 -1.5159 -0.2761
-7 -13 4 -1.1301 0.1854
-7 -13 5 0.1469 -0.1436
-7 -13 6 1.6999 -0.1841
-7 -13 7 -2.3985 -0.5096
-7 -13 8 1.0779 -0.8298
-7 -13 9 0.2416 -0.5489
-7 -13 10 -1.1645 -0.0849
-7 -12 1 -0.6016 -1.6360
-7 -12 2 0.9045 -0.5437
-7 -12 3 -3.4774 -0.6409
-7 -12 4 -1.1046 0.0228
-7 -12 5 0.7624 0.2063
-7 -12 6 1.6439 -0.1328
-7 -12 7 -2.7662 0.0567
-7 -12 8 1.5172 -0.2486
-7 -12 9 2.2435 -0.1432
-7 -12 10 -1.9536 0.4027
-7 -12 11 -0.4394 0.2032
-7 -11 1 2.8626 -3.1466
-7 -11 2 2.2053 -0.8218
-7 -11 3 -1.7183 -0.3718
-7 -11 4 -5.0461 -0.0737
-7 -11 5 0.6675 0.4741
-7 -11 6 0.3744 -0.4534
-7 -11 7 -1.6734 -0.0884
-7 -11 8 -2.3853 -0.1679
-7 -11 9 3.4991 -0.1893
-7 -11 10 -1.6958 0.4041
-7 -11 11 -2.0927 -0.0593
-7 -11 12 0.8311 0.5852
-7 -10 1 -2.3369 -1.6293
-7 -10 2 6.0881 -0.5263
-7 -10 3 -5.4556 0.5227
-7 -10 4 -2.8075 -0.1885
-7 -10 5 -6.1930 0.4318
-7 -10 6 2.7137 -0.1298
-7 -10 7 -2.3667 -0.1358
-7 -10 8 -0.8404 0.1709
-7 -10 9 0.7696 0.3011
-7 -10 10 1.1784 -0.0312
-7 -10 11 -2.6695 0.2752
-7 -10 12 -2.5623 0.0342
-7 -10 13 0.5201 -0.1621
-7 -9 1 0.8606 1.3569
-7 -9 2 10.2947 0.2362
-7 -9 3 -1.4316 0.7678
-7 -9 4 -2.7450 -0.0557
-7 -9 5 -5.8121 -0.1211
-7 -9 6 -2.1294 0.2631
-7 -9 7 -0.9368 -0.1178
-7 -9 8 -3.9897 0.0950
-7 -9 9 0.9187 0.1785
-7 -9 10 0.4845 -0.3820
-7 -9 11 -1.0243 -0.1388
-7 -9 12 -1.3446 0.0710
-7 -9 13 -2.3128 -0.1645
-7 -9 14 3.5212 -0.6416
-7 -8 1 3.3258 3.6160
-7 -8 2 4.8799 0.6902
-7 -8 3 2.0542 0.6301
-7 -8 4 -4.5294 -0.0239
-7 -8 5 -3.6297 -0.4450
-7 -8 6 -2.3648 0.0764
-7 -8 7 1.2158 0.1139
-7 -8 8 -4.8949 -0.1044
-7 -8 9 -0.5500 0.1342
-7 -8 10 1.3421 -0.3194
-7 -8 11 -2.2582 -0.1242
-7 -8 12 -0.3635 0.1985
-7 -8 13 -1.8715 -0.0805
-7 -8 14 0.9761 -0.0228
-7 -8 15 1.6631 -0.8172
-7 -7 1 4.1817 2.7000
-7 -7 2 14.8686 0.6459
-7 -7 3 2.5729 -0.2714
-7 -7 4 2.5513 0.1108
-7 -7 5 -4.6450 -0.6178
-7 -7 6 -1.9317 -0.1194
-7 -7 7 -1.3149 0.1965
-7 -7 8 -3.3074 -0.0770
-7 -7 9 -6.6740 0.1472
-7 -7 10 1.8379 -0.1613
-7 -7 11 -2.0194 0.0394
-7 -7 12 -1.7196 0.0100
-7 -7 13 -0.8738 0.0536
-7 -7 14 1.8380 -0.1806
-7 -7 15 2.5458 0.1575
-7 -6 1 -5.7097 -0.9616
-7 -6 2 15.0863 -0.2800
-7 -6 3 1.9827 -1.0619
-7 -6 4 -1.6780 0.2152
-7 -6 5 -0.3056 0.1072
-7 -6 6 -3.2859 -0.2153
-7 -6 7 0.7830 0.2580
-7 -6 8 0.6792 -0.2060
-7 -6 9 -3.1118 -0.1529
-7 -6 10 -0.5398 0.2765
-7 -6 11 1.7054 -0.1350
-7 -6 12 -1.5391 0.2499
-7 -6 13 -2.6691 0.0467
-7 -6 14 2.1385 -0.2982
-7 -6 15 4.3831 0.2567
-7 -6 16 -2.6825 -0.0137
-7 -5 1 2.2432 -3.6565
-7 -5 2 13.4184 -0.9577
-7 -5 3 20.0576 -0.7904
-7 -5 4 -1.4810 -0.1590
-7 -5 5 4.2778 0.6288
-7 -5 6 -3.4037 -0.1751
-7 -5 7 -3.1097 0.2413
-7 -5 8 -1.6234 0.0495
-7 -5 9 -4.5629 -0.1107
-7 -5 10 -0.9906 0.3522
-7 -5 11 -0.1344 0.0554
-7 -5 12 1.1574 -0.1829
-7 -5 13 -3.2174 -0.0292
-7 -5 14 0.1995 -0.2107
-7 -5 15 4.2403 -0.0284
-7 -5 16 -1.4935 0.3814
-7 -5 17 -1.2338 -0.3628
-7 -4 1 -14.7469 -3.4760
-7 -4 2 9.3177 -0.7358
-7 -4 3 9.6020 0.1846
-7 -4 4 8.6677 0.0351
-7 -4 5 0.0731 0.6192
-7 -4 6 2.2370 0.1531
-7 -4 7 0.8857 -0.1107
-7 -4 8 4.6544 0.1420
-7 -4 9 0.6280 -0.0519
-7 -4 10 2.1574 0.0140
-7 -4 11 1.9835 0.0926
-7 -4 12 -0.3388 -0.1624
-7 -4 13 -2.7040 -0.1294
-7 -4 14 -1.2930 -0.1347
-7 -4 15 -0.0349 0.3295
-7 -4 16 -2.7469 0.0198
-7 -4 17 -2.4154 -0.1582
-7 -3 1 -6.6535 0.5481
-7 -3 2 11.0031 -0.0719
-7 -3 3 9.8534 1.2101
-7 -3 4 10.9764 0.1028
-7 -3 5 6.9231 0.1587
-7 -3 6 -2.2028 0.2408
-7 -3 7 2.0791 -0.4466
-7 -3 8 -1.0999 -0.0359
-7 -3 9 1.9177 0.0799
-7 -3 10 -2.6456 -0.1768
-7 -3 11 1.8362 -0.1060
-7 -3 12 -2.4644 -0.0742
-7 -3 13 -3.3080 -0.0849
-7 -3 14 -2.3394 0.0964
-7 -3 15 -0.7492 0.1102
-7 -3 16 -5.4992 0.4724
-7 -3 17 -1.8443 -0.5747
-7 -3 18 -1.6401 0.4648
-7 -2 1 -8.3411 3.8419
-7 -2 2 -1.0651 1.1164
-7 -2 3 1.0242 0.8882
-7 -2 4 0.6594 0.1163
-7 -2 5 4.2855 -0.6251
-7 -2 6 -3.1153 0.3295
-7 -2 7 4.3146 -0.2922
-7 -2 8 5.4955 -0.0804
-7 -2 9 4.0668 0.0920
-7 -2 10 5.6592 -0.1774
-7 -2 11 0.6930 -0.0447
-7 -2 12 -2.6201 -0.0207
-7 -2 13 -5.0694 -0.0058
-7 -2 14 -6.0782 0.2119
-7 -2 15 -2.5789 -0.0226
-7 -2 16 -7.0045 -0.1896
-7 -2 17 -4.3410 0.0611
-7 -2 18 -0.7823 -0.3923
-7 -1 1 -8.2441 3.6642
-7 -1 2 17.1408 1.1263
-7 -1 3 0.7008 -0.0095
-7 -1 4 5.2116 -0.0351
-7 -1 5 1.7243 -0.9158
-7 -1 6 -5.9874 -0.1203
-7 -1 7 -4.3618 0.0373
-7 -1 8 4.4446 -0.0228
-7 -1 9 -2.5599 0.0897
-7 -1 10 -1.4818 -0.0637
-7 -1 11 2.8870 -0.1260
-7 -1 12 -3.6463 0.2325
-7 -1 13 -3.1371 -0.0505
-7 -1 14 -1.9718 0.2185
-7 -1 15 -2.7155 -0.0105
-7 -1 16 -1.6465 -0.1062
-7 -1 17 -5.1817 -0.3614
-7 -1 18 2.0235 0.4282
-7 -1 19 -0.0388 -0.7081
-7 0 1 -9.4556 0.4279
-7 0 2 -0.0059 0.0758
-7 0 3 2.4848 -1.1543
-7 0 4 -4.5731 -0.0992
-7 0 5 2.6033 -0.3211
-7 0 6 -1.8665 -0.3761
-7 0 7 -6.7711 0.2023
-7 0 8 8.2732 0.0175
-7 0 9 9.3426 0.2185
-7 0 10 -2.9449 0.2714
-7 0 11 4.8782 0.0453
-7 0 12 0.5484 0.1140
-7 0 13 -3.2932 0.1400
-7 0 14 -3.1626 -0.1676
-7 0 15 0.4700 -0.3121
-7 0 16 -1.9689 -0.1983
-7 0 17 -1.2763 -0.2153
-7 0 18 -0.3237 0.1298
-7 0 19 2.6095 0.5110
-7 1 1 8.2479 -3.1952
-7 1 2 6.3008 -0.9004
-7 1 3 6.5596 -1.2287
-7 1 4 2.9294 -0.2139
-7 1 5 -0.9797 0.8371
-7 1 6 1.6807 -0.1084
-7 1 7 -7.7236 0.2973
-7 1 8 -0.3686 0.0186
-7 1 9 5.4670 -0.2279
-7 1 10 -0.5994 0.3970
-7 1 11 -4.2318 -0.0460
-7 1 12 2.6569 0.0112
-7 1 13 1.4789 -0.0748
-7 1 14 -1.1622 0.0321
-7 1 15 3.1911 -0.0973
-7 1 16 3.6138 -0.0348
-7 1 17 0.5217 0.0519
-7 1 18 1.2509 0.3161
-7 1 19 2.3638 0.4499
-7 2 1 -11.1161 -3.6370
-7 2 2 7.7234 -1.4442
-7 2 3 -5.4272 -0.0455
-7 2 4 -2.5451 -0.2390
-7 2 5 -1.4167 0.9611
-7 2 6 -2.6084 0.1502
-7 2 7 -3.0073 0.0273
-7 2 8 6.6367 0.2485
-7 2 9 4.7542 -0.2398
-7 2 10 5.0799 0.0917
-7 2 11 3.5964 0.1110
-7 2 12 -4.1246 -0.1124
-7 2 13 3.3384 -0.0523
-7 2 14 -1.7870 -0.2383
-7 2 15 -2.1553 0.1092
-7 2 16 2.8131 0.2246
-7 2 17 -0.0238 -0.1965
-7 2 18 0.2540 0.2242
-7 2 19 3.0913 0.4973
-7 3 1 -0.8783 -1.2228
-7 3 2 6.6189 -0.4144
-7 3 3 16.5984 0.8712
-7 3 4 -3.1724 0.4183
-7 3 5 5.0481 0.3845
-7 3 6 -2.2492 0.2056
-7 3 7 -12.0991 -0.3870
-7 3 8 1.8052 0.0012
-7 3 9 0.0247 0.0800
-7 3 10 -8.3814 -0.3409
-7 3 11 4.6998 0.0350
-7 3 12 -4.8367 -0.3317
-7 3 13 -2.3037 0.1366
-7 3 14 4.0150 -0.0429
-7 3 15 -1.7653 -0.0076
-7 3 16 1.8703 0.4395
-7 3 17 0.6353 0.1238
-7 3 18 -0.3910 -0.4663
-7 3 19 2.8425 0.0454
-7 3 20 -0.5823 0.2800
-7 4 1 -3.7322 2.3950
-7 4 2 -3.9086 0.7779
-7 4 3 6.4008 1.2254
-7 4 4 4.0494 0.3411
-7 4 5 -3.5298 -0.3652
-7 4 6 4.9558 0.0329
-7 4 7 -7.5032 -0.3842
-7 4 8 2.3354 -0.1380
-7 4 9 5.8635 0.1813
-7 4 10 -3.6971 -0.1765
-7 4 11 1.5661 0.1100
-7 4 12 1.7087 -0.2633
-7 4 13 -6.6883 0.1145
-7 4 14 -0.8415 0.2317
-7 4 15 -0.9624 0.0829
-7 4 16 -3.7026 -0.0669
-7 4 17 -2.1095 0.1815
-7 4 18 -0.5360 -0.1360
-7 4 19 0.0700 -0.5083
-7 4 20 -0.4602 0.2617
-7 5 1 -2.1087 3.6901
-7 5 2 7.3008 1.2102
-7 5 3 7.5109 0.4613
-7 5 4 10.6741 0.1032
-7 5 5 5.6829 -1.0077
-7 5 6 -1.2923 -0.1821
-7 5 7 -3.7545 0.1963
-7 5 8 -1.9057 -0.0902
-7 5 9 -2.6353 0.2015
-7 5 10 -5.5489 -0.3357
-7 5 11 -0.4228 0.0507
-7 5 12 -1.1284 0.1471
-7 5 13 2.5970 -0.0738
-7 5 14 -3.0805 0.2503
-7 5 15 7.5715 -0.0457
-7 5 16 -1.0221 -0.2192
-7 5 17 -1.3166 -0.2018
-7 5 18 3.3014 -0.2647
-7 5 19 1.1548 0.3175
-7 5 20 -0.4164 -0.2563
-7 6 1 -3.2470 1.6793
-7 6 2 -2.8785 0.7464
-7 6 3 5.8742 -0.7038
-7 6 4 -2.8278 -0.0588
-7 6 5 6.1175 -0.7668
-7 6 6 -1.5835 -0.4338
-7 6 7 -3.6819 0.5541
-7 6 8 5.8015 0.2140
-7 6 9 3.3341 0.2482
-7 6 10 -1.6319 -0.0712
-7 6 11 6.7133 -0.2649
-7 6 12 -1.2116 0.2767
-7 6 13 1.8970 0.1481
-7 6 14 -1.7796 0.0606
-7 6 15 1.5578 -0.1856
-7 6 16 3.1717 -0.1748
-7 6 17 -6.9632 0.0431
-7 6 18 3.4870 -0.1947
-7 6 19 1.0699 0.2069
-7 6 20 -0.2686 0.8301
-7 7 1 -0.6690 -1.7739
-7 7 2 3.8788 -0.4888
-7 7 3 4.1203 -1.2509
-7 7 4 6.1073 -0.3647
-7 7 5 -1.7625 0.2326
-7 7 6 5.6990 -0.0957
-7 7 7 -7.8575 0.3880
-7 7 8 1.7586 0.2520
-7 7 9 -2.9400 -0.1096
-7 7 10 -4.9362 0.3545
-7 7 11 1.8302 -0.2447
-7 7 12 4.5698 0.0629
-7 7 13 -1.3944 0.1516
-7 7 14 5.2326 -0.0185
-7 7 15 2.3905 -0.0314
-7 7 16 7.9903 -0.4945
-7 7 17 -0.9084 0.2698
-7 7 18 2.1297 0.3751
-7 7 19 1.9664 -0.2902
-7 7 20 1.2303 0.7322
-7 8 1 -1.4189 -3.3391
-7 8 2 -0.4287 -1.0793
-7 8 3 -0.2496 -0.6339
-7 8 4 1.1880 -0.2662
-7 8 5 -1.2541 0.7755
-7 8 6 -1.2429 0.3891
-7 8 7 1.3121 0.0827
-7 8 8 2.1972 -0.2470
-7 8 9 3.0186 -0.4454
-7 8 10 -2.8388 0.1241
-7 8 11 1.6255 0.2071
-7 8 12 4.7584 0.0746
-7 8 13 -2.7970 -0.0885
-7 8 14 -4.1820 -0.1936
-7 8 15 0.3711 0.1758
-7 8 16 -1.7947 -0.0044
-7 8 17 2.3750 -0.1614
-7 8 18 -0.5828 0.7381
-7 8 19 0.7359 -0.1311
-7 8 20 -0.5551 -0.6597
-7 9 1 5.8408 -1.6490
-7 9 2 -1.4076 -0.7493
-7 9 3 -0.0113 0.5287
-7 9 4 0.8699 -0.0082
-7 9 5 2.0271 0.5957
-7 9 6 -1.7939 0.4175
-7 9 7 -0.9651 -0.1125
-7 9 8 0.2961 -0.3222
-7 9 9 -1.7492 -0.4299
-7 9 10 -5.4586 -0.1409
-7 9 11 -3.9756 0.2349
-7 9 12 2.7878 0.1091
-7 9 13 -0.7311 0.0113
-7 9 14 -1.7426 -0.2652
-7 9 15 -0.4972 0.0048
-7 9 16 0.8949 0.7145
-7 9 17 -0.9657 -0.2687
-7 9 18 2.2227 0.2062
-7 9 19 -0.5080 -0.1790
-7 9 20 -1.0436 -0.6987
-7 10 1 3.3306 0.8796
-7 10 2 1.6128 0.3693
-7 10 3 -6.6479 1.0846
-7 10 4 2.3166 0.2653
-7 10 5 0.4938 0.0039
-7 10 6 2.0043 0.0028
-7 10 7 -2.9347 -0.3927
-7 10 8 -0.0479 -0.3184
-7 10 9 -1.5083 -0.0443
-7 10 10 -2.3902 -0.1139
-7 10 11 -0.6476 0.0773
-7 10 12 2.3884 -0.0394
-7 10 13 -3.5695 -0.1545
-7 10 14 -2.9592 0.0485
-7 10 15 -3.9576 0.0099
-7 10 16 -0.2483 0.1583
-7 10 17 -0.8630 0.6607
-7 10 18 -1.4342 -0.8137
-7 10 19 0.7258 -0.4107
-7 11 1 2.9940 2.7287
-7 11 2 2.0385 0.8479
-7 11 3 -5.4890 0.8025
-7 11 4 -2.8891 0.1452
-7 11 5 1.8346 -0.5887
-7 11 6 0.8969 -0.2118
-7 11 7 -1.1684 -0.3809
-7 11 8 -2.9600 -0.0698
-7 11 9 -3.1279 0.4110
-7 11 10 -6.0675 0.2286
-7 11 11 -0.7880 0.1038
-7 11 12 4.7988 -0.1390
-7 11 13 -0.7665 -0.4562
-7 11 14 -2.7558 -0.0479
-7 11 15 1.1193 0.5003
-7 11 16 0.0225 -0.2656
-7 11 17 3.4756 0.2458
-7 11 18 -2.3488 -0.2752
-7 11 19 -2.1841 -1.4063
-7 12 1 2.0685 1.9225
-7 12 2 2.4738 0.8336
-7 12 3 -3.1388 -0.3561
-7 12 4 -1.9992 -0.1060
-7 12 5 0.8564 -0.5894
-7 12 6 2.7567 -0.1603
-7 12 7 -1.9383 0.1449
-7 12 8 -3.7004 0.0569
-7 12 9 -1.2935 0.4527
-7 12 10 -4.6636 0.1556
-7 12 11 0.2937 0.0762
-7 12 12 6.1184 0.0348
-7 12 13 3.4449 -0.0180
-7 12 14 -3.8846 -0.2104
-7 12 15 -1.4177 0.6607
-7 12 16 0.2777 0.2280
-7 12 17 0.3473 -0.5458
-7 12 18 1.6081 -0.2811
-7 13 1 2.4909 -0.6352
-7 13 2 2.6400 0.0781
-7 13 3 -1.6330 -0.9936
-7 13 4 -1.5313 -0.3374
-7 13 5 -1.8830 -0.1946
-7 13 6 2.0116 0.0574
-7 13 7 -0.7918 0.2842
-7 13 8 -3.3061 0.1779
-7 13 9 0.4333 0.1444
-7 13 10 -0.8119 0.0236
-7 13 11 0.0554 -0.3664
-7 13 12 4.2792 -0.1125
-7 13 13 3.7762 0.2394
-7 13 14 -0.8143 -0.1641
-7 13 15 -1.1578 0.0883
-7 13 16 0.4926 0.3651
-7 13 17 -1.3157 -0.0887
-7 13 18 -2.3788 -1.3447
-7 14 1 0.1541 -2.0327
-7 14 2 3.3435 -0.9888
-7 14 3 -1.3568 -0.7594
-7 14 4 -0.2977 -0.3005
-7 14 5 0.3230 0.4984
-7 14 6 0.9315 0.3782
-7 14 7 1.7403 0.1874
-7 14 8 -4.3214 0.0628
-7 14 9 -1.5995 -0.2068
-7 14 10 -1.5987 0.0472
-7 14 11 0.5156 -0.4285
-7 14 12 2.3699 -0.3422
-7 14 13 2.6241 0.3127
-7 14 14 -0.9901 0.1865
-7 14 15 -1.1598 -0.2341
-7 14 16 -0.7816 -0.0918
-7 14 17 -0.8837 0.3011
-7 15 1 -0.7071 -1.8563
-7 15 2 2.1245 -0.8435
-7 15 3 -0.6810 -0.0604
-7 15 4 -1.9492 0.0319
-7 15 5 -1.1473 0.8745
-7 15 6 -0.3734 0.3736
-7 15 7 0.9049 -0.2203
-7 15 8 0.3817 -0.2832
-7 15 9 0.1110 -0.2738
-7 15 10 0.9329 0.2040
-7 15 11 -0.1006 0.1875
-7 15 12 1.1100 -0.0343
-7 15 13 -0.7628 -0.0399
-7 15 14 -0.2666 0.0593
-7 15 15 -2.2348 -0.4864
-7 15 16 -0.4587 -0.7838
-7 16 1 1.9844 -0.1908
-7 16 2 0.6358 -0.6722
-7 16 3 -0.5168 0.9527
-7 16 4 -2.4108 0.3555
-7 16 5 -0.9664 0.6211
-7 16 6 0.0230 0.2236
-7 16 7 -0.0528 -0.7123
-7 16 8 -0.0341 -0.5931
-7 16 9 -1.4029 -0.0452
-7 16 10 -0.2200 0.2785
-7 16 11 -1.6529 0.5928
-7 16 12 -0.4747 0.5375
-7 16 13 -1.0537 0.2821
-7 16 14 0.5433 -0.1723
-7 17 2 2.5865 -0.3151
-7 17 3 -0.7356 0.6504
-7 17 4 -1.5724 0.7670
-7 17 5 -1.1455 0.2946
-7 17 6 -0.5750 -0.1273
-7 17 7 -0.4880 -0.5785
-7 17 8 0.5732 -0.7364
-7 17 9 -0.2272 0.1205
-7 17 10 1.6942 0.6324
-7 17 11 1.6336 0.3753
-7 17 12 -0.9272 0.6200
-6 -19 1 -1.0536 0.1912
-6 -18 1 1.3036 -1.1459
-6 -18 2 -2.7761 -0.1795
-6 -18 3 0.3807 0.3155
-6 -17 1 3.3939 -1.6492
-6 -17 2 -0.6038 0.2454
-6 -17 3 -0.6337 0.4594
-6 -17 4 -0.9500 -0.2307
-6 -17 5 -2.2084 -0.5506
-6 -16 1 2.0307 -1.4691
-6 -16 2 2.1663 0.0359
-6 -16 3 0.6205 0.3948
-6 -16 4 -1.2682 0.0080
-6 -16 5 -2.3816 0.1081
-6 -16 6 -0.7745 0.2400
-6 -15 1 1.2351 1.2992
-6 -15 2 1.9099 0.2873
-6 -15 3 2.1131 0.7967
-6 -15 4 0.5351 -0.3592
-6 -15 5 -3.2400 -0.0899
-6 -15 6 -0.6570 -0.0839
-6 -15 7 -1.1039 0.1550
-6 -15 8 -0.7520 0.5122
-6 -14 1 5.1161 2.9163
-6 -14 2 -0.2753 0.4933
-6 -14 3 2.1316 0.3275
-6 -14 4 1.4133 0.0966
-6 -14 5 -0.3342 0.2935
-6 -14 6 -0.8317 0.6656
-6 -14 7 1.9157 0.5237
-6 -14 8 -0.0238 0.4144
-6 -14 9 -3.5553 0.1785
-6 -13 1 3.8890 1.9351
-6 -13 2 1.9212 0.5364
-6 -13 3 0.7806 -0.2360
-6 -13 4 4.1909 0.2133
-6 -13 5 -0.7739 -0.1022
-6 -13 6 1.0845 0.1016
-6 -13 7 -0.9249 -0.0791
-6 -13 8 2.3861 -0.3460
-6 -13 9 -4.5007 0.3099
-6 -13 10 -2.4297 -0.3644
-6 -12 1 1.0077 -1.0551
-6 -12 2 -0.2780 -0.2372
-6 -12 3 3.2140 -0.6616
-6 -12 4 3.7692 0.1226
-6 -12 5 2.3088 0.2501
-6 -12 6 -0.5778 0.1304
-6 -12 7 1.4896 0.1885
-6 -12 8 -0.5848 -0.0414
-6 -12 9 -2.0634 0.2184
-6 -12 10 -3.9353 0.0385
-6 -12 11 -0.8067 -0.3398
-6 -11 1 4.9848 -3.0855
-6 -11 2 -4.0514 -0.9487
-6 -11 3 4.9673 -0.5663
-6 -11 4 3.4235 -0.0112
-6 -11 5 2.0088 0.3335
-6 -11 6 -1.3721 -0.2054
-6 -11 7 0.8515 -0.0068
-6 -11 8 -0.2180 -0.1180
-6 -11 9 -3.1176 0.2770
-6 -11 10 -1.6925 0.2187
-6 -11 11 -1.6374 -0.1639
-6 -11 12 -0.2876 0.3406
-6 -11 13 4.2684 0.1763
-6 -10 1 1.3260 -2.5789
-6 -10 2 -4.9225 -0.6097
-6 -10 3 0.3129 0.0576
-6 -10 4 6.7392 -0.0474
-6 -10 5 -0.4424 0.2806
-6 -10 6 0.5570 -0.0435
-6 -10 7 -0.5604 -0.1986
-6 -10 8 2.9311 0.2264
-6 -10 9 -2.6106 0.0658
-6 -10 10 -2.3529 0.1693
-6 -10 11 -1.3848 0.0727
-6 -10 12 -3.6962 -0.4129
-6 -10 13 3.1301 0.2578
-6 -9 1 8.0199 0.0587
-6 -9 2 -3.9685 0.0783
-6 -9 3 0.6781 0.7418
-6 -9 4 2.9991 -0.1533
-6 -9 5 1.8933 0.1823
-6 -9 6 -5.1421 0.1694
-6 -9 7 0.5801 -0.1479
-6 -9 8 0.8351 0.1777
-6 -9 9 1.9830 -0.1150
-6 -9 10 -2.2528 -0.2075
-6 -9 11 -0.4657 -0.0587
-6 -9 12 -1.9928 -0.1932
-6 -9 13 1.4593 -0.0586
-6 -9 14 -0.6846 0.2704
-6 -8 1 8.8451 3.4084
-6 -8 2 -8.2440 0.6687
-6 -8 3 0.3259 0.8617
-6 -8 4 2.7211 -0.1391
-6 -8 5 6.3401 -0.3783
-6 -8 6 -2.0604 0.1121
-6 -8 7 0.8130 -0.0052
-6 -8 8 2.3375 -0.1527
-6 -8 9 1.0963 0.0737
-6 -8 10 -0.7999 -0.3676
-6 -8 11 -1.3084 0.0196
-6 -8 12 -1.5174 -0.1300
-6 -8 13 2.1097 0.1762
-6 -8 14 -1.2183 0.2681
-6 -8 15 -1.9255 -0.8189
-6 -7 1 7.7843 3.7188
-6 -7 2 3.8657 1.1775
-6 -7 3 -7.7158 -0.1306
-6 -7 4 8.0216 0.0633
-6 -7 5 3.6245 -0.8201
-6 -7 6 0.1459 0.0207
-6 -7 7 -3.4629 0.1685
-6 -7 8 2.8731 -0.0447
-6 -7 9 -0.5694 0.0888
-6 -7 10 -0.5758 -0.1373
-6 -7 11 -0.0360 0.0930
-6 -7 12 -0.2075 -0.0743
-6 -7 13 3.6411 0.2386
-6 -7 14 0.6698 0.1955
-6 -7 15 -1.8779 0.0085
-6 -7 16 -0.8748 -0.7906
-6 -6 1 2.6554 0.5138
-6 -6 2 -3.9950 0.2563
-6 -6 3 -8.2267 -0.7276
-6 -6 4 -1.2917 0.0957
-6 -6 5 13.4279 -0.2934
-6 -6 6 1.4491 -0.2632
-6 -6 7 2.4871 0.0782
-6 -6 8 2.1661 -0.2402
-6 -6 9 4.3090 0.0589
-6 -6 10 -1.6337 0.0326
-6 -6 11 0.8528 0.1266
-6 -6 12 0.3756 0.3631
-6 -6 13 4.8401 0.0618
-6 -6 14 1.5295 -0.0279
-6 -6 15 -2.8599 -0.0564
-6 -6 16 0.7308 -0.1964
-6 -6 17 -2.6842 -0.4528
-6 -5 1 12.5218 -3.4974
-6 -5 2 -6.4262 -0.8142
-6 -5 3 -0.8343 -1.1654
-6 -5 4 -5.4175 -0.0181
-6 -5 5 6.7927 0.2006
-6 -5 6 3.9469 -0.1047
-6 -5 7 -5.5410 0.0797
-6 -5 8 -1.1012 -0.0592
-6 -5 9 1.5182 0.0637
-6 -5 10 2.3693 0.0785
-6 -5 11 1.1401 0.0502
-6 -5 12 2.6031 -0.0353
-6 -5 13 5.7599 0.1778
-6 -5 14 3.5207 -0.3122
-6 -5 15 -5.9122 -0.1013
-6 -5 16 2.8644 -0.1969
-6 -5 17 -0.8734 0.5538
-6 -4 1 -6.1480 -4.4964
-6 -4 2 -8.3693 -1.2368
-6 -4 3 -13.8601 -0.2539
-6 -4 4 6.4829 -0.0760
-6 -4 5 -1.5400 0.7917
-6 -4 6 14.2410 0.0236
-6 -4 7 -0.1287 -0.0581
-6 -4 8 0.1238 0.1643
-6 -4 9 3.6846 -0.1449
-6 -4 10 3.2890 0.0808
-6 -4 11 1.7627 0.0334
-6 -4 12 0.9879 -0.1021
-6 -4 13 4.1960 -0.0520
-6 -4 14 2.3258 -0.1008
-6 -4 15 -6.6343 0.0539
-6 -4 16 -2.5907 -0.3704
-6 -4 17 2.6151 0.5730
-6 -4 18 -0.9637 0.3353
-6 -3 1 16.3413 -0.9365
-6 -3 2 -12.9313 -0.8924
-6 -3 3 -6.4213 1.0284
-6 -3 4 -0.8509 -0.1640
-6 -3 5 4.2905 0.5603
-6 -3 6 2.1450 0.0506
-6 -3 7 3.9513 -0.4010
-6 -3 8 -8.3527 0.1575
-6 -3 9 -0.1802 -0.0793
-6 -3 10 2.7844 -0.1421
-6 -3 11 0.4276 -0.0422
-6 -3 12 2.3280 -0.1137
-6 -3 13 3.6607 -0.0480
-6 -3 14 1.2955 -0.0877
-6 -3 15 -5.4675 0.2072
-6 -3 16 -4.3710 0.1020
-6 -3 17 1.5583 0.1001
-6 -3 18 1.7950 0.0837
-6 -2 1 12.4232 3.4410
-6 -2 2 -17.0389 0.6935
-6 -2 3 -12.7668 1.0636
-6 -2 4 -3.9235 0.2124
-6 -2 5 0.7302 -0.1522
-6 -2 6 8.1357 0.2258
-6 -2 7 5.1264 -0.2633
-6 -2 8 4.5198 -0.0568
-6 -2 9 -4.8268 -0.0170
-6 -2 10 6.7114 -0.0976
-6 -2 11 -2.3823 -0.1050
-6 -2 12 -1.3075 -0.0452
-6 -2 13 0.3243 0.0505
-6 -2 14 -1.2267 0.0163
-6 -2 15 -7.0870 0.0046
-6 -2 16 -5.0008 0.0834
-6 -2 17 -0.0722 0.3163
-6 -2 18 0.1887 -0.3856
-6 -2 19 1.4899 -0.0417
-6 -1 1 10.1857 4.4050
-6 -1 2 4.7147 1.5644
-6 -1 3 -11.4812 0.3575
-6 -1 4 -1.0196 -0.0063
-6 -1 5 -7.8623 -0.7001
-6 -1 6 -1.3436 -0.1515
-6 -1 7 -3.2892 0.2232
-6 -1 8 -1.8446 -0.2229
-6 -1 9 -6.3326 0.0376
-6 -1 10 -1.7629 -0.1660
-6 -1 11 2.6684 -0.0236
-6 -1 12 -0.6692 0.0592
-6 -1 13 1.9440 0.0521
-6 -1 14 3.2867 0.1545
-6 -1 15 -4.7102 0.0840
-6 -1 16 -2.9013 0.0493
-6 -1 17 0.5480 -0.1154
-6 -1 18 0.4684 0.1450
-6 -1 19 -0.7490 -0.5073
-6 0 1 7.5343 1.3199
-6 0 2 -15.0439 0.8372
-6 0 3 -0.6418 -0.7027
-6 0 4 -6.8517 -0.0645
-6 0 5 3.4631 -0.7744
-6 0 6 -4.0955 -0.2846
-6 0 7 3.5222 0.4520
-6 0 8 -1.5570 0.0501
-6 0 9 0.8311 0.1833
-6 0 10 0.7284 0.0863
-6 0 11 1.2263 -0.0650
-6 0 12 0.4104 0.1558
-6 0 13 -1.2954 -0.0005
-6 0 14 1.9322 -0.1937
-6 0 15 -1.4794 -0.0641
-6 0 16 -3.1451 0.0410
-6 0 17 2.3867 -0.1253
-6 0 18 -1.1233 -0.0813
-6 0 19 0.0616 0.4859
-6 1 1 18.3260 -2.3737
-6 1 2 -4.0765 -0.6218
-6 1 3 -5.1675 -1.1636
-6 1 4 2.4103 0.0662
-6 1 5 -2.9204 0.1053
-6 1 6 -3.7513 -0.2157
-6 1 7 -4.2729 0.3997
-6 1 8 -5.3346 0.0370
-6 1 9 -9.7116 -0.0890
-6 1 10 5.5156 0.2667
-6 1 11 2.0190 -0.1192
-6 1 12 3.1704 0.0501
-6 1 13 2.4774 0.0187
-6 1 14 4.8360 0.0303
-6 1 15 2.3019 -0.1028
-6 1 16 0.6753 0.0622
-6 1 17 3.2618 0.1678
-6 1 18 0.1467 -0.1485
-6 1 19 -1.4570 0.0501
-6 1 20 -2.7534 0.2378
-6 2 1 -7.9944 -4.2506
-6 2 2 -2.3523 -1.2609
-6 2 3 -16.6261 -0.6849
-6 2 4 1.4607 -0.0113
-6 2 5 4.4061 0.7290
-6 2 6 -2.5079 0.0828
-6 2 7 6.8562 0.1326
-6 2 8 1.4434 0.2030
-6 2 9 -4.4864 -0.2084
-6 2 10 4.5339 0.0897
-6 2 11 9.4193 0.1831
-6 2 12 -0.1758 -0.1900
-6 2 13 -1.5445 -0.1603
-6 2 14 0.9892 -0.0119
-6 2 15 -0.7785 0.0443
-6 2 16 -0.8866 -0.0534
-6 2 17 1.8022 0.0655
-6 2 18 1.3597 0.3609
-6 2 19 -2.3439 -0.1816
-6 2 20 -0.5267 0.1894
-6 3 1 9.6409 -2.4835
-6 3 2 -5.6885 -0.8869
-6 3 3 0.7855 0.6129
-6 3 4 -5.2014 0.1925
-6 3 5 8.2060 0.6489
-6 3 6 -9.0833 0.2176
-6 3 7 -1.3262 -0.4344
-6 3 8 -5.3444 0.0890
-6 3 9 -8.4602 -0.2804
-6 3 10 0.1853 -0.1652
-6 3 11 4.6154 0.0555
-6 3 12 8.2256 -0.0605
-6 3 13 -3.5284 -0.1294
-6 3 14 5.2206 0.0192
-6 3 15 1.7301 0.0772
-6 3 16 -0.1138 0.1392
-6 3 17 1.7147 -0.1966
-6 3 18 0.6261 0.0668
-6 3 19 -0.9002 -0.0248
-6 3 20 0.7557 -0.6249
-6 4 1 3.1732 1.6967
-6 4 2 -9.1469 0.2481
-6 4 3 -10.4767 1.1976
-6 4 4 5.9440 0.1883
-6 4 5 5.6690 0.0192
-6 4 6 4.9231 0.1172
-6 4 7 5.2123 -0.5073
-6 4 8 0.2887 -0.1017
-6 4 9 -5.9873 0.0750
-6 4 10 6.3444 -0.0233
-6 4 11 -3.7916 0.0768
-6 4 12 6.4489 -0.0527
-6 4 13 -5.2685 0.0074
-6 4 14 -4.3883 0.1919
-6 4 15 2.9489 -0.0740
-6 4 16 -4.6591 0.0497
-6 4 17 1.6315 -0.0904
-6 4 18 -1.6559 -0.1050
-6 4 19 -1.8834 0.1621
-6 4 20 2.7440 -0.4072
-6 5 1 1.9706 4.0937
-6 5 2 5.3476 1.3213
-6 5 3 -7.6827 0.6763
-6 5 4 4.7924 0.0417
-6 5 5 11.7910 -0.8054
-6 5 6 -6.3916 0.0142
-6 5 7 7.9264 -0.0945
-6 5 8 -7.3640 -0.3380
-6 5 9 -10.6280 0.1749
-6 5 10 2.8700 -0.0701
-6 5 11 -1.9737 0.1209
-6 5 12 2.3967 0.1615
-6 5 13 6.4110 -0.0819
-6 5 14 -2.7211 0.2834
-6 5 15 7.1598 -0.0890
-6 5 16 1.8813 -0.1560
-6 5 17 2.5278 -0.2545
-6 5 18 1.7057 -0.0380
-6 5 19 -2.0581 0.2885
-6 5 20 3.1439 -0.1114
-6 6 1 -2.4790 3.2492
-6 6 2 -5.7481 1.0625
-6 6 3 -4.9198 -0.2667
-6 6 4 -6.0969 -0.1168
-6 6 5 13.9899 -0.9674
-6 6 6 -1.0279 -0.2253
-6 6 7 7.8767 0.4886
-6 6 8 5.9688 0.0536
-6 6 9 -5.5625 0.2007
-6 6 10 4.8701 0.0276
-6 6 11 -1.2279 -0.1059
-6 6 12 -2.5891 0.1878
-6 6 13 1.3101 0.1710
-6 6 14 -0.0690 -0.1886
-6 6 15 -2.7621 0.1044
-6 6 16 3.7196 -0.0989
-6 6 17 1.0975 -0.1042
-6 6 18 1.5778 -0.0244
-6 6 19 0.8483 0.2442
-6 6 20 2.1150 0.2379
-6 6 21 1.8825 -0.3353
-6 7 1 -0.2307 -0.9997
-6 7 2 1.3435 0.1149
-6 7 3 -4.5936 -1.4078
-6 7 4 -1.7935 -0.1547
-6 7 5 0.9965 -0.1609
-6 7 6 3.3550 -0.1246
-6 7 7 -4.3294 0.4844
-6 7 8 -0.6343 0.3311
-6 7 9 -7.0134 0.0626
-6 7 10 -0.1040 0.0752
-6 7 11 0.1797 -0.3157
-6 7 12 0.5461 -0.0218
-6 7 13 3.5776 0.1543
-6 7 14 6.6060 -0.0922
-6 7 15 2.2858 -0.2010
-6 7 16 0.9933 -0.1366
-6 7 17 5.6088 0.2942
-6 7 18 -0.0026 0.0127
-6 7 19 2.0962 0.1362
-6 7 20 3.0159 0.1890
-6 8 1 -3.9414 -3.8564
-6 8 2 -3.2658 -1.0142
-6 8 3 -1.7183 -1.0986
-6 8 4 -7.1196 -0.2526
-6 8 5 1.5343 0.7436
-6 8 6 0.5486 0.2694
-6 8 7 7.8138 0.0401
-6 8 8 -2.6330 0.1079
-6 8 9 2.7983 -0.1535
-6 8 10 -1.6491 0.0480
-6 8 11 -0.0400 -0.0617
-6 8 12 -4.7147 -0.1738
-6 8 13 0.6182 -0.1031
-6 8 14 -2.4912 -0.1565
-6 8 15 0.7411 0.0265
-6 8 16 -4.3570 -0.2946
-6 8 17 1.5039 0.2197
-6 8 18 1.8482 0.3611
-6 8 19 2.1611 -0.4055
-6 8 20 2.6288 -0.2020
-6 9 1 0.8868 -2.6397
-6 9 2 -2.3854 -1.1945
-6 9 3 1.4998 0.0143
-6 9 4 -4.9944 -0.1468
-6 9 5 -3.1565 1.0058
-6 9 6 1.0918 0.4848
-6 9 7 2.5081 -0.2907
-6 9 8 -1.3995 -0.0247
-6 9 9 -5.3018 -0.4188
-6 9 10 -0.4241 -0.0809
-6 9 11 -3.7180 0.0596
-6 9 12 -3.4583 -0.0241
-6 9 13 3.6068 0.0174
-6 9 14 2.7290 -0.2604
-6 9 15 -1.3913 0.1830
-6 9 16 -0.2446 0.1292
-6 9 17 -5.0096 -0.2378
-6 9 18 0.4690 0.2207
-6 9 19 2.2918 -0.3345
-6 9 20 0.1355 -0.4379
-6 10 1 -3.3224 0.2173
-6 10 2 1.9535 0.1012
-6 10 3 0.3510 0.8798
-6 10 4 -0.8278 0.1940
-6 10 5 -5.9965 0.4104
-6 10 6 4.0917 0.3329
-6 10 7 3.7648 -0.6877
-6 10 8 2.6547 -0.1308
-6 10 9 -3.3817 -0.1953
-6 10 10 1.7971 -0.0847
-6 10 11 -0.6788 -0.0581
-6 10 12 -5.5236 0.1044
-6 10 13 -1.2608 -0.0110
-6 10 14 2.8136 0.1788
-6 10 15 -3.6300 -0.1514
-6 10 16 -1.0851 0.3189
-6 10 17 -1.8773 0.0678
-6 10 18 -2.1656 -0.5363
-6 10 19 4.4080 -0.0590
-6 10 20 2.6402 -0.6522
-6 11 1 -4.0445 2.6709
-6 11 2 -0.7782 0.8647
-6 11 3 5.0574 1.0329
-6 11 4 -3.6926 0.1856
-6 11 5 -3.9185 -0.4815
-6 11 6 -1.4594 -0.0545
-6 11 7 7.5587 -0.5619
-6 11 8 0.1627 -0.1273
-6 11 9 -5.0474 0.3316
-6 11 10 -1.9178 0.2408
-6 11 11 0.3208 -0.1163
-6 11 12 -0.9019 -0.1941
-6 11 13 0.2264 -0.1395
-6 11 14 5.2246 0.2726
-6 11 15 1.7178 0.1477
-6 11 16 -2.0806 0.0183
-6 11 17 0.7806 -0.0403
-6 11 18 -1.4798 -0.2058
-6 11 19 0.4957 -0.6251
-6 11 20 2.0801 -0.2183
-6 12 1 -2.4936 2.6292
-6 12 2 -3.9879 0.9708
-6 12 3 5.5706 0.0698
-6 12 4 1.0934 0.0526
-6 12 5 -4.0348 -0.6676
-6 12 6 -1.5737 -0.3977
-6 12 7 3.2567 -0.0083
-6 12 8 4.3353 -0.0663
-6 12 9 -6.4107 0.4716
-6 12 10 0.1817 0.3305
-6 12 11 0.9344 0.0968
-6 12 12 1.4935 -0.1309
-6 12 13 1.1231 -0.0385
-6 12 14 2.3100 0.1027
-6 12 15 0.6699 0.3198
-6 12 16 -2.0160 0.1942
-6 12 17 -0.9025 -0.6032
-6 12 18 3.9779 0.1058
-6 12 19 2.2996 0.0290
-6 13 1 0.9262 0.4618
-6 13 2 -4.3990 0.1565
-6 13 3 2.5213 -0.6950
-6 13 4 2.8662 -0.3416
-6 13 5 -3.0052 -0.3077
-6 13 6 -1.1737 -0.3593
-6 13 7 1.9646 0.2186
-6 13 8 5.0579 0.1598
-6 13 9 -3.4303 0.2961
-6 13 10 -0.6420 0.0295
-6 13 11 2.2623 -0.1893
-6 13 12 0.9669 -0.0580
-6 13 13 1.3969 0.0619
-6 13 14 3.0857 -0.0627
-6 13 15 0.4167 -0.1362
-6 13 16 -2.0766 0.4009
-6 13 17 -3.4352 -0.5531
-6 13 18 -1.0168 -0.5539
-6 13 19 2.9944 0.7937
-6 14 1 0.3420 -1.7872
-6 14 2 -2.6297 -0.7862
-6 14 3 -0.2471 -0.9107
-6 14 4 4.1316 -0.3204
-6 14 5 0.3554 0.4600
-6 14 6 -1.4830 0.0302
-6 14 7 1.2091 0.2730
-6 14 8 0.3415 0.1518
-6 14 9 -3.7989 -0.0106
-6 14 10 -2.1612 -0.2753
-6 14 11 3.4116 -0.4683
-6 14 12 2.0009 -0.1611
-6 14 13 0.3300 0.3405
-6 14 14 0.1158 0.2476
-6 14 15 -0.3843 -0.6756
-6 14 16 -3.1851 0.0632
-6 14 17 -1.5574 -0.2161
-6 14 18 -3.2436 -0.6682
-6 15 1 1.1038 -2.3988
-6 15 2 -2.3707 -0.6918
-6 15 3 -0.2613 -0.3846
-6 15 4 1.8477 -0.0741
-6 15 5 0.7212 0.8668
-6 15 6 -0.0518 0.3580
-6 15 7 1.4279 -0.0736
-6 15 8 3.9746 0.0250
-6 15 9 -2.1246 -0.1013
-6 15 10 -0.3483 -0.2662
-6 15 11 2.2880 -0.1959
-6 15 12 0.6755 -0.1783
-6 15 13 -1.1826 0.0976
-6 15 14 -2.6578 0.3704
-6 15 15 -1.2950 -0.7484
-6 15 16 -2.3636 -0.8898
-6 15 17 -1.1232 0.0397
-6 16 1 1.3720 -0.9256
-6 16 2 -2.4299 -0.4833
-6 16 3 -1.0816 0.8213
-6 16 4 1.2505 0.3185
-6 16 5 0.2389 0.5132
-6 16 6 -0.3688 0.3275
-6 16 7 0.4657 -0.5092
-6 16 8 0.0690 -0.3005
-6 16 9 -2.4367 -0.0440
-6 16 10 -3.2601 0.0901
-6 16 11 2.8253 0.2380
-6 16 12 0.5226 0.3327
-6 16 13 0.6714 0.2595
-6 16 14 -2.9639 0.3594
-6 16 15 -0.4716 -0.1232
-6 16 16 -1.9116 -1.1828
-6 17 1 0.3328 1.1234
-6 17 2 0.0168 0.0021
-6 17 3 -1.3525 0.6363
-6 17 4 2.3503 1.1820
-6 17 5 0.1145 -0.0182
-6 17 6 -1.1811 0.0958
-6 17 7 1.2846 -0.5784
-6 17 8 1.0849 -0.4578
-6 17 9 -0.9790 -0.1135
-6 17 10 -1.0685 0.3989
-6 17 11 1.5121 0.5261
-6 17 12 1.4341 0.2571
-6 17 13 -1.0466 0.3654
-6 17 14 -3.2741 0.3347
-6 18 3 -0.2038 -0.3876
-6 18 4 0.5391 0.8020
-6 18 5 2.1039 -0.0460
-6 18 6 -0.9920 -0.3210
-6 18 7 1.3481 -0.3202
-6 18 8 0.9144 -0.4428
-6 18 9 -1.7890 -0.0510
-6 18 10 -3.2801 0.2079
-6 18 11 -0.1496 0.8465
-5 -19 1 -2.7267 0.0056
-5 -18 1 -2.2266 -0.7881
-5 -18 2 -1.2208 -0.4515
-5 -18 3 -0.6653 0.2815
-5 -17 1 -1.4140 -2.0827
-5 -17 2 1.2562 -0.0887
-5 -17 3 -0.6335 -0.3150
-5 -17 4 -4.0135 -0.2866
-5 -17 5 -2.2808 -0.7328
-5 -16 1 -2.6925 -2.0082
-5 -16 2 2.0843 -0.4719
-5 -16 3 1.0334 -0.0626
-5 -16 4 -4.1609 -0.3290
-5 -16 5 -2.6320 0.0672
-5 -16 6 -0.8170 -0.5011
-5 -16 7 -0.3616 -0.5888
-5 -15 1 -0.9238 0.4930
-5 -15 2 -0.1845 0.0366
-5 -15 3 2.5108 0.1891
-5 -15 4 -3.1387 -0.8861
-5 -15 5 -1.4068 -0.2956
-5 -15 6 -1.6608 -0.3310
-5 -15 7 0.5785 -0.6629
-5 -15 8 -2.2220 0.1579
-5 -14 1 -0.5872 2.5737
-5 -14 2 -2.8696 0.7453
-5 -14 3 0.5149 0.3657
-5 -14 4 -2.3215 -0.2247
-5 -14 5 1.0250 -0.1682
-5 -14 6 1.2817 0.4208
-5 -14 7 0.4644 0.0901
-5 -14 8 -1.7590 -0.1900
-5 -14 9 -0.9917 0.2266
-5 -14 10 -0.5171 -0.5735
-5 -13 1 -6.3489 2.6138
-5 -13 2 -1.0126 0.7357
-5 -13 3 -2.2225 0.1492
-5 -13 4 -0.8958 0.0538
-5 -13 5 0.5549 -0.6199
-5 -13 6 4.5955 0.0393
-5 -13 7 -0.1239 -0.2187
-5 -13 8 -2.3981 -0.2841
-5 -13 9 1.7934 0.0949
-5 -13 10 -0.1715 -0.0719
-5 -13 11 0.6675 0.3534
-5 -12 1 -8.3619 -0.1834
-5 -12 2 -2.9996 0.1478
-5 -12 3 0.4252 -0.4404
-5 -12 4 -2.1244 0.2515
-5 -12 5 3.4281 -0.0812
-5 -12 6 2.8285 -0.0440
-5 -12 7 2.1574 0.0060
-5 -12 8 -6.3448 -0.3806
-5 -12 9 1.7169 -0.1456
-5 -12 10 1.6595 -0.0046
-5 -12 11 -2.6632 0.1409
-5 -12 12 2.2108 0.1376
-5 -11 1 -5.6813 -2.8117
-5 -11 2 -2.5536 -0.7969
-5 -11 3 -0.0245 -0.5616
-5 -11 4 -1.2364 0.2111
-5 -11 5 1.2499 0.2013
-5 -11 6 4.3430 -0.0723
-5 -11 7 -1.2051 -0.0139
-5 -11 8 -3.9177 -0.1751
-5 -11 9 -1.6452 -0.0076
-5 -11 10 5.8379 0.2138
-5 -11 11 -2.2288 0.4051
-5 -11 12 1.3417 0.0707
-5 -11 13 1.0768 0.2262
-5 -10 1 -14.2884 -3.2870
-5 -10 2 2.7689 -0.8242
-5 -10 3 -1.8424 -0.1929
-5 -10 4 1.6811 0.0784
-5 -10 5 -0.0681 0.3302
-5 -10 6 5.2986 0.0059
-5 -10 7 -0.3482 -0.1493
-5 -10 8 -4.8347 0.2768
-5 -10 9 -1.2364 -0.1461
-5 -10 10 4.0127 0.3121
-5 -10 11 -0.7902 0.1679
-5 -10 12 -0.7669 -0.2943
-5 -10 13 -1.6000 0.1269
-5 -10 14 2.4785 -0.5002
-5 -9 1 -10.2230 -0.9889
-5 -9 2 -1.4098 -0.2223
-5 -9 3 2.1109 0.6251
-5 -9 4 -6.0994 0.0063
-5 -9 5 -1.3564 0.4921
-5 -9 6 -1.8682 0.2599
-5 -9 7 3.3198 -0.0780
-5 -9 8 -5.6139 0.2318
-5 -9 9 0.3989 -0.0063
-5 -9 10 5.4613 -0.0274
-5 -9 11 1.3717 -0.0356
-5 -9 12 1.4186 -0.0934
-5 -9 13 -3.3322 -0.1438
-5 -9 14 2.4791 0.0329
-5 -9 15 3.1449 0.0022
-5 -8 1 -9.6001 2.6621
-5 -8 2 -5.5067 0.6963
-5 -8 3 3.3324 0.8637
-5 -8 4 0.0170 -0.0216
-5 -8 5 -4.4063 -0.2139
-5 -8 6 1.5854 0.4013
-5 -8 7 0.8807 -0.1269
-5 -8 8 -1.9305 0.0266
-5 -8 9 -3.8175 0.0986
-5 -8 10 4.0994 -0.1474
-5 -8 11 1.4223 -0.1669
-5 -8 12 2.7038 -0.0874
-5 -8 13 -2.6336 0.0170
-5 -8 14 0.9296 -0.3323
-5 -8 15 2.3826 0.2219
-5 -7 1 -11.4720 4.4875
-5 -7 2 1.5417 1.0802
-5 -7 3 -4.3252 0.3305
-5 -7 4 4.2707 -0.1281
-5 -7 5 -11.4091 -0.5946
-5 -7 6 -1.2693 0.2497
-5 -7 7 -0.8598 0.2170
-5 -7 8 -2.9550 0.0179
-5 -7 9 -2.8258 0.0031
-5 -7 10 1.7928 0.0037
-5 -7 11 1.4615 -0.2762
-5 -7 12 4.0561 0.0588
-5 -7 13 0.5780 -0.0138
-5 -7 14 -0.3007 0.0592
-5 -7 15 3.9430 0.1942
-5 -7 16 -2.2648 -0.0364
-5 -6 1 -10.4590 2.0723
-5 -6 2 -14.3415 0.5418
-5 -6 3 4.7773 -0.4354
-5 -6 4 -0.6248 -0.0353
-5 -6 5 2.6342 -0.4565
-5 -6 6 -4.1421 -0.2331
-5 -6 7 7.1971 0.2325
-5 -6 8 -4.7465 -0.1834
-5 -6 9 -2.2260 0.0720
-5 -6 10 -0.9176 0.0814
-5 -6 11 -0.0688 0.0713
-5 -6 12 1.9492 0.2694
-5 -6 13 2.7477 -0.1409
-5 -6 14 0.4846 0.0983
-5 -6 15 2.3706 -0.0870
-5 -6 16 1.0283 0.1365
-5 -6 17 -4.5142 -0.4900
-5 -5 1 -6.4964 -2.9609
-5 -5 2 -14.0647 -0.6497
-5 -5 3 -1.2941 -1.3447
-5 -5 4 1.4633 -0.0392
-5 -5 5 -8.2722 0.0962
-5 -5 6 -2.4455 -0.2705
-5 -5 7 -4.2441 0.2652
-5 -5 8 0.1480 -0.0610
-5 -5 9 -5.2915 -0.0682
-5 -5 10 2.1049 0.1334
-5 -5 11 2.5157 -0.0422
-5 -5 12 3.0031 0.0713
-5 -5 13 2.0083 -0.0976
-5 -5 14 2.2405 -0.0649
-5 -5 15 1.9703 -0.0347
-5 -5 16 2.5050 0.0530
-5 -5 17 -1.1879 0.0036
-5 -5 18 -1.9507 -0.4118
-5 -4 1 -23.0669 -5.0540
-5 -4 2 -9.5051 -1.4952
-5 -4 3 -6.7570 -0.6152
-5 -4 4 11.1947 -0.0236
-5 -4 5 -1.1185 0.8742
-5 -4 6 0.2613 -0.1476
-5 -4 7 2.8112 0.1929
-5 -4 8 -2.2644 0.1102
-5 -4 9 -0.3614 -0.1401
-5 -4 10 -4.3078 0.1989
-5 -4 11 2.9621 0.0724
-5 -4 12 1.3974 -0.0517
-5 -4 13 0.7947 -0.1599
-5 -4 14 -1.0146 0.0531
-5 -4 15 3.8339 -0.0536
-5 -4 16 -0.9139 0.0588
-5 -4 17 1.0285 -0.0942
-5 -4 18 -0.7973 0.0111
-5 -3 1 1.8015 -2.7085
-5 -3 2 -13.6792 -1.0344
-5 -3 3 4.6480 0.4473
-5 -3 4 -2.8981 0.1539
-5 -3 5 9.9185 0.5497
-5 -3 6 -14.4150 0.0809
-5 -3 7 1.1356 -0.2302
-5 -3 8 -4.7786 0.2276
-5 -3 9 -1.8790 -0.0522
-5 -3 10 -1.8789 -0.0659
-5 -3 11 2.1371 0.1411
-5 -3 12 3.5719 -0.1293
-5 -3 13 1.3553 -0.0575
-5 -3 14 -1.6567 -0.0570
-5 -3 15 1.9323 0.1921
-5 -3 16 1.7656 0.0701
-5 -3 17 -3.4250 -0.1931
-5 -3 18 3.8197 -0.1092
-5 -3 19 -1.6377 -0.1390
-5 -2 1 -6.6390 2.5884
-5 -2 2 -1.1656 0.4143
-5 -2 3 -0.1857 1.2463
-5 -2 4 6.4370 0.4718
-5 -2 5 9.0014 -0.0465
-5 -2 6 5.2222 0.1853
-5 -2 7 -7.2921 -0.4155
-5 -2 8 9.4734 -0.0111
-5 -2 9 -4.2014 0.1007
-5 -2 10 -3.4717 -0.1899
-5 -2 11 -1.1413 0.0472
-5 -2 12 -2.0899 -0.0054
-5 -2 13 -1.0173 0.0964
-5 -2 14 -3.3554 0.0032
-5 -2 15 0.1749 0.0058
-5 -2 16 1.6223 0.1114
-5 -2 17 -4.4911 -0.1322
-5 -2 18 0.6642 -0.1181
-5 -2 19 0.8951 -0.1964
-5 -1 1 -8.6197 5.0551
-5 -1 2 14.7396 1.6849
-5 -1 3 1.1779 0.8006
-5 -1 4 -0.6243 0.1913
-5 -1 5 -1.0378 -0.7038
-5 -1 6 -4.0505 -0.0293
-5 -1 7 -10.9582 -0.1773
-5 -1 8 -5.1579 -0.2818
-5 -1 9 6.0220 0.1511
-5 -1 10 -8.2102 -0.2873
-5 -1 11 3.7351 0.0945
-5 -1 12 1.6557 0.0066
-5 -1 13 1.6292 0.2139
-5 -1 14 -1.1813 0.1736
-5 -1 15 1.2597 0.0090
-5 -1 16 3.3902 -0.2019
-5 -1 17 -3.5592 -0.1032
-5 -1 18 -0.1381 -0.1192
-5 -1 19 0.1235 -0.0957
-5 0 1 -8.3386 2.7959
-5 0 2 -2.6494 1.1557
-5 0 3 18.1622 -0.2629
-5 0 4 -1.6967 -0.2987
-5 0 5 10.7711 -0.9204
-5 0 6 -0.2015 -0.2188
-5 0 7 -1.4680 0.1951
-5 0 8 -5.2549 -0.0179
-5 0 9 6.1835 0.1080
-5 0 10 -2.0072 -0.0973
-5 0 11 -4.0267 -0.0551
-5 0 12 2.2568 0.1155
-5 0 13 1.0240 -0.0862
-5 0 14 -2.7639 -0.0222
-5 0 15 0.9917 -0.0402
-5 0 16 4.5203 -0.2233
-5 0 17 -0.5171 -0.0295
-5 0 18 -1.1639 -0.0182
-5 0 19 1.8812 0.1524
-5 0 20 -0.1702 0.5298
-5 1 1 -2.1513 -1.1618
-5 1 2 4.8841 -0.4575
-5 1 3 3.1474 -1.0981
-5 1 4 3.5497 -0.3320
-5 1 5 -8.0631 -0.1870
-5 1 6 5.6457 -0.3110
-5 1 7 -12.3715 0.3962
-5 1 8 -5.2865 0.0225
-5 1 9 -0.3572 0.0812
-5 1 10 2.9056 0.0779
-5 1 11 0.2962 -0.0309
-5 1 12 6.4596 0.0851
-5 1 13 8.1897 0.0590
-5 1 14 1.9445 -0.1231
-5 1 15 0.6141 -0.0734
-5 1 16 5.5975 -0.1000
-5 1 17 2.2705 0.0976
-5 1 18 0.4339 -0.1256
-5 1 19 1.1196 -0.1301
-5 1 20 1.6781 0.5197
-5 2 1 -14.3101 -4.4241
-5 2 2 3.7420 -1.2620
-5 2 3 2.3661 -1.1612
-5 2 4 4.3015 -0.2620
-5 2 5 1.6983 0.6357
-5 2 6 11.3375 0.1090
-5 2 7 9.3208 0.3010
-5 2 8 -6.2531 0.2235
-5 2 9 10.0592 -0.2106
-5 2 10 -3.3109 0.2248
-5 2 11 1.8570 0.0030
-5 2 12 0.4194 -0.1212
-5 2 13 5.3335 -0.0569
-5 2 14 -0.3639 -0.1180
-5 2 15 -1.9691 -0.0287
-5 2 16 1.5628 -0.0373
-5 2 17 2.6461 0.2334
-5 2 18 2.3646 0.1808
-5 2 19 1.4627 -0.2121
-5 2 20 3.2383 0.3085
-5 3 1 9.1263 -3.6649
-5 3 2 -4.1730 -1.2110
-5 3 3 12.1865 0.2805
-5 3 4 -7.5537 0.0579
-5 3 5 -6.8853 0.7935
-5 3 6 0.5994 0.3217
-5 3 7 2.4491 -0.1371
-5 3 8 -7.3223 0.1608
-5 3 9 5.7711 -0.4575
-5 3 10 0.7583 -0.0318
-5 3 11 1.8454 0.0143
-5 3 12 6.4248 -0.0294
-5 3 13 7.0091 -0.0153
-5 3 14 4.6989 -0.1202
-5 3 15 0.2990 0.1778
-5 3 16 0.9109 0.0917
-5 3 17 0.6079 0.0055
-5 3 18 1.5838 0.0014
-5 3 19 2.5957 -0.1317
-5 3 20 3.4483 -0.1360
-5 3 21 1.2548 0.5849
-5 4 1 1.8503 0.1066
-5 4 2 0.8326 0.0376
-5 4 3 4.6859 0.9839
-5 4 4 12.7917 0.5356
-5 4 5 -7.6271 0.2542
-5 4 6 17.4406 0.2579
-5 4 7 5.0235 -0.3571
-5 4 8 -1.1790 0.0594
-5 4 9 6.4166 -0.0193
-5 4 10 -2.9964 -0.2049
-5 4 11 -2.2337 -0.0591
-5 4 12 -2.8562 -0.0723
-5 4 13 0.2820 0.1217
-5 4 14 -2.4136 0.0219
-5 4 15 0.5142 0.0367
-5 4 16 -1.0901 0.2382
-5 4 17 -0.2113 0.0334
-5 4 18 -0.8639 -0.1613
-5 4 19 1.1557 -0.0805
-5 4 20 3.9295 0.0682
-5 4 21 1.5736 0.5828
-5 5 1 1.7077 4.1121
-5 5 2 8.3557 1.1841
-5 5 3 4.6056 0.9422
-5 5 4 6.7933 0.1819
-5 5 5 -6.8610 -0.3935
-5 5 6 2.6377 -0.0135
-5 5 7 4.7959 -0.4746
-5 5 8 -11.4535 -0.2264
-5 5 9 6.0947 0.1704
-5 5 10 -4.3176 -0.0818
-5 5 11 3.1039 0.0380
-5 5 12 -0.3700 0.0256
-5 5 13 3.9659 0.0036
-5 5 14 0.5539 0.2665
-5 5 15 3.0862 -0.0642
-5 5 16 3.5492 -0.1106
-5 5 17 -1.3161 0.0189
-5 5 18 -0.1365 0.0854
-5 5 19 -1.5998 -0.1461
-5 5 20 0.9724 0.1986
-5 5 21 1.8263 0.7658
-5 6 1 0.5623 4.5952
-5 6 2 -4.1821 1.4337
-5 6 3 8.2811 0.1881
-5 6 4 5.3320 -0.3187
-5 6 5 -0.8476 -0.7589
-5 6 6 11.6184 -0.2218
-5 6 7 5.5762 0.0717
-5 6 8 2.0377 -0.1337
-5 6 9 2.1797 0.2734
-5 6 10 -2.3380 -0.0262
-5 6 11 -3.1406 0.0304
-5 6 12 -3.9117 0.2356
-5 6 13 -6.3285 -0.1484
-5 6 14 -1.0201 0.0588
-5 6 15 -1.5297 0.1389
-5 6 16 5.0683 -0.2129
-5 6 17 -1.5827 -0.1923
-5 6 18 0.5777 0.1982
-5 6 19 0.4909 0.1292
-5 6 20 -0.6019 -0.1450
-5 6 21 0.9219 0.6102
-5 7 1 4.6710 0.1008
-5 7 2 -1.1718 0.7340
-5 7 3 0.6944 -1.1086
-5 7 4 5.3858 -0.2970
-5 7 5 -12.2817 -0.3600
-5 7 6 4.0453 -0.2776
-5 7 7 -3.7022 0.4750
-5 7 8 -4.6973 0.0991
-5 7 9 3.9722 0.1673
-5 7 10 -2.7193 0.0245
-5 7 11 2.7080 -0.2379
-5 7 12 3.7035 0.3603
-5 7 13 -1.8980 -0.0871
-5 7 14 1.0954 -0.0070
-5 7 15 3.2061 -0.1806
-5 7 16 2.2563 0.0032
-5 7 17 -0.8894 -0.0400
-5 7 18 -3.3643 0.0580
-5 7 19 -0.2412 0.5641
-5 7 20 -1.0108 -0.0449
-5 7 21 0.2216 0.0539
-5 8 1 0.8527 -3.8017
-5 8 2 -3.8687 -1.0647
-5 8 3 1.7900 -1.0935
-5 8 4 2.0644 -0.4235
-5 8 5 -2.5996 0.6796
-5 8 6 -2.5595 -0.1168
-5 8 7 8.0972 0.3443
-5 8 8 -3.4671 0.1981
-5 8 9 9.0143 -0.0398
-5 8 10 -2.1524 0.1709
-5 8 11 -2.9104 -0.1192
-5 8 12 0.1056 -0.0929
-5 8 13 -3.9630 0.0505
-5 8 14 -4.9557 -0.1887
-5 8 15 2.6210 -0.0021
-5 8 16 1.8142 -0.2405
-5 8 17 -1.2175 0.2592
-5 8 18 -1.2782 0.0344
-5 8 19 -0.7046 -0.0147
-5 8 20 -0.6737 -0.0189
-5 8 21 3.5205 -0.6553
-5 9 1 3.3201 -3.7241
-5 9 2 -1.5576 -1.7002
-5 9 3 -1.0964 -0.2477
-5 9 4 3.2588 -0.1724
-5 9 5 -5.4620 1.0869
-5 9 6 -6.7292 0.3363
-5 9 7 -3.7341 0.0206
-5 9 8 0.7763 0.0593
-5 9 9 2.7766 -0.3269
-5 9 10 3.5081 0.0453
-5 9 11 -4.0887 0.2210
-5 9 12 3.7486 -0.0522
-5 9 13 2.2529 0.1065
-5 9 14 -0.0103 -0.1702
-5 9 15 0.8438 0.1624
-5 9 16 1.5214 0.0248
-5 9 17 -5.2265 -0.1115
-5 9 18 -3.7221 0.2680
-5 9 19 -2.8246 -0.1864
-5 9 20 -3.7687 -0.2701
-5 9 21 0.9798 -0.4810
-5 10 1 0.6670 -0.6836
-5 10 2 4.3315 -0.5494
-5 10 3 -3.0071 0.7074
-5 10 4 4.9025 0.4040
-5 10 5 1.0802 0.4379
-5 10 6 -6.0384 0.3824
-5 10 7 -2.0806 -0.4058
-5 10 8 0.0888 -0.1433
-5 10 9 10.0787 -0.3009
-5 10 10 2.1736 -0.2468
-5 10 11 -3.0607 0.2520
-5 10 12 -2.8393 0.1245
-5 10 13 0.4680 0.2029
-5 10 14 0.3323 -0.0326
-5 10 15 1.5342 -0.1097
-5 10 16 2.0913 0.3909
-5 10 17 -0.2304 -0.0961
-5 10 18 -2.8443 -0.1379
-5 10 19 0.2067 -0.0184
-5 10 20 -1.3433 -0.5375
-5 10 21 -0.9414 -0.4353
-5 11 1 -0.5390 2.4460
-5 11 2 3.4644 0.7663
-5 11 3 0.5923 1.0379
-5 11 4 -1.8136 0.3265
-5 11 5 5.0269 -0.3678
-5 11 6 -6.9893 -0.0279
-5 11 7 -2.0131 -0.5286
-5 11 8 -5.9725 -0.0425
-5 11 9 7.2196 0.0913
-5 11 10 1.4637 -0.2104
-5 11 11 -2.6359 -0.0674
-5 11 12 -0.4587 -0.1239
-5 11 13 3.5879 0.1290
-5 11 14 2.9247 0.1895
-5 11 15 3.9310 -0.1235
-5 11 16 0.5093 0.0158
-5 11 17 0.8044 0.0948
-5 11 18 -2.9792 -0.2235
-5 11 19 -2.0151 -0.3910
-5 11 20 -0.4801 -0.0441
-5 12 1 -1.2546 3.0763
-5 12 2 1.6883 1.3237
-5 12 3 0.1343 0.4113
-5 12 4 0.8473 0.0182
-5 12 5 0.3825 -0.7907
-5 12 6 -0.7583 -0.2386
-5 12 7 -4.3392 -0.2726
-5 12 8 -3.3338 -0.0570
-5 12 9 2.6035 0.5065
-5 12 10 2.9932 0.0625
-5 12 11 -3.1819 -0.0672
-5 12 12 -1.4457 -0.1469
-5 12 13 3.1688 -0.2147
-5 12 14 0.6840 0.1709
-5 12 15 1.7417 0.1312
-5 12 16 1.3715 -0.3478
-5 12 17 1.4276 -0.1018
-5 12 18 2.5427 0.2034
-5 12 19 0.0252 -0.2928
-5 12 20 1.2447 0.0056
-5 13 1 1.2619 1.2118
-5 13 2 2.3449 0.6873
-5 13 3 -1.4010 -0.5504
-5 13 4 -0.3014 -0.3858
-5 13 5 0.0259 -0.6725
-5 13 6 -0.7609 -0.2979
-5 13 7 1.6782 0.2484
-5 13 8 -3.6154 0.0604
-5 13 9 2.5479 0.4095
-5 13 10 -0.0991 0.2280
-5 13 11 -2.4104 -0.2164
-5 13 12 -0.8818 -0.0717
-5 13 13 3.7998 -0.3268
-5 13 14 2.9772 -0.1521
-5 13 15 -1.3476 0.1896
-5 13 16 -0.8401 -0.0728
-5 13 17 -2.3066 -0.5412
-5 13 18 -1.4177 0.2155
-5 13 19 0.4085 0.1146
-5 14 1 -0.5636 -1.5758
-5 14 2 3.8330 -0.3122
-5 14 3 -0.7621 -0.9257
-5 14 4 -1.1881 -0.4117
-5 14 5 0.1455 0.1563
-5 14 6 -2.9346 -0.0104
-5 14 7 1.6698 0.4713
-5 14 8 -2.2545 0.2229
-5 14 9 -0.6288 -0.0611
-5 14 10 0.7888 0.0336
-5 14 11 -2.3790 -0.3076
-5 14 12 2.3150 -0.1440
-5 14 13 2.4744 0.0484
-5 14 14 2.1147 -0.0323
-5 14 15 -2.6815 -0.1517
-5 14 16 -3.3771 0.2332
-5 14 17 -2.4124 -0.4702
-5 14 18 -2.8218 -0.1177
-5 14 19 -0.4497 0.3030
-5 15 1 0.6170 -2.7617
-5 15 2 3.4517 -0.9157
-5 15 3 2.5763 -0.4085
-5 15 4 -2.2691 -0.1085
-5 15 5 0.2989 0.6407
-5 15 6 -1.2283 0.2807
-5 15 7 1.8895 0.2953
-5 15 8 4.4860 0.1073
-5 15 9 1.0287 -0.2807
-5 15 10 -0.1858 -0.1565
-5 15 11 -3.3458 -0.2826
-5 15 12 0.5327 -0.3544
-5 15 13 2.4679 0.0262
-5 15 14 0.3524 0.1838
-5 15 15 -2.0654 -0.0575
-5 15 16 -3.0404 -0.1231
-5 15 17 -3.7896 0.0905
-5 15 18 -2.4057 -0.4250
-5 16 1 0.5236 -1.4473
-5 16 2 1.4386 -0.7616
-5 16 3 2.4996 0.5186
-5 16 4 -1.8374 0.2191
-5 16 5 -0.8010 0.6506
-5 16 6 -1.6666 0.0963
-5 16 7 -0.9322 -0.2644
-5 16 8 0.7766 -0.0941
-5 16 9 3.0883 -0.3450
-5 16 10 -1.0999 -0.0352
-5 16 11 -2.6082 0.0949
-5 16 12 2.4171 -0.1358
-5 16 13 3.1774 0.1457
-5 16 14 1.3572 0.2876
-5 16 15 -3.0605 0.2563
-5 16 16 -1.8109 -0.0054
-5 16 17 -2.4967 -0.3494
-5 17 1 1.3504 1.4062
-5 17 2 2.4822 -0.0210
-5 17 3 2.1854 0.8864
-5 17 4 -0.1517 0.4193
-5 17 5 -1.5226 0.1527
-5 17 6 -0.6279 0.3596
-5 17 7 -0.5602 -0.8898
-5 17 8 0.8073 -0.5224
-5 17 9 2.3949 -0.1381
-5 17 10 2.0773 -0.2331
-5 17 11 -5.3894 0.1867
-5 17 12 0.3637 0.0972
-5 17 13 1.1230 0.0949
-5 17 14 1.2830 0.5309
-5 17 15 -3.3478 0.1861
-5 18 1 0.5448 2.4354
-5 18 2 0.8946 1.1185
-5 18 3 2.2540 0.4153
-5 18 4 -1.2119 -0.0076
-5 18 5 0.0522 -0.6100
-5 18 6 0.0092 0.1433
-5 18 7 0.2241 -0.1505
-5 18 8 -0.6618 -1.2265
-5 18 9 0.0966 0.1687
-5 18 10 -0.5493 0.1463
-5 18 11 -1.0831 -0.3016
-5 18 12 -2.1410 0.5193
-5 18 13 4.3160 -0.2368
-5 18 14 2.6106 0.6028
-5 19 6 0.8481 -0.3110
-5 19 7 0.1676 0.8247
-5 19 8 0.6934 -0.6258
-5 19 9 0.8027 -0.6264
-5 19 10 -0.3757 0.2961
-4 -19 1 -2.1388 0.8085
-4 -19 2 0.7763 -0.0549
-4 -18 1 -3.6454 -0.2643
-4 -18 2 -0.1378 -0.1134
-4 -18 3 1.4066 0.4450
-4 -18 4 0.9775 1.1718
-4 -17 1 -1.4413 -2.3011
-4 -17 2 -0.5858 0.0390
-4 -17 3 1.8991 -0.2922
-4 -17 4 1.6627 0.6341
-4 -17 5 -0.6643 -0.0135
-4 -16 1 -1.8416 -2.6501
-4 -16 2 0.9430 -0.7491
-4 -16 3 0.9063 0.1857
-4 -16 4 3.0990 0.4088
-4 -16 5 -1.4839 0.2661
-4 -16 6 -2.5928 -0.2917
-4 -16 7 -2.6886 -0.4700
-4 -15 1 1.8818 -0.4265
-4 -15 2 0.1711 -0.3026
-4 -15 3 3.3401 0.1235
-4 -15 4 2.6314 -0.0717
-4 -15 5 -0.1482 -0.1241
-4 -15 6 -2.8318 -0.1359
-4 -15 7 -2.8554 0.0783
-4 -15 8 2.1351 0.1458
-4 -14 1 2.7487 2.6063
-4 -14 2 -0.1674 0.4120
-4 -14 3 0.2444 0.5649
-4 -14 4 4.6158 0.0065
-4 -14 5 -0.7728 0.0540
-4 -14 6 -0.0015 0.4166
-4 -14 7 -3.8354 0.3314
-4 -14 8 2.2965 0.2848
-4 -14 9 0.2818 -0.3701
-4 -14 10 0.6731 -0.7922
-4 -13 1 0.0208 3.4985
-4 -13 2 3.5163 0.8075
-4 -13 3 -3.6125 0.3079
-4 -13 4 3.7594 -0.0960
-4 -13 5 1.2330 -0.3683
-4 -13 6 -0.8123 0.3006
-4 -13 7 -0.2758 -0.0315
-4 -13 8 1.4788 0.2898
-4 -13 9 2.5243 -0.1258
-4 -13 10 -0.3519 -0.1577
-4 -13 11 0.4276 -0.3383
-4 -12 1 5.5119 0.8907
-4 -12 2 1.1995 0.6142
-4 -12 3 1.7690 -0.5525
-4 -12 4 -0.6251 -0.0531
-4 -12 5 4.3055 -0.1861
-4 -12 6 -2.5125 0.0174
-4 -12 7 0.1451 0.0231
-4 -12 8 0.3262 -0.4126
-4 -12 9 -0.1207 -0.2006
-4 -12 10 -1.9803 -0.0934
-4 -12 11 -1.4834 -0.3205
-4 -12 12 2.7802 -0.0277
-4 -11 1 11.3667 -2.3250
-4 -11 2 1.8047 -0.5060
-4 -11 3 -0.4860 -0.6148
-4 -11 4 3.8661 -0.0779
-4 -11 5 -0.3980 0.0604
-4 -11 6 0.9510 -0.0673
-4 -11 7 -2.3824 0.0506
-4 -11 8 2.3464 -0.2528
-4 -11 9 -1.8192 -0.0875
-4 -11 10 -2.4566 0.1755
-4 -11 11 -0.6543 0.0944
-4 -11 12 1.3051 0.0884
-4 -11 13 2.4595 0.3342
-4 -10 1 7.3699 -3.7359
-4 -10 2 9.4943 -1.2153
-4 -10 3 -0.0699 -0.3796
-4 -10 4 8.7495 -0.0922
-4 -10 5 3.5562 0.2202
-4 -10 6 -1.2471 -0.3159
-4 -10 7 0.6494 0.0595
-4 -10 8 -0.5802 -0.0137
-4 -10 9 -0.6706 0.0249
-4 -10 10 -6.4874 0.3345
-4 -10 11 0.2913 -0.1090
-4 -10 12 -1.1511 0.0215
-4 -10 13 1.4728 0.0606
-4 -10 14 0.3890 0.0071
-4 -9 1 12.6729 -1.9589
-4 -9 2 0.8267 -0.7211
-4 -9 3 3.4304 0.3074
-4 -9 4 -1.0380 0.2401
-4 -9 5 6.8950 0.4140
-4 -9 6 -4.3903 -0.0800
-4 -9 7 0.8887 -0.1312
-4 -9 8 3.0993 0.0860
-4 -9 9 1.0060 0.0024
-4 -9 10 -3.9210 0.1238
-4 -9 11 0.5564 0.0556
-4 -9 12 0.3280 -0.0475
-4 -9 13 0.2808 0.0756
-4 -9 14 -0.8167 0.4228
-4 -9 15 -3.2400 -0.1188
-4 -8 1 13.7468 1.8334
-4 -8 2 7.7021 0.4245
-4 -8 3 2.7072 0.7545
-4 -8 4 6.1449 0.1017
-4 -8 5 3.9960 -0.0752
-4 -8 6 4.0316 0.1832
-4 -8 7 -7.7038 -0.4088
-4 -8 8 5.3383 0.1350
-4 -8 9 -0.6635 -0.0673
-4 -8 10 -3.8264 -0.1581
-4 -8 11 -0.3582 0.0466
-4 -8 12 0.2289 -0.0329
-4 -8 13 1.1714 -0.0462
-4 -8 14 -2.6626 -0.0221
-4 -8 15 -4.5354 0.0649
-4 -8 16 -1.6804 -0.7284
-4 -7 1 7.5763 4.9986
-4 -7 2 14.8592 1.0550
-4 -7 3 0.7993 0.5623
-4 -7 4 -1.9267 -0.0328
-4 -7 5 2.2057 -0.4837
-4 -7 6 1.4504 0.2835
-4 -7 7 -5.4255 -0.0896
-4 -7 8 -0.1341 -0.0836
-4 -7 9 4.4843 -0.0367
-4 -7 10 -3.3461 -0.3111
-4 -7 11 -0.1950 -0.2015
-4 -7 12 -0.8442 0.1438
-4 -7 13 1.8736 0.0831
-4 -7 14 -2.2510 0.2010
-4 -7 15 -3.2128 -0.1583
-4 -7 16 -3.3428 -0.0377
-4 -6 1 10.5762 3.4033
-4 -6 2 6.0704 1.4058
-4 -6 3 17.4630 -0.4236
-4 -6 4 -1.8590 0.1383
-4 -6 5 12.6018 -0.7043
-4 -6 6 3.7790 -0.0167
-4 -6 7 -0.7388 0.1283
-4 -6 8 -2.3318 -0.1724
-4 -6 9 -0.6765 0.1092
-4 -6 10 -1.8098 0.0026
-4 -6 11 -2.4173 0.0455
-4 -6 12 -2.1203 0.1171
-4 -6 13 0.7783 0.1622
-4 -6 14 -0.3781 0.0274
-4 -6 15 -1.6615 -0.1545
-4 -6 16 -1.6720 -0.2649
-4 -6 17 -3.4068 0.2151
-4 -5 1 3.9490 -1.7584
-4 -5 2 12.8638 -0.1573
-4 -5 3 -1.9512 -1.0403
-4 -5 4 3.0652 -0.1847
-4 -5 5 -2.2025 0.0150
-4 -5 6 8.9104 -0.2901
-4 -5 7 -8.1898 0.2958
-4 -5 8 6.7974 -0.1366
-4 -5 9 -2.7118 -0.0656
-4 -5 10 3.4104 0.1934
-4 -5 11 0.8316 -0.1205
-4 -5 12 -1.3452 0.1375
-4 -5 13 -0.6145 0.0362
-4 -5 14 0.0171 -0.0811
-4 -5 15 1.2049 -0.0517
-4 -5 16 -0.2262 -0.0626
-4 -5 17 0.5665 0.1267
-4 -5 18 -4.0183 0.0127
-4 -4 1 -9.8598 -5.0899
-4 -4 2 21.8354 -1.5438
-4 -4 3 4.1532 -0.6912
-4 -4 4 3.5262 0.0092
-4 -4 5 11.0971 0.7282
-4 -4 6 5.6975 -0.1181
-4 -4 7 2.1450 0.2526
-4 -4 8 -1.8532 -0.0038
-4 -4 9 2.3448 -0.0731
-4 -4 10 -3.3615 0.3279
-4 -4 11 0.7202 -0.0126
-4 -4 12 -1.6501 -0.0595
-4 -4 13 -1.4697 0.0693
-4 -4 14 -0.0814 -0.1408
-4 -4 15 1.9413 -0.1166
-4 -4 16 -1.9998 0.1140
-4 -4 17 3.6718 0.1838
-4 -4 18 -3.8621 0.0071
-4 -3 1 2.3483 -4.2962
-4 -3 2 9.7440 -1.5519
-4 -3 3 11.8864 0.1371
-4 -3 4 -9.8075 0.0605
-4 -3 5 5.7654 0.8279
-4 -3 6 -2.0101 0.1043
-4 -3 7 -0.9750 -0.0333
-4 -3 8 0.3182 0.3127
-4 -3 9 -1.2807 -0.2217
-4 -3 10 6.1173 0.1706
-4 -3 11 -2.7682 0.0719
-4 -3 12 1.2999 -0.2090
-4 -3 13 -3.2309 -0.0649
-4 -3 14 1.6823 -0.0174
-4 -3 15 0.1403 -0.0382
-4 -3 16 -1.5478 0.0975
-4 -3 17 0.3642 0.1045
-4 -3 18 1.4992 0.1177
-4 -3 19 -3.0145 -0.1187
-4 -2 1 -3.4487 1.1124
-4 -2 2 23.7424 -0.4810
-4 -2 3 8.2181 1.2899
-4 -2 4 13.6276 0.0928
-4 -2 5 0.0376 0.2456
-4 -2 6 14.7436 0.2523
-4 -2 7 -2.7858 -0.4682
-4 -2 8 6.3657 0.2858
-4 -2 9 -6.3455 -0.0798
-4 -2 10 0.8468 -0.1802
-4 -2 11 -4.3802 0.0771
-4 -2 12 -6.4374 -0.0771
-4 -2 13 -4.4562 -0.0890
-4 -2 14 0.9505 0.0267
-4 -2 15 1.1319 -0.0161
-4 -2 16 -3.6063 0.2415
-4 -2 17 -1.2063 -0.0433
-4 -2 18 -1.4244 0.0365
-4 -2 19 1.8222 0.1116
-4 -1 1 -6.2605 4.8302
-4 -1 2 21.9722 1.6345
-4 -1 3 1.9659 0.7485
-4 -1 4 -0.4338 0.3475
-4 -1 5 -6.4600 -0.7560
-4 -1 6 -4.5378 0.2813
-4 -1 7 8.1599 -0.3313
-4 -1 8 -5.0985 -0.0961
-4 -1 9 5.8994 0.1345
-4 -1 10 -3.6008 -0.2700
-4 -1 11 3.4464 0.0597
-4 -1 12 -3.4211 0.0185
-4 -1 13 -4.7071 0.1266
-4 -1 14 2.6217 0.1053
-4 -1 15 1.8879 -0.0441
-4 -1 16 -2.9809 0.0588
-4 -1 17 -1.1400 0.1052
-4 -1 18 -2.4536 -0.2895
-4 -1 19 0.9517 0.2992
-4 -1 20 -0.4395 0.0530
-4 0 1 -10.7823 3.9996
-4 0 2 13.4836 1.8982
-4 0 3 19.0042 -0.2988
-4 0 4 6.3585 -0.1873
-4 0 5 6.7540 -0.9910
-4 0 6 -0.0895 -0.1614
-4 0 7 13.0180 0.2775
-4 0 8 5.4283 -0.2130
-4 0 9 -3.9657 0.1023
-4 0 10 -0.4587 -0.1580
-4 0 11 -6.0956 -0.0649
-4 0 12 -0.8614 0.0913
-4 0 13 -6.3516 -0.0886
-4 0 14 2.0254 0.0510
-4 0 15 3.0190 -0.0370
-4 0 16 -2.3495 0.0125
-4 0 17 -0.7241 0.0859
-4 0 18 -0.8587 0.0073
-4 0 19 0.0614 0.0265
-4 0 20 -0.6112 0.1873
-4 1 1 -10.1901 0.2167
-4 1 2 6.6485 0.4326
-4 1 3 -3.3757 -1.0633
-4 1 4 6.1577 -0.2719
-4 1 5 -12.1748 -0.4075
-4 1 6 4.4814 -0.3088
-4 1 7 -0.1360 0.5806
-4 1 8 15.5909 -0.1183
-4 1 9 -5.5077 0.1962
-4 1 10 2.7638 0.0938
-4 1 11 2.5272 -0.0809
-4 1 12 3.9713 0.2126
-4 1 13 0.1476 0.0601
-4 1 14 4.4702 -0.2017
-4 1 15 2.4411 0.0042
-4 1 16 -2.0895 0.0113
-4 1 17 -1.2850 -0.0032
-4 1 18 -0.6546 -0.1384
-4 1 19 0.5846 0.1482
-4 1 20 -1.8800 -0.2676
-4 1 21 -4.8233 0.3362
-4 2 1 5.7540 -3.7494
-4 2 2 5.7848 -1.2064
-4 2 3 4.6691 -1.1593
-4 2 4 10.1132 -0.1912
-4 2 5 7.6629 0.6353
-4 2 6 6.6569 -0.0760
-4 2 7 16.8487 0.4708
-4 2 8 12.5086 0.0298
-4 2 9 0.5958 -0.0752
-4 2 10 -8.7693 0.4307
-4 2 11 3.0465 -0.1453
-4 2 12 -0.2031 -0.0163
-4 2 13 -2.9874 0.0263
-4 2 14 1.2513 -0.1105
-4 2 15 2.9276 -0.1193
-4 2 16 -5.3347 0.0873
-4 2 17 0.0970 0.0749
-4 2 18 -2.0255 -0.0474
-4 2 19 1.2943 0.0003
-4 2 20 -0.1825 -0.0315
-4 2 21 -5.3377 -0.3771
-4 3 1 14.7822 -4.6236
-4 3 2 5.1669 -1.6492
-4 3 3 -3.0386 0.0235
-4 3 4 -8.3280 -0.0083
-4 3 5 -2.4835 1.1394
-4 3 6 -5.3913 0.1108
-4 3 7 3.5855 -0.0875
-4 3 8 22.3367 -0.0249
-4 3 9 -3.6395 -0.3385
-4 3 10 3.0304 0.1356
-4 3 11 3.7513 0.2331
-4 3 12 13.7754 -0.1435
-4 3 13 -1.9885 -0.0371
-4 3 14 1.7363 -0.0304
-4 3 15 2.5070 0.1350
-4 3 16 -4.5877 -0.0324
-4 3 17 -3.1836 -0.0847
-4 3 18 -1.5513 -0.0305
-4 3 19 -1.0466 -0.1397
-4 3 20 0.8201 0.0745
-4 3 21 -1.8676 -0.1356
-4 4 1 2.7341 -1.6511
-4 4 2 20.8057 -0.7377
-4 4 3 1.0054 0.9994
-4 4 4 6.1298 0.4387
-4 4 5 5.9951 0.6045
-4 4 6 5.3931 0.3565
-4 4 7 -3.1362 -0.5440
-4 4 8 21.2272 0.0519
-4 4 9 -4.5347 -0.1402
-4 4 10 -4.7907 -0.2771
-4 4 11 -2.6215 0.1766
-4 4 12 5.9350 -0.0855
-4 4 13 -2.1825 0.0264
-4 4 14 -6.0101 -0.0215
-4 4 15 1.3050 0.1169
-4 4 16 -3.1833 0.1694
-4 4 17 -1.0690 -0.2587
-4 4 18 -2.1982 -0.1056
-4 4 19 -0.1742 -0.0813
-4 4 20 -0.3836 0.2011
-4 4 21 2.6832 0.0608
-4 5 1 4.3024 3.5875
-4 5 2 14.1173 0.5582
-4 5 3 2.3415 1.1474
-4 5 4 -13.6373 0.1538
-4 5 5 4.5538 -0.3386
-4 5 6 -9.1877 -0.0181
-4 5 7 -5.8745 -0.6413
-4 5 8 9.9724 -0.1349
-4 5 9 1.9172 0.1836
-4 5 10 1.4305 -0.2008
-4 5 11 3.9828 0.1769
-4 5 12 7.5963 -0.0729
-4 5 13 4.1873 0.0731
-4 5 14 -4.4068 0.1555
-4 5 15 -0.5010 -0.1713
-4 5 16 -2.1750 -0.0118
-4 5 17 -1.7951 -0.0053
-4 5 18 -1.2449 -0.1171
-4 5 19 -3.2582 0.0485
-4 5 20 -1.4667 0.3031
-4 5 21 1.4141 -0.0314
-4 6 1 2.4832 5.0705
-4 6 2 9.0771 1.9122
-4 6 3 9.6037 0.2938
-4 6 4 -6.9180 -0.1872
-4 6 5 9.3154 -0.9921
-4 6 6 4.4881 -0.3203
-4 6 7 -6.1539 -0.0251
-4 6 8 14.0595 -0.1289
-4 6 9 -5.1526 0.3084
-4 6 10 0.1048 -0.0661
-4 6 11 -3.7995 0.0541
-4 6 12 -0.7493 0.1504
-4 6 13 -1.6800 -0.1552
-4 6 14 -3.9024 0.2104
-4 6 15 -1.7830 -0.0615
-4 6 16 1.9121 -0.3561
-4 6 17 -0.6482 -0.0162
-4 6 18 2.7150 -0.0353
-4 6 19 -1.1783 0.0053
-4 6 20 -0.5210 0.2095
-4 6 21 0.7018 -0.4250
-4 7 1 0.6671 1.8363
-4 7 2 7.3005 1.1803
-4 7 3 -1.9285 -0.7343
-4 7 4 -9.4317 -0.2382
-4 7 5 -4.9048 -0.7697
-4 7 6 -2.8846 -0.3867
-4 7 7 -9.6406 0.5437
-4 7 8 6.5098 0.1380
-4 7 9 5.0034 0.1403
-4 7 10 1.8030 0.0442
-4 7 11 7.2302 -0.2289
-4 7 12 0.8757 0.2731
-4 7 13 3.6832 0.0116
-4 7 14 -2.5752 -0.0716
-4 7 15 -2.1104 -0.0055
-4 7 16 -0.6085 -0.1847
-4 7 17 -1.1113 0.0779
-4 7 18 -2.4166 0.1771
-4 7 19 -0.2017 0.2273
-4 7 20 -1.1961 0.1760
-4 7 21 1.3279 -0.4012
-4 8 1 -2.7203 -2.5790
-4 8 2 5.2473 -0.7078
-4 8 3 3.0984 -1.1684
-4 8 4 -4.3864 -0.3235
-4 8 5 2.7714 0.4319
-4 8 6 1.2716 -0.2270
-4 8 7 -3.0391 0.5846
-4 8 8 4.2665 0.3520
-4 8 9 4.5120 -0.0905
-4 8 10 0.6961 0.1331
-4 8 11 0.0064 -0.3932
-4 8 12 -4.0225 -0.1550
-4 8 13 -0.0709 0.0584
-4 8 14 0.9183 -0.1064
-4 8 15 -0.4998 0.0279
-4 8 16 2.0703 -0.1072
-4 8 17 2.2382 0.2559
-4 8 18 0.5496 0.1189
-4 8 19 0.0007 -0.0629
-4 8 20 2.0120 -0.1808
-4 8 21 2.3325 -0.2082
-4 9 1 -3.7132 -4.5617
-4 9 2 2.3371 -1.5933
-4 9 3 -2.1672 -0.4977
-4 9 4 -0.1252 -0.2239
-4 9 5 -7.0337 1.1685
-4 9 6 2.1155 0.4122
-4 9 7 -10.4867 0.1827
-4 9 8 3.1790 0.1534
-4 9 9 0.3698 -0.2537
-4 9 10 7.9848 0.0639
-4 9 11 3.2151 0.0035
-4 9 12 0.3077 -0.1872
-4 9 13 0.9428 -0.0743
-4 9 14 3.9402 -0.0446
-4 9 15 -0.4917 0.2086
-4 9 16 -1.1485 0.0204
-4 9 17 -2.6199 0.0088
-4 9 18 -2.0306 0.3653
-4 9 19 -1.7937 -0.1709
-4 9 20 0.4860 -0.3946
-4 9 21 0.4642 -0.0495
-4 10 1 -0.9403 -2.0282
-4 10 2 2.1006 -1.1915
-4 10 3 -0.6453 0.7576
-4 10 4 3.4299 0.3047
-4 10 5 1.1941 0.7169
-4 10 6 1.7986 0.5646
-4 10 7 -1.5020 -0.3308
-4 10 8 -0.3498 -0.1977
-4 10 9 1.1332 -0.3854
-4 10 10 2.4717 -0.1939
-4 10 11 4.0810 0.3898
-4 10 12 -5.6458 0.0549
-4 10 13 -1.6022 0.0408
-4 10 14 3.4395 -0.1359
-4 10 15 3.4375 0.1359
-4 10 16 3.3408 0.3697
-4 10 17 0.5490 -0.3167
-4 10 18 -1.5202 0.0487
-4 10 19 0.5632 0.0207
-4 10 20 1.2924 -0.5709
-4 10 21 -0.3553 0.2040
-4 11 1 0.8063 1.5092
-4 11 2 -1.9017 0.4770
-4 11 3 1.0661 1.0189
-4 11 4 -1.9760 0.3606
-4 11 5 0.8479 -0.0925
-4 11 6 1.4042 0.1380
-4 11 7 -3.1205 -0.5240
-4 11 8 0.8948 -0.1522
-4 11 9 -3.5471 -0.1650
-4 11 10 1.5272 -0.3338
-4 11 11 5.7252 0.2453
-4 11 12 0.1066 0.1961
-4 11 13 -1.6821 0.1293
-4 11 14 3.6564 0.0959
-4 11 15 2.6087 -0.1344
-4 11 16 0.9947 0.2024
-4 11 17 -0.2737 -0.1767
-4 11 18 -3.6191 -0.5356
-4 11 19 -2.1353 0.1066
-4 11 20 1.5610 -0.1368
-4 11 21 -0.0186 0.3026
-4 12 1 1.2906 3.1377
-4 12 2 -4.4829 1.4238
-4 12 3 -0.9037 0.6414
-4 12 4 2.5161 0.1243
-4 12 5 -4.4177 -0.8140
-4 12 6 3.5435 -0.2111
-4 12 7 -3.6543 -0.1956
-4 12 8 5.1750 -0.2086
-4 12 9 -2.3380 0.4304
-4 12 10 -1.2590 -0.1188
-4 12 11 2.7732 0.1753
-4 12 12 -0.4186 0.1487
-4 12 13 -2.3929 0.0453
-4 12 14 -0.0262 0.1235
-4 12 15 3.4885 -0.0280
-4 12 16 0.9532 -0.3109
-4 12 17 1.2183 0.1294
-4 12 18 0.9715 -0.2943
-4 12 19 -2.2524 -0.0212
-4 12 20 1.3527 0.4742
-4 13 1 4.1103 2.4117
-4 13 2 -3.9246 0.7767
-4 13 3 -3.4097 -0.5451
-4 13 4 0.6035 -0.2451
-4 13 5 -0.3047 -0.8289
-4 13 6 -2.4005 -0.5204
-4 13 7 -1.0231 0.4330
-4 13 8 4.3881 0.1061
-4 13 9 3.0257 0.4377
-4 13 10 -3.5322 0.3179
-4 13 11 1.8703 0.0060
-4 13 12 0.6746 0.1226
-4 13 13 0.4611 -0.0514
-4 13 14 1.3248 -0.0246
-4 13 15 0.5701 0.1200
-4 13 16 -1.7334 -0.2737
-4 13 17 -4.9063 -0.1564
-4 13 18 -0.4907 0.3595
-4 13 19 -1.9890 0.1313
-4 13 20 -0.6559 0.5538
-4 14 1 -0.4479 -0.3932
-4 14 2 -1.2159 -0.1215
-4 14 3 -3.8572 -1.0680
-4 14 4 0.6906 -0.4798
-4 14 5 0.4301 0.0437
-4 14 6 -1.8893 -0.1273
-4 14 7 -7.7416 0.4519
-4 14 8 3.1348 0.3673
-4 14 9 5.6114 0.0884
-4 14 10 -0.0825 0.2325
-4 14 11 1.0534 -0.1572
-4 14 12 1.0594 0.1086
-4 14 13 1.0555 0.1355
-4 14 14 1.3695 -0.0533
-4 14 15 0.7420 0.0403
-4 14 16 -3.3155 -0.0008
-4 14 17 -5.7616 -0.1865
-4 14 18 -2.3553 0.4252
-4 14 19 -0.4133 0.8539
-4 15 1 0.7854 -2.8004
-4 15 2 -0.3824 -1.0685
-4 15 3 -1.7493 -0.5311
-4 15 4 1.4781 -0.1264
-4 15 5 1.4416 0.4627
-4 15 6 1.6966 0.4070
-4 15 7 -6.5600 0.2839
-4 15 8 -0.6254 0.0691
-4 15 9 6.7331 -0.2227
-4 15 10 0.1416 0.0680
-4 15 11 0.0011 -0.4458
-4 15 12 -2.6211 -0.1774
-4 15 13 2.6256 0.1772
-4 15 14 1.4501 -0.0238
-4 15 15 2.3649 0.1385
-4 15 16 -2.9333 -0.0614
-4 15 17 -5.9988 0.2213
-4 15 18 -4.7123 0.0549
-4 15 19 -1.8157 0.9253
-4 16 1 -0.0163 -2.6319
-4 16 2 -0.1874 -0.8791
-4 16 3 -2.0519 0.2275
-4 16 4 1.4432 0.3839
-4 16 5 1.4610 0.5706
-4 16 6 0.7347 0.2351
-4 16 7 -4.8704 -0.1973
-4 16 8 -5.3563 -0.0675
-4 16 9 3.9994 -0.3393
-4 16 10 3.5105 -0.0761
-4 16 11 1.3508 0.0725
-4 16 12 -0.4133 -0.5089
-4 16 13 0.2900 0.2902
-4 16 14 2.9895 -0.1468
-4 16 15 0.0189 0.1638
-4 16 16 -1.1379 -0.1883
-4 16 17 -2.6974 -0.1648
-4 16 18 -1.7997 0.1445
-4 17 1 0.0260 -0.0634
-4 17 2 2.5109 -0.0323
-4 17 3 -0.9553 1.3125
-4 17 4 1.1411 0.3804
-4 17 5 0.0155 0.1023
-4 17 6 -0.0302 0.2625
-4 17 7 -2.7297 -0.7706
-4 17 8 -3.0573 -0.3766
-4 17 9 -1.4935 -0.0350
-4 17 10 2.9027 -0.3902
-4 17 11 -0.2837 0.2728
-4 17 12 -2.9993 -0.1423
-4 17 13 -1.1467 0.1472
-4 17 14 0.1296 0.1308
-4 17 15 1.0982 0.2047
-4 17 16 -1.9201 0.1094
-4 17 17 -0.9202 -0.2995
-4 18 1 -0.9939 1.9186
-4 18 2 1.6077 0.8512
-4 18 3 1.1509 1.1096
-4 18 4 0.1928 0.6596
-4 18 5 1.3788 -1.1412
-4 18 6 -0.8214 -0.3503
-4 18 7 -2.2377 -0.1688
-4 18 8 -0.6683 -0.3655
-4 18 9 -2.4882 0.4356
-4 18 10 -1.2493 0.1215
-4 18 11 3.4750 0.1681
-4 18 12 -2.4619 -0.0762
-4 18 13 1.3871 0.2301
-4 18 14 -0.6278 -0.1922
-4 18 15 0.9506 0.4049
-4 19 3 1.6534 -0.1734
-4 19 4 0.8900 0.6348
-4 19 5 -0.3356 -0.9036
-4 19 6 0.0904 -1.0865
-4 19 7 -2.6858 0.0770
-4 19 8 1.2990 0.5999
-4 19 9 0.2642 0.1363
-4 19 10 -2.0613 -0.1517
-4 19 11 -1.2756 0.3674
-4 19 12 -0.0378 -0.7270
-3 -19 1 -2.4378 0.6604
-3 -19 2 -1.4532 -0.5583
-3 -18 1 -3.4704 0.5169
-3 -18 2 -3.8503 -0.4808
-3 -18 3 -0.3627 0.3379
-3 -18 4 2.4744 0.8184
-3 -17 1 -1.0862 -1.1818
-3 -17 2 -3.8002 -0.2664
-3 -17 3 -0.3400 -0.0915
-3 -17 4 2.2127 0.2150
-3 -17 5 1.8118 0.0332
-3 -17 6 1.1036 -0.0723
-3 -16 1 -2.4228 -2.6764
-3 -16 2 -1.3206 -0.7508
-3 -16 3 -0.9683 0.3353
-3 -16 4 1.6640 0.0836
-3 -16 5 0.5394 -0.0605
-3 -16 6 -0.6038 -0.0491
-3 -16 7 0.7685 -0.1725
-3 -15 1 2.0523 -1.3984
-3 -15 2 -2.5008 -0.5178
-3 -15 3 3.6203 0.1252
-3 -15 4 0.0695 -0.2289
-3 -15 5 0.5796 -0.2502
-3 -15 6 -1.5550 -0.2549
-3 -15 7 1.1722 0.1228
-3 -15 8 1.4164 0.2676
-3 -15 9 5.5453 0.7675
-3 -14 1 1.8356 1.6886
-3 -14 2 -0.0897 0.1878
-3 -14 3 -1.1504 0.4917
-3 -14 4 4.1054 -0.2635
-3 -14 5 -3.1167 -0.0326
-3 -14 6 -0.6115 0.2070
-3 -14 7 0.5842 0.0624
-3 -14 8 -0.1750 0.2899
-3 -14 9 4.2668 0.4503
-3 -14 10 0.0701 -0.0731
-3 -13 1 -2.7000 3.2489
-3 -13 2 2.7603 0.9865
-3 -13 3 -3.6386 0.2192
-3 -13 4 0.7045 -0.1550
-3 -13 5 -0.0682 -0.3535
-3 -13 6 -3.2510 0.2492
-3 -13 7 4.9728 0.0794
-3 -13 8 -0.3882 0.1950
-3 -13 9 3.9835 0.3531
-3 -13 10 0.1005 0.2923
-3 -13 11 -0.3231 -0.3329
-3 -12 1 -0.2839 2.1782
-3 -12 2 -1.9986 0.6370
-3 -12 3 2.8918 -0.4924
-3 -12 4 -4.6347 0.0036
-3 -12 5 -0.3780 -0.2794
-3 -12 6 -1.9494 0.0411
-3 -12 7 2.7016 0.0386
-3 -12 8 1.2204 -0.3477
-3 -12 9 -0.3532 -0.0239
-3 -12 10 0.2297 0.0566
-3 -12 11 -1.4893 -0.2535
-3 -12 12 -1.2184 -0.3422
-3 -11 1 -2.1621 -0.8906
-3 -11 2 -3.6460 -0.2281
-3 -11 3 -2.4334 -0.5928
-3 -11 4 1.3563 0.0396
-3 -11 5 -6.5062 0.2001
-3 -11 6 2.4888 -0.0294
-3 -11 7 1.9760 0.1047
-3 -11 8 2.0837 -0.2794
-3 -11 9 -1.1303 -0.1179
-3 -11 10 0.2878 0.1507
-3 -11 11 -0.6087 0.0051
-3 -11 12 -1.9695 0.0355
-3 -11 13 2.6176 -0.0409
-3 -10 1 -5.7054 -3.8661
-3 -10 2 1.5190 -1.1730
-3 -10 3 1.6474 -0.4621
-3 -10 4 2.2577 -0.0623
-3 -10 5 0.7062 0.4693
-3 -10 6 -2.2099 -0.1235
-3 -10 7 5.8591 0.1989
-3 -10 8 -1.9001 -0.0420
-3 -10 9 -1.0401 0.0442
-3 -10 10 -1.8911 0.2290
-3 -10 11 0.3984 -0.1084
-3 -10 12 -2.4272 -0.0437
-3 -10 13 0.5759 -0.1774
-3 -10 14 0.4651 0.0682
-3 -9 1 -8.5281 -3.3341
-3 -9 2 -11.9155 -1.2354
-3 -9 3 2.5963 0.2729
-3 -9 4 -4.9647 0.2213
-3 -9 5 2.2068 0.5045
-3 -9 6 -0.2307 0.1223
-3 -9 7 5.6345 -0.0920
-3 -9 8 3.2721 0.1615
-3 -9 9 -1.7283 0.0036
-3 -9 10 1.9213 0.1637
-3 -9 11 -0.1898 0.1511
-3 -9 12 0.3525 -0.1532
-3 -9 13 -1.1757 0.1083
-3 -9 14 -1.2184 0.2367
-3 -9 15 -2.4768 0.1326
-3 -8 1 -4.7903 0.2982
-3 -8 2 -5.1346 -0.1620
-3 -8 3 -2.6627 0.7348
-3 -8 4 4.3920 -0.0055
-3 -8 5 -5.1746 0.1684
-3 -8 6 3.2378 0.0718
-3 -8 7 0.8681 -0.1103
-3 -8 8 2.1661 0.1586
-3 -8 9 -3.0472 0.0861
-3 -8 10 1.5596 -0.1241
-3 -8 11 0.9659 0.0967
-3 -8 12 1.3959 -0.1530
-3 -8 13 -0.7426 -0.1867
-3 -8 14 -1.2412 0.0259
-3 -8 15 -3.3716 -0.0607
-3 -8 16 -2.5284 0.0562
-3 -7 1 -4.5869 4.4115
-3 -7 2 -10.6268 1.0114
-3 -7 3 -8.8836 0.6747
-3 -7 4 -7.1341 -0.0463
-3 -7 5 -4.6432 -0.3767
-3 -7 6 -7.6803 0.1329
-3 -7 7 10.8729 -0.0364
-3 -7 8 -2.3395 -0.0919
-3 -7 9 1.2937 0.1176
-3 -7 10 0.5715 -0.4072
-3 -7 11 1.3271 -0.1409
-3 -7 12 2.0719 -0.0033
-3 -7 13 -1.5044 0.0473
-3 -7 14 -0.0792 0.0962
-3 -7 15 -2.1753 -0.1115
-3 -7 16 -2.3492 0.1803
-3 -7 17 0.1623 -0.1495
-3 -6 1 7.8054 4.6188
-3 -6 2 -12.9397 1.7979
-3 -6 3 -2.3822 -0.1417
-3 -6 4 -0.2490 0.0024
-3 -6 5 -0.9980 -0.7201
-3 -6 6 -9.7294 -0.0295
-3 -6 7 8.3012 0.1859
-3 -6 8 0.4411 -0.1157
-3 -6 9 -7.5306 0.2120
-3 -6 10 1.4731 -0.0353
-3 -6 11 -1.3604 -0.0828
-3 -6 12 2.7767 0.0326
-3 -6 13 -0.5436 0.0742
-3 -6 14 0.4008 0.0093
-3 -6 15 -1.9951 -0.0464
-3 -6 16 -0.1501 -0.0580
-3 -6 17 -0.2212 0.2794
-3 -5 1 -1.8240 0.1838
-3 -5 2 -14.8956 0.5335
-3 -5 3 -29.6793 -0.8420
-3 -5 4 -2.0488 -0.2771
-3 -5 5 -8.3843 -0.2208
-3 -5 6 -7.1063 -0.3218
-3 -5 7 3.9791 0.2915
-3 -5 8 9.4166 -0.1857
-3 -5 9 -2.9650 -0.0182
-3 -5 10 -0.2732 0.1040
-3 -5 11 3.1230 -0.0866
-3 -5 12 -0.5184 0.1792
-3 -5 13 0.8811 -0.0136
-3 -5 14 0.9596 -0.0114
-3 -5 15 -2.9357 0.0196
-3 -5 16 1.5912 0.0152
-3 -5 17 2.6986 -0.0704
-3 -5 18 -0.9776 0.4282
-3 -4 1 1.0734 -4.6994
-3 -4 2 -17.1951 -0.9715
-3 -4 3 -17.1897 -0.9920
-3 -4 4 -11.4770 0.0863
-3 -4 5 5.1743 0.2780
-3 -4 6 -10.2225 -0.0886
-3 -4 7 6.6422 0.0368
-3 -4 8 -3.4581 -0.0663
-3 -4 9 3.7264 -0.1096
-3 -4 10 -8.6268 0.2172
-3 -4 11 3.8201 0.0179
-3 -4 12 0.2235 0.0275
-3 -4 13 0.3960 0.1696
-3 -4 14 2.8711 -0.1968
-3 -4 15 -3.2706 0.0372
-3 -4 16 -0.6305 -0.0602
-3 -4 17 4.7764 0.0993
-3 -4 18 1.7208 -0.0278
-3 -4 19 -0.6449 0.3832
-3 -3 1 12.7449 -5.2896
-3 -3 2 -42.1497 -1.9140
-3 -3 3 -22.9990 -0.0263
-3 -3 4 -23.0957 0.1003
-3 -3 5 -10.8023 0.9042
-3 -3 6 -4.8025 0.0742
-3 -3 7 -3.4478 -0.0926
-3 -3 8 2.2213 0.1033
-3 -3 9 -0.7595 -0.2929
-3 -3 10 2.7527 0.2544
-3 -3 11 -1.1916 0.0387
-3 -3 12 2.7318 -0.1585
-3 -3 13 -0.5758 0.0557
-3 -3 14 0.7689 0.0091
-3 -3 15 -2.0150 -0.0442
-3 -3 16 -0.2694 -0.0832
-3 -3 17 0.6254 -0.0307
-3 -3 18 7.2523 0.1586
-3 -3 19 -1.2523 -0.1734
-3 -2 1 35.6261 -0.8045
-3 -2 2 -22.2927 -1.0787
-3 -2 3 -25.9796 1.0613
-3 -2 4 0.0540 0.1359
-3 -2 5 -11.2347 0.4052
-3 -2 6 7.6475 0.2207
-3 -2 7 -7.7491 -0.4610
-3 -2 8 -2.1371 0.1309
-3 -2 9 -4.5424 -0.1677
-3 -2 10 -5.2931 -0.0581
-3 -2 11 1.2953 0.1482
-3 -2 12 -4.6369 -0.1711
-3 -2 13 3.3976 -0.0269
-3 -2 14 -2.3335 0.0364
-3 -2 15 -0.5270 0.0700
-3 -2 16 0.2348 -0.0374
-3 -2 17 -0.3735 -0.1150
-3 -2 18 2.2685 0.0546
-3 -2 19 5.4933 0.0017
-3 -2 20 -0.8763 -0.2284
-3 -1 1 41.6534 4.0408
-3 -1 2 -20.0317 1.2780
-3 -1 3 -34.9158 1.1067
-3 -1 4 -23.7710 0.4545
-3 -1 5 -4.3837 -0.4582
-3 -1 6 -5.5337 0.1986
-3 -1 7 4.2137 -0.3201
-3 -1 8 -9.8570 -0.1329
-3 -1 9 9.0588 0.1961
-3 -1 10 -3.7858 -0.1438
-3 -1 11 5.1756 0.1136
-3 -1 12 -0.2095 0.0427
-3 -1 13 1.5189 0.0624
-3 -1 14 -0.4975 0.1447
-3 -1 15 -2.4102 -0.0724
-3 -1 16 2.6348 0.0638
-3 -1 17 0.9923 -0.0479
-3 -1 18 -0.8943 0.0822
-3 -1 19 1.9114 0.0591
-3 -1 20 2.3751 0.1182
-3 0 1 28.7808 5.4234
-3 0 2 5.2688 2.0412
-3 0 3 -2.5523 0.1269
-3 0 4 -18.7498 -0.1325
-3 0 5 11.9840 -0.8677
-3 0 6 7.1670 -0.1836
-3 0 7 -0.9568 0.1104
-3 0 8 -2.7957 -0.2586
-3 0 9 -5.9121 0.1687
-3 0 10 6.2343 -0.1175
-3 0 11 -8.1129 -0.0461
-3 0 12 3.0487 0.1026
-3 0 13 2.2902 -0.0912
-3 0 14 1.3957 0.2168
-3 0 15 -2.1235 -0.0888
-3 0 16 4.0071 0.0032
-3 0 17 2.4025 0.0393
-3 0 18 0.1724 0.2441
-3 0 19 -0.5644 -0.0826
-3 0 20 2.3543 -0.0365
-3 1 1 25.5991 2.1040
-3 1 2 -15.6564 1.1780
-3 1 3 -1.7287 -0.8804
-3 1 4 -23.1332 -0.4479
-3 1 5 -3.5322 -0.6096
-3 1 6 14.8574 -0.1542
-3 1 7 -3.3390 0.4028
-3 1 8 -1.8407 0.0301
-3 1 9 1.4248 0.0924
-3 1 10 9.4388 0.0486
-3 1 11 5.9642 -0.1720
-3 1 12 -2.3035 0.2772
-3 1 13 9.2888 -0.1352
-3 1 14 4.0815 0.0010
-3 1 15 -3.7276 0.0459
-3 1 16 2.4431 -0.0919
-3 1 17 3.2700 0.0576
-3 1 18 -1.2563 0.0937
-3 1 19 -0.6623 0.1271
-3 1 20 -0.4549 -0.2534
-3 1 21 1.2853 -0.3121
-3 2 1 59.9596 -2.9580
-3 2 2 -7.5769 -1.0094
-3 2 3 19.2194 -1.2188
-3 2 4 -0.3357 -0.3883
-3 2 5 11.6722 0.3366
-3 2 6 8.9829 -0.0731
-3 2 7 14.5283 0.4698
-3 2 8 -21.6681 0.2494
-3 2 9 3.0776 -0.0700
-3 2 10 -5.0938 0.2081
-3 2 11 6.2192 -0.2292
-3 2 12 -6.3209 -0.0216
-3 2 13 3.2189 -0.0154
-3 2 14 7.7209 -0.1732
-3 2 15 -1.0797 -0.0078
-3 2 16 -0.7899 0.0369
-3 2 17 4.5190 0.1011
-3 2 18 0.3664 0.0616
-3 2 19 -2.0341 -0.0907
-3 2 20 1.6620 -0.0158
-3 2 21 2.6816 -0.5834
-3 3 1 16.0598 -5.6267
-3 3 2 8.4232 -2.0626
-3 3 3 -6.0922 -0.7349
-3 3 4 -4.9086 -0.0004
-3 3 5 -2.4401 1.0682
-3 3 6 -2.9040 0.0128
-3 3 7 8.4694 -0.0394
-3 3 8 -8.9499 0.1846
-3 3 9 -1.0246 -0.2874
-3 3 10 12.1354 0.0903
-3 3 11 2.8964 0.1346
-3 3 12 7.4484 -0.3008
-3 3 13 0.4210 0.0210
-3 3 14 6.9279 -0.1137
-3 3 15 -0.6014 0.1093
-3 3 16 -1.1400 -0.0414
-3 3 17 -1.3136 0.1607
-3 3 18 3.7609 0.0122
-3 3 19 -3.2407 -0.0898
-3 3 20 -0.0937 -0.0598
-3 3 21 5.4117 0.0514
-3 4 1 -2.4037 -3.3664
-3 4 2 13.8689 -1.4601
-3 4 3 17.8874 0.6851
-3 4 4 9.0741 0.3947
-3 4 5 5.1158 0.9636
-3 4 6 -4.1858 0.2585
-3 4 7 -0.7875 -0.4284
-3 4 8 -18.1189 0.0914
-3 4 9 -4.5357 -0.3021
-3 4 10 -0.0033 -0.1910
-3 4 11 1.3873 0.1799
-3 4 12 -4.2011 -0.1597
-3 4 13 6.5892 0.0166
-3 4 14 1.8529 0.0101
-3 4 15 2.4062 0.1232
-3 4 16 1.4364 0.1027
-3 4 17 0.5987 -0.0570
-3 4 18 2.9176 0.0108
-3 4 19 2.3371 0.0817
-3 4 20 -0.6299 -0.1175
-3 4 21 5.9329 0.2968
-3 4 22 3.2889 -0.1355
-3 5 1 7.7643 1.9850
-3 5 2 -17.1269 0.3055
-3 5 3 10.0532 1.1733
-3 5 4 0.9418 0.4294
-3 5 5 -5.7259 -0.0846
-3 5 6 -11.6643 -0.1432
-3 5 7 -0.2265 -0.4148
-3 5 8 -18.5960 -0.0799
-3 5 9 3.7212 0.1060
-3 5 10 9.6857 -0.1965
-3 5 11 7.1967 0.1549
-3 5 12 -0.4752 -0.0476
-3 5 13 2.6823 0.0417
-3 5 14 4.3896 0.1709
-3 5 15 -3.2185 -0.1166
-3 5 16 1.0343 0.1925
-3 5 17 -2.3241 0.0358
-3 5 18 0.9912 -0.0746
-3 5 19 -0.7763 0.3483
-3 5 20 1.4312 -0.1045
-3 5 21 1.3641 0.0735
-3 5 22 2.7213 0.1287
-3 6 1 8.4549 4.8894
-3 6 2 -2.4507 2.2995
-3 6 3 4.1698 0.6057
-3 6 4 22.9025 0.0836
-3 6 5 -0.5786 -0.9021
-3 6 6 -1.9228 -0.3651
-3 6 7 0.5358 -0.1774
-3 6 8 -16.8016 -0.0721
-3 6 9 -10.5250 0.3187
-3 6 10 4.9399 -0.0301
-3 6 11 -3.0487 0.0734
-3 6 12 -1.8938 0.1635
-3 6 13 -3.4925 -0.0928
-3 6 14 3.9058 0.2293
-3 6 15 0.1155 -0.1567
-3 6 16 3.7980 -0.1944
-3 6 17 1.8657 0.0181
-3 6 18 0.8567 -0.1271
-3 6 19 0.2733 0.1747
-3 6 20 0.0233 0.1042
-3 6 21 2.2711 -0.3872
-3 6 22 -1.0401 -0.2669
-3 7 1 5.8186 3.4749
-3 7 2 -6.2525 1.6678
-3 7 3 -7.7227 -0.2823
-3 7 4 7.7016 -0.3810
-3 7 5 -0.5696 -1.1075
-3 7 6 -10.1537 -0.1060
-3 7 7 7.6728 0.2549
-3 7 8 -9.9896 0.0534
-3 7 9 -1.1045 0.2159
-3 7 10 5.9568 0.0190
-3 7 11 5.2388 0.0516
-3 7 12 -1.6610 0.2938
-3 7 13 -2.1590 0.0172
-3 7 14 -3.0828 -0.1199
-3 7 15 -3.7077 -0.0282
-3 7 16 -1.6482 -0.1616
-3 7 17 0.9130 0.0136
-3 7 18 -2.9165 0.1831
-3 7 19 -0.8579 0.1452
-3 7 20 -2.3164 0.0768
-3 7 21 1.7965 -0.2361
-3 7 22 -1.2580 -0.8842
-3 8 1 10.6005 -1.2492
-3 8 2 -2.2374 0.0766
-3 8 3 3.8911 -1.3818
-3 8 4 6.9097 -0.3082
-3 8 5 10.5497 -0.3097
-3 8 6 -2.8172 0.0205
-3 8 7 6.7764 0.5393
-3 8 8 -5.5428 0.2104
-3 8 9 -8.3073 -0.1570
-3 8 10 0.2172 -0.0504
-3 8 11 -4.8801 -0.2656
-3 8 12 -0.1323 0.1738
-3 8 13 -5.1139 0.0554
-3 8 14 1.8868 -0.1869
-3 8 15 -0.0287 -0.1378
-3 8 16 2.1134 0.0334
-3 8 17 2.9130 0.0327
-3 8 18 1.7746 0.0732
-3 8 19 -1.0997 -0.0101
-3 8 20 -0.2260 0.0258
-3 8 21 0.7241 -0.1052
-3 8 22 3.0944 -0.1010
-3 9 1 3.1699 -4.5559
-3 9 2 -1.4853 -1.6089
-3 9 3 -4.0418 -0.8242
-3 9 4 1.0965 -0.2733
-3 9 5 0.7550 0.9385
-3 9 6 -1.8372 0.3250
-3 9 7 3.5248 0.2266
-3 9 8 -2.4059 0.1599
-3 9 9 -3.9713 -0.2360
-3 9 10 5.9086 -0.0641
-3 9 11 -0.9912 -0.0360
-3 9 12 3.2992 -0.1619
-3 9 13 -2.9807 0.1467
-3 9 14 -4.0936 -0.2218
-3 9 15 0.1909 0.0099
-3 9 16 -1.7370 -0.0271
-3 9 17 -1.1843 0.2166
-3 9 18 -0.8695 0.1344
-3 9 19 0.3028 -0.3321
-3 9 20 -0.9681 0.2014
-3 9 21 1.0501 -0.3263
-3 9 22 3.9216 0.4476
-3 10 1 5.2028 -3.0316
-3 10 2 1.4499 -1.9786
-3 10 3 2.6355 0.5915
-3 10 4 -2.4380 0.2851
-3 10 5 7.8087 1.0754
-3 10 6 -3.9958 0.4493
-3 10 7 7.9453 -0.3954
-3 10 8 -4.8589 -0.2423
-3 10 9 -4.2603 -0.3655
-3 10 10 -0.0732 0.0971
-3 10 11 -0.9011 0.3035
-3 10 12 -1.7193 -0.0557
-3 10 13 0.5652 -0.0263
-3 10 14 -3.2042 -0.0492
-3 10 15 1.9070 0.0791
-3 10 16 5.4704 0.1760
-3 10 17 1.2538 -0.0832
-3 10 18 -0.8496 0.1659
-3 10 19 0.3942 -0.4036
-3 10 20 0.1005 -0.0233
-3 10 21 -0.1140 0.2338
-3 10 22 2.2951 0.1949
-3 11 1 1.5792 0.3971
-3 11 2 -0.2118 0.0129
-3 11 3 1.4067 0.8867
-3 11 4 -7.1180 0.5258
-3 11 5 -0.3742 0.3145
-3 11 6 -1.2096 0.1416
-3 11 7 1.1161 -0.5192
-3 11 8 -0.0483 -0.3842
-3 11 9 -3.5657 -0.2458
-3 11 10 4.2033 0.0391
-3 11 11 1.3251 0.2878
-3 11 12 2.8363 0.1476
-3 11 13 -0.7159 -0.0967
-3 11 14 -0.7776 0.0662
-3 11 15 -3.0638 0.0501
-3 11 16 0.9316 0.2371
-3 11 17 2.5290 -0.2400
-3 11 18 -3.3990 -0.3681
-3 11 19 -0.6120 0.0378
-3 11 20 0.7755 -0.1926
-3 11 21 0.7266 0.5146
-3 12 1 -1.3362 3.0168
-3 12 2 0.0040 1.5975
-3 12 3 0.0433 1.0876
-3 12 4 -0.4916 0.0718
-3 12 5 -4.4407 -0.6619
-3 12 6 -0.7977 -0.2215
-3 12 7 1.7667 -0.2087
-3 12 8 -1.1947 -0.3184
-3 12 9 -2.0638 0.2825
-3 12 10 3.2741 0.0223
-3 12 11 -1.6773 0.0775
-3 12 12 -0.6548 0.0061
-3 12 13 -1.8472 -0.1313
-3 12 14 -0.3901 0.0913
-3 12 15 1.8006 0.0149
-3 12 16 -0.3194 0.1125
-3 12 17 5.3703 0.0593
-3 12 18 -0.2658 -0.5847
-3 12 19 -1.8128 0.2338
-3 12 20 0.6265 0.2906
-3 12 21 0.3559 0.4165
-3 13 1 -2.0723 3.0680
-3 13 2 -1.7504 1.3125
-3 13 3 -1.0332 -0.0318
-3 13 4 -3.4364 -0.3782
-3 13 5 2.1289 -1.1131
-3 13 6 -5.9721 -0.3127
-3 13 7 3.1552 0.3630
-3 13 8 -2.4871 0.1458
-3 13 9 -2.0331 0.4962
-3 13 10 3.5589 0.2110
-3 13 11 0.3352 -0.1748
-3 13 12 -0.3050 -0.1961
-3 13 13 -1.7531 -0.2548
-3 13 14 1.0902 0.0354
-3 13 15 0.5307 0.1533
-3 13 16 -0.1604 -0.1075
-3 13 17 -0.9249 0.0083
-3 13 18 1.4058 -0.2541
-3 13 19 -1.8451 0.1968
-3 13 20 0.2112 0.5746
-3 13 21 1.9207 0.6553
-3 14 1 -5.1962 0.6467
-3 14 2 -2.1611 0.4246
-3 14 3 -0.1861 -0.9832
-3 14 4 -1.0099 -0.6513
-3 14 5 1.3267 -0.3759
-3 14 6 -0.3204 0.1353
-3 14 7 -2.8256 0.5123
-3 14 8 -2.4808 0.3286
-3 14 9 -3.7772 0.2638
-3 14 10 3.5468 0.0341
-3 14 11 0.7753 -0.2757
-3 14 12 -0.7161 -0.1043
-3 14 13 -1.4234 -0.1031
-3 14 14 -0.2851 -0.1061
-3 14 15 2.7081 0.1415
-3 14 16 1.0848 0.0478
-3 14 17 -0.1718 -0.2542
-3 14 18 -0.7186 0.0152
-3 14 19 1.1218 0.4461
-3 14 20 -0.9423 0.6736
-3 15 1 1.3605 -2.2227
-3 15 2 -3.8354 -1.0369
-3 15 3 0.7839 -0.8174
-3 15 4 -0.0943 -0.3575
-3 15 5 1.8882 0.4336
-3 15 6 1.3696 0.7434
-3 15 7 1.4799 0.3376
-3 15 8 -5.2840 0.1127
-3 15 9 -6.2682 -0.1716
-3 15 10 0.9897 -0.1465
-3 15 11 0.2624 -0.4011
-3 15 12 -1.8220 -0.0501
-3 15 13 0.3857 0.2419
-3 15 14 0.3390 0.0146
-3 15 15 2.2569 -0.0956
-3 15 16 2.1027 0.0824
-3 15 17 -1.1269 0.0108
-3 15 18 -3.3097 -0.3570
-3 15 19 -0.8227 0.3635
-3 16 1 1.3093 -2.7657
-3 16 2 -1.0537 -1.4232
-3 16 3 1.1305 -0.3783
-3 16 4 -0.2220 0.2800
-3 16 5 2.8995 0.8928
-3 16 6 -0.7545 0.5743
-3 16 7 3.7968 -0.0710
-3 16 8 -2.6460 -0.2062
-3 16 9 -5.9077 -0.2267
-3 16 10 2.3137 -0.2048
-3 16 11 2.1012 0.0013
-3 16 12 0.7466 -0.0481
-3 16 13 -2.9403 0.3800
-3 16 14 1.0719 0.2737
-3 16 15 -0.7168 -0.4673
-3 16 16 3.5540 -0.5608
-3 16 17 0.9503 -0.0352
-3 16 18 -0.1308 -0.2661
-3 17 1 0.0186 -0.6006
-3 17 2 1.1534 -0.6653
-3 17 3 2.4089 0.7105
-3 17 4 -0.1032 0.2352
-3 17 5 -0.4406 0.8872
-3 17 6 -1.6062 0.0890
-3 17 7 1.5111 -0.5682
-3 17 8 1.1544 -0.4967
-3 17 9 -4.7208 -0.2069
-3 17 10 0.8352 0.2825
-3 17 11 0.7799 -0.0093
-3 17 12 -1.2881 0.7809
-3 17 13 -1.8697 0.2229
-3 17 14 -2.9896 0.9868
-3 17 15 0.8177 -0.3226
-3 17 16 0.4131 -0.8857
-3 17 17 1.4657 -0.3438
-3 18 1 -0.5593 2.0518
-3 18 2 -0.4047 0.3312
-3 18 3 3.4520 0.6849
-3 18 4 2.1210 0.3242
-3 18 5 0.9856 -0.4526
-3 18 6 -1.8309 -0.3782
-3 18 7 -0.6594 -0.5347
-3 18 8 1.3388 -0.1574
-3 18 9 -1.0687 0.4123
-3 18 10 1.7055 0.8411
-3 18 11 3.5134 0.1913
-3 18 12 -1.2342 0.3904
-3 18 13 -0.8195 0.3622
-3 18 14 -1.8200 0.6667
-3 18 15 -1.4253 0.2432
-3 18 16 0.2147 -1.1951
-3 19 1 0.5519 2.8484
-3 19 2 -1.1953 1.2007
-3 19 3 1.6102 -0.4646
-3 19 4 2.8629 0.0068
-3 19 5 0.4909 -0.6270
-3 19 6 -0.6919 -0.9186
-3 19 7 -1.3833 -0.0267
-3 19 8 -0.2900 -0.2200
-3 19 9 0.9253 0.5803
-3 19 10 1.5010 0.9033
-3 19 11 1.1024 0.1445
-3 19 12 -0.5540 0.2860
-3 19 13 -4.2924 0.0079
-3 19 14 1.8735 1.0472
-3 20 6 -0.0464 -0.8702
-3 20 7 0.4242 0.5892
-3 20 8 -1.1949 0.0957
-3 20 9 0.3933 0.0969
-3 20 10 1.8359 1.3160
-2 -19 1 0.6522 0.8108
-2 -19 2 -3.4165 -0.0890
-2 -18 1 0.3714 1.1113
-2 -18 2 -3.3976 0.1081
-2 -18 3 -2.2905 -0.0842
-2 -18 4 -1.9548 0.8082
-2 -17 1 -0.5222 -0.6242
-2 -17 2 -1.4708 0.1420
-2 -17 3 -1.7234 -0.3589
-2 -17 4 -1.3168 0.3032
-2 -17 5 1.6384 0.1857
-2 -17 6 3.3969 -0.0123
-2 -16 1 -2.1638 -2.6918
-2 -16 2 -1.5510 -0.6822
-2 -16 3 -1.4488 0.1964
-2 -16 4 -0.3908 0.1294
-2 -16 5 0.9858 0.2497
-2 -16 6 2.1213 -0.2961
-2 -16 7 -1.0194 -0.3220
-2 -15 1 1.3992 -1.8974
-2 -15 2 -3.0286 -1.1814
-2 -15 3 1.3506 0.1847
-2 -15 4 -0.3909 -0.2107
-2 -15 5 2.2146 0.0498
-2 -15 6 2.1325 -0.5336
-2 -15 7 -1.7379 -0.1758
-2 -15 8 -0.4408 0.0363
-2 -15 9 -0.4357 0.2186
-2 -14 1 -0.1777 0.7510
-2 -14 2 0.9742 -0.1821
-2 -14 3 -2.7658 0.4543
-2 -14 4 2.9349 -0.0819
-2 -14 5 -0.8576 0.0319
-2 -14 6 3.9936 -0.0541
-2 -14 7 -3.3520 -0.0506
-2 -14 8 -1.6274 0.1310
-2 -14 9 -1.2522 -0.2618
-2 -14 10 3.5971 0.1864
-2 -13 1 -2.0134 2.9867
-2 -13 2 0.2052 1.1399
-2 -13 3 -0.4368 0.3751
-2 -13 4 -1.9181 0.0504
-2 -13 5 2.3355 -0.3987
-2 -13 6 1.0409 0.1463
-2 -13 7 0.6409 0.1924
-2 -13 8 -2.2355 0.2305
-2 -13 9 -0.0053 -0.0869
-2 -13 10 3.9152 -0.1487
-2 -13 11 1.0222 0.2542
-2 -12 1 1.7724 3.1504
-2 -12 2 -2.5507 1.0150
-2 -12 3 2.6005 -0.0784
-2 -12 4 -4.1996 0.0151
-2 -12 5 -0.2288 -0.5440
-2 -12 6 2.2950 0.1596
-2 -12 7 -2.9189 0.0361
-2 -12 8 0.8612 -0.1379
-2 -12 9 -2.2001 -0.0171
-2 -12 10 4.7640 -0.4541
-2 -12 11 1.4555 -0.0077
-2 -12 12 -1.0521 0.0768
-2 -11 1 1.5400 0.1387
-2 -11 2 -1.4867 0.6005
-2 -11 3 -4.7940 -0.5226
-2 -11 4 0.6928 0.0158
-2 -11 5 -4.0110 -0.2291
-2 -11 6 4.4002 -0.0477
-2 -11 7 -3.2301 0.0801
-2 -11 8 0.3738 -0.4686
-2 -11 9 -0.0819 -0.0065
-2 -11 10 2.1310 -0.0990
-2 -11 11 2.0296 0.1342
-2 -11 12 -0.3289 0.2057
-2 -11 13 -0.6033 0.0257
-2 -10 1 7.8062 -3.6106
-2 -10 2 6.2923 -0.9838
-2 -10 3 0.2655 -0.4964
-2 -10 4 -2.0638 -0.1389
-2 -10 5 2.5202 0.2106
-2 -10 6 -2.2641 -0.0956
-2 -10 7 -0.6700 0.0454
-2 -10 8 -3.4076 -0.2165
-2 -10 9 0.3518 -0.0662
-2 -10 10 -0.9276 0.1607
-2 -10 11 0.5763 0.0782
-2 -10 12 -0.7277 0.0009
-2 -10 13 1.0289 -0.1492
-2 -10 14 -2.0292 -0.2668
-2 -9 1 0.5451 -4.0207
-2 -9 2 2.1126 -1.9007
-2 -9 3 -1.4511 0.1553
-2 -9 4 -3.2790 0.0665
-2 -9 5 2.7706 0.4478
-2 -9 6 2.9498 -0.0234
-2 -9 7 -3.4715 -0.2172
-2 -9 8 2.8025 -0.0401
-2 -9 9 -0.9736 -0.0947
-2 -9 10 0.2451 0.3971
-2 -9 11 -2.5963 0.1385
-2 -9 12 -0.5329 0.0863
-2 -9 13 0.7991 0.0291
-2 -9 14 0.1809 -0.1069
-2 -9 15 0.0457 -0.0644
-2 -8 1 7.1152 -0.9934
-2 -8 2 12.1069 -0.7511
-2 -8 3 -2.2575 0.3863
-2 -8 4 1.7157 0.1188
-2 -8 5 -3.9262 0.2716
-2 -8 6 3.8952 -0.1006
-2 -8 7 -8.1030 -0.0510
-2 -8 8 -1.1728 0.0444
-2 -8 9 2.8338 -0.0165
-2 -8 10 -2.7243 0.2427
-2 -8 11 -0.9366 0.0619
-2 -8 12 -2.1540 -0.1698
-2 -8 13 2.2105 -0.1756
-2 -8 14 2.3782 -0.0920
-2 -8 15 0.9822 -0.0411
-2 -8 16 0.1618 0.1919
-2 -7 1 2.4796 3.4139
-2 -7 2 5.5363 0.8939
-2 -7 3 -2.5580 0.7429
-2 -7 4 -9.1115 0.0019
-2 -7 5 -2.3909 -0.2907
-2 -7 6 -1.0983 0.0559
-2 -7 7 -0.1379 -0.1882
-2 -7 8 -5.3352 0.0677
-2 -7 9 6.9091 -0.0462
-2 -7 10 -2.2229 -0.1981
-2 -7 11 -3.3853 -0.0038
-2 -7 12 -3.0536 -0.1302
-2 -7 13 1.5811 -0.0054
-2 -7 14 2.1497 -0.0485
-2 -7 15 2.6913 0.1186
-2 -7 16 0.1261 -0.0704
-2 -7 17 -0.4471 0.1505
-2 -6 1 4.5454 5.0353
-2 -6 2 16.8664 1.9185
-2 -6 3 9.0483 0.2364
-2 -6 4 -0.7906 -0.0921
-2 -6 5 -7.3991 -0.6909
-2 -6 6 2.1382 0.1070
-2 -6 7 -10.5430 0.2466
-2 -6 8 -2.4421 -0.0325
-2 -6 9 -2.2421 0.1931
-2 -6 10 2.1871 -0.1532
-2 -6 11 -5.3730 -0.1317
-2 -6 12 -3.4816 -0.0469
-2 -6 13 2.6107 0.0169
-2 -6 14 1.5614 0.0464
-2 -6 15 1.4323 0.0411
-2 -6 16 1.7894 0.1651
-2 -6 17 -2.1608 0.1407
-2 -5 1 -17.0455 1.7037
-2 -5 2 9.6942 1.2543
-2 -5 3 -1.1301 -0.8649
-2 -5 4 -2.1903 -0.2442
-2 -5 5 -9.6352 -0.5090
-2 -5 6 7.9150 -0.0613
-2 -5 7 -7.1098 0.5194
-2 -5 8 -0.8244 -0.0832
-2 -5 9 3.5960 0.0266
-2 -5 10 -1.0487 -0.0994
-2 -5 11 -1.7481 -0.0515
-2 -5 12 -7.0850 -0.0143
-2 -5 13 1.2295 0.0508
-2 -5 14 1.6198 0.1097
-2 -5 15 0.6404 -0.0509
-2 -5 16 1.1777 0.0454
-2 -5 17 -2.7033 0.0252
-2 -5 18 -0.4256 0.0944
-2 -4 1 -8.1288 -3.3972
-2 -4 2 13.7274 -0.8450
-2 -4 3 17.0922 -1.0820
-2 -4 4 -7.0939 -0.2155
-2 -4 5 -0.4123 0.0983
-2 -4 6 1.6027 0.0034
-2 -4 7 -3.0009 0.1813
-2 -4 8 -12.4486 0.0785
-2 -4 9 2.8297 -0.0998
-2 -4 10 -1.1158 0.0557
-2 -4 11 -2.9761 -0.0373
-2 -4 12 -0.7405 0.0622
-2 -4 13 -1.7206 0.0394
-2 -4 14 2.5320 -0.0348
-2 -4 15 1.7243 -0.0427
-2 -4 16 0.7076 -0.0878
-2 -4 17 -2.2018 0.1079
-2 -4 18 0.0668 -0.1929
-2 -4 19 1.5205 0.0867
-2 -3 1 -21.9125 -4.9759
-2 -3 2 7.2650 -2.4189
-2 -3 3 8.0257 -0.2896
-2 -3 4 -13.8015 0.1937
-2 -3 5 -12.5659 0.9807
-2 -3 6 5.9975 0.1230
-2 -3 7 -5.2407 -0.0328
-2 -3 8 -1.5776 0.0133
-2 -3 9 -5.0395 -0.1650
-2 -3 10 8.7795 0.2728
-2 -3 11 -6.1368 -0.0467
-2 -3 12 0.4771 -0.0485
-2 -3 13 -2.3681 0.0028
-2 -3 14 -1.0881 -0.0728
-2 -3 15 3.0220 -0.0994
-2 -3 16 2.0954 -0.0531
-2 -3 17 -2.7981 0.0284
-2 -3 18 0.7779 -0.0229
-2 -3 19 -0.0285 -0.2427
-2 -2 1 -0.5942 -2.4131
-2 -2 2 41.7144 -1.6147
-2 -2 3 21.9265 0.5121
-2 -2 4 8.2758 0.3401
-2 -2 5 -10.8320 0.8238
-2 -2 6 2.0491 0.1462
-2 -2 7 -2.1864 -0.4049
-2 -2 8 -9.7753 0.0456
-2 -2 9 -4.3302 -0.1795
-2 -2 10 -3.3067 0.0646
-2 -2 11 3.2498 0.1651
-2 -2 12 -5.1652 -0.1728
-2 -2 13 0.6517 -0.0858
-2 -2 14 -2.4580 -0.1041
-2 -2 15 3.1212 0.0120
-2 -2 16 1.5434 -0.0898
-2 -2 17 -0.9833 0.0129
-2 -2 18 -1.3858 -0.0821
-2 -2 19 3.2357 -0.0573
-2 -2 20 -2.2766 -0.4619
-2 -1 1 -18.4613 2.8081
-2 -1 2 44.2961 0.4622
-2 -1 3 19.8463 1.4586
-2 -1 4 3.0034 0.3395
-2 -1 5 0.9124 0.0968
-2 -1 6 -9.1299 0.0088
-2 -1 7 14.0092 -0.4752
-2 -1 8 -3.2846 0.0495
-2 -1 9 6.0972 0.2093
-2 -1 10 -0.9136 -0.1216
-2 -1 11 2.8717 0.1724
-2 -1 12 0.6894 0.0441
-2 -1 13 -7.5347 -0.0340
-2 -1 14 -0.5701 -0.0700
-2 -1 15 1.0139 0.0011
-2 -1 16 2.9077 0.0991
-2 -1 17 -2.2298 -0.0085
-2 -1 18 -1.6480 0.0932
-2 -1 19 -0.8948 0.0930
-2 -1 20 -1.9198 -0.1003
-2 0 1 -50.8073 6.1036
-2 0 2 72.4466 1.9178
-2 0 3 52.2559 0.3994
-2 0 4 28.2142 -0.0212
-2 0 5 10.0005 -0.8349
-2 0 6 3.3766 -0.2450
-2 0 7 -1.0272 -0.2096
-2 0 8 11.9293 -0.0814
-2 0 9 -7.4023 0.3092
-2 0 10 3.6521 -0.1176
-2 0 11 -6.9916 -0.0271
-2 0 12 3.1959 0.0462
-2 0 13 -5.8827 0.0324
-2 0 14 -3.0347 0.0690
-2 0 15 4.4474 -0.0449
-2 0 16 2.2999 0.0133
-2 0 17 -0.0064 0.0656
-2 0 18 -1.3416 -0.0556
-2 0 19 0.4911 0.0349
-2 0 20 -1.1797 -0.1535
-2 0 21 1.0397 0.2722
-2 1 1 -30.8497 3.4034
-2 1 2 2.2310 2.2904
-2 1 3 51.9972 -0.7104
-2 1 4 38.6914 -0.6482
-2 1 5 2.3761 -0.7758
-2 1 6 12.2013 -0.3734
-2 1 7 4.3676 0.3441
-2 1 8 17.1216 -0.0544
-2 1 9 11.8754 0.1126
-2 1 10 -3.3399 -0.0401
-2 1 11 4.6607 -0.1255
-2 1 12 -5.4813 0.2112
-2 1 13 -0.7767 -0.1013
-2 1 14 -6.5480 0.1587
-2 1 15 4.1009 0.0164
-2 1 16 0.5331 -0.0976
-2 1 17 -0.0478 -0.0130
-2 1 18 -1.1562 -0.0196
-2 1 19 -0.8169 -0.0927
-2 1 20 -0.4454 -0.0821
-2 1 21 -0.8330 0.1331
-2 2 1 27.3663 -2.4246
-2 2 2 12.4196 0.2267
-2 2 3 31.7261 -1.0762
-2 2 4 72.5116 -0.3292
-2 2 5 14.1446 -0.1089
-2 2 6 0.2584 -0.1121
-2 2 7 4.7623 0.6131
-2 2 8 4.1651 0.1418
-2 2 9 6.9440 -0.0406
-2 2 10 -11.8211 -0.0065
-2 2 11 -7.1969 -0.1952
-2 2 12 -0.0498 0.0637
-2 2 13 -5.8577 0.0541
-2 2 14 -1.9744 -0.1593
-2 2 15 5.2567 0.0603
-2 2 16 1.1846 0.0097
-2 2 17 -0.4627 -0.1360
-2 2 18 1.2026 0.0073
-2 2 19 0.1044 -0.2253
-2 2 20 1.2435 -0.1243
-2 2 21 0.0946 0.0396
-2 3 1 -50.0480 -5.9809
-2 3 2 35.2893 -1.7281
-2 3 3 -20.8920 -1.0898
-2 3 4 43.0576 0.4424
-2 3 5 19.7511 0.8146
-2 3 6 -0.5908 0.0674
-2 3 7 -4.6346 0.1366
-2 3 8 26.3683 0.0348
-2 3 9 6.5375 -0.2729
-2 3 10 5.0214 0.1731
-2 3 11 -13.6516 -0.0896
-2 3 12 5.8078 -0.1332
-2 3 13 -2.6194 0.0744
-2 3 14 -7.9494 -0.0807
-2 3 15 4.4292 -0.0744
-2 3 16 -0.1790 0.0548
-2 3 17 -3.2250 -0.0025
-2 3 18 0.4832 -0.0641
-2 3 19 0.2052 -0.1066
-2 3 20 0.0128 -0.1229
-2 3 21 -2.0816 0.1870
-2 3 22 -2.6540 0.4792
-2 4 1 -32.3477 -4.7826
-2 4 2 5.2470 -1.6941
-2 4 3 26.2856 0.5248
-2 4 4 6.1110 0.6181
-2 4 5 26.5375 1.2027
-2 4 6 -2.4470 0.3596
-2 4 7 -19.9982 -0.4369
-2 4 8 7.3884 -0.0773
-2 4 9 9.6415 -0.4220
-2 4 10 -9.8989 0.1005
-2 4 11 -4.8856 0.1719
-2 4 12 -5.6004 -0.0819
-2 4 13 11.2316 -0.0231
-2 4 14 -7.6918 0.0385
-2 4 15 5.2237 0.0285
-2 4 16 3.5561 0.0080
-2 4 17 -1.5550 -0.0560
-2 4 18 1.0928 0.1073
-2 4 19 1.6592 -0.0500
-2 4 20 2.5803 0.0322
-2 4 21 -2.7419 0.1366
-2 4 22 -2.5523 0.6456
-2 5 1 -4.0930 0.6265
-2 5 2 -33.0105 -0.6201
-2 5 3 2.5488 1.4399
-2 5 4 -1.5112 0.5854
-2 5 5 -0.9951 0.1122
-2 5 6 10.7681 0.1504
-2 5 7 -13.4456 -0.6327
-2 5 8 9.7125 0.0125
-2 5 9 20.0863 0.0103
-2 5 10 3.1237 -0.1311
-2 5 11 -1.3916 0.1715
-2 5 12 0.7027 -0.0090
-2 5 13 1.8584 0.0054
-2 5 14 -3.1789 0.0241
-2 5 15 -5.5134 0.0762
-2 5 16 2.1047 0.2243
-2 5 17 -4.4169 -0.0966
-2 5 18 -0.8503 0.1161
-2 5 19 -0.9416 0.0530
-2 5 20 1.6463 -0.0254
-2 5 21 -1.2997 -0.0210
-2 5 22 -3.5078 0.4133
-2 6 1 -6.1702 5.7550
-2 6 2 12.7700 1.1986
-2 6 3 -11.2376 1.0863
-2 6 4 12.4629 -0.1675
-2 6 5 -1.6860 -0.7591
-2 6 6 9.1655 -0.2865
-2 6 7 -8.7410 -0.5130
-2 6 8 -3.7576 0.0949
-2 6 9 6.4798 0.5085
-2 6 10 -2.5193 -0.0917
-2 6 11 -1.9366 -0.0044
-2 6 12 0.5064 -0.0013
-2 6 13 4.8735 0.0194
-2 6 14 -3.7332 0.0828
-2 6 15 0.9762 -0.1037
-2 6 16 0.2199 -0.0581
-2 6 17 1.4174 0.0341
-2 6 18 -2.7370 -0.0771
-2 6 19 0.0074 0.0503
-2 6 20 -1.9633 -0.0136
-2 6 21 0.9458 -0.2544
-2 6 22 -1.9067 -0.1248
-2 7 1 -14.3044 4.8108
-2 7 2 2.5883 1.8137
-2 7 3 -2.6118 -0.0458
-2 7 4 -14.3488 -1.0442
-2 7 5 3.1934 -1.2021
-2 7 6 4.4107 -0.1057
-2 7 7 6.0646 0.2114
-2 7 8 5.7074 0.0922
-2 7 9 13.0638 0.5398
-2 7 10 -1.1830 -0.0223
-2 7 11 5.5278 -0.0878
-2 7 12 -3.4868 0.0655
-2 7 13 1.3360 -0.0959
-2 7 14 -10.7783 0.0409
-2 7 15 -5.7300 -0.0224
-2 7 16 -3.1976 -0.2061
-2 7 17 -2.1729 0.0729
-2 7 18 -0.7989 0.1490
-2 7 19 -1.9534 0.0106
-2 7 20 -1.6310 -0.2006
-2 7 21 -1.0728 -0.1969
-2 7 22 0.6596 -0.6490
-2 8 1 -5.1437 0.0928
-2 8 2 5.7117 0.7187
-2 8 3 12.8320 -1.3814
-2 8 4 -1.0962 -0.7111
-2 8 5 -3.2718 -0.8463
-2 8 6 9.7581 -0.0865
-2 8 7 -4.8718 0.8494
-2 8 8 4.3143 0.1056
-2 8 9 1.9816 -0.0133
-2 8 10 -5.8406 -0.1605
-2 8 11 -0.8938 -0.4002
-2 8 12 2.6262 0.2151
-2 8 13 0.1647 -0.0462
-2 8 14 -1.4214 -0.1196
-2 8 15 -2.3073 -0.0181
-2 8 16 2.1358 -0.0683
-2 8 17 0.0019 -0.0276
-2 8 18 0.8187 0.1204
-2 8 19 1.0323 0.1647
-2 8 20 -0.3199 -0.1008
-2 8 21 -0.2271 -0.0072
-2 8 22 1.9366 -0.0144
-2 9 1 -15.3444 -4.1644
-2 9 2 3.1780 -1.0616
-2 9 3 -2.5085 -1.2184
-2 9 4 3.0955 -0.1864
-2 9 5 -10.9699 0.7128
-2 9 6 4.9835 0.1089
-2 9 7 -0.8931 0.6333
-2 9 8 2.7492 0.0670
-2 9 9 10.9197 -0.2707
-2 9 10 -0.1076 -0.2047
-2 9 11 4.1651 -0.3015
-2 9 12 1.5526 -0.0998
-2 9 13 0.5772 0.2163
-2 9 14 -7.1489 -0.2740
-2 9 15 -2.5122 -0.0248
-2 9 16 -1.1341 0.0308
-2 9 17 2.1085 0.2664
-2 9 18 -1.0135 0.0248
-2 9 19 3.8807 0.0582
-2 9 20 2.2668 0.0119
-2 9 21 2.4353 -0.0776
-2 9 22 2.1354 0.3993
-2 10 1 -3.7717 -5.1343
-2 10 2 2.2055 -1.5592
-2 10 3 6.2416 0.0250
-2 10 4 0.1504 0.6157
-2 10 5 -0.1620 1.2672
-2 10 6 -4.0923 0.4674
-2 10 7 -0.9468 -0.2647
-2 10 8 -4.0020 -0.3119
-2 10 9 2.5938 -0.4826
-2 10 10 -3.3673 0.1754
-2 10 11 4.6412 0.1509
-2 10 12 1.0724 -0.0192
-2 10 13 3.9981 0.0439
-2 10 14 -0.3153 -0.0706
-2 10 15 -0.9856 -0.0483
-2 10 16 4.3892 0.1926
-2 10 17 2.6547 0.1438
-2 10 18 1.4602 0.2288
-2 10 19 0.2447 -0.1547
-2 10 20 3.0040 0.0823
-2 10 21 1.4875 0.1937
-2 10 22 1.9336 0.3541
-2 11 1 -2.6436 -1.1585
-2 11 2 -1.7710 -0.8024
-2 11 3 0.0997 0.7697
-2 11 4 0.1226 0.8536
-2 11 5 -5.5365 0.6280
-2 11 6 2.0138 0.3814
-2 11 7 -5.4957 -0.7470
-2 11 8 3.5053 -0.4225
-2 11 9 2.4726 -0.3485
-2 11 10 -0.0897 0.0951
-2 11 11 6.0291 0.5476
-2 11 12 4.7018 0.1210
-2 11 13 -0.0866 0.0554
-2 11 14 0.7260 -0.1150
-2 11 15 -4.0713 -0.0323
-2 11 16 -0.7783 0.2579
-2 11 17 2.5016 -0.2054
-2 11 18 0.0704 0.0244
-2 11 19 2.1636 -0.1379
-2 11 20 1.0873 0.0899
-2 11 21 1.8702 0.2709
-2 11 22 0.8158 0.2945
-2 12 1 -0.2508 3.3185
-2 12 2 2.5337 0.8100
-2 12 3 -1.1220 1.3659
-2 12 4 4.5052 -0.0460
-2 12 5 -2.0268 -0.3849
-2 12 6 1.0592 -0.0783
-2 12 7 -1.4337 -0.8570
-2 12 8 -1.7069 -0.2190
-2 12 9 2.2588 0.1955
-2 12 10 -5.2843 0.0548
-2 12 11 1.0875 0.2637
-2 12 12 2.1676 0.1424
-2 12 13 0.0015 -0.0284
-2 12 14 0.3262 0.1247
-2 12 15 2.8244 -0.1936
-2 12 16 0.1580 0.2357
-2 12 17 1.4241 -0.1008
-2 12 18 0.5179 -0.2910
-2 12 19 -0.0714 -0.0173
-2 12 20 0.5983 0.2234
-2 12 21 -0.6762 0.4520
-2 13 1 -1.7508 3.9438
-2 13 2 1.3290 1.2937
-2 13 3 -2.0297 0.4746
-2 13 4 -3.2018 -0.5701
-2 13 5 4.9943 -1.2264
-2 13 6 0.3787 -0.1657
-2 13 7 1.4664 -0.1593
-2 13 8 -0.7585 0.0414
-2 13 9 1.4157 0.6622
-2 13 10 -3.4101 0.1742
-2 13 11 0.5530 -0.1323
-2 13 12 2.3263 -0.1794
-2 13 13 -0.4352 -0.1567
-2 13 14 -2.5077 0.2038
-2 13 15 -0.1710 0.1007
-2 13 16 3.6766 -0.3130
-2 13 17 -3.0169 -0.0124
-2 13 18 1.1189 -0.2559
-2 13 19 -0.3159 -0.0534
-2 13 20 0.6785 0.3733
-2 13 21 0.2646 0.5262
-2 14 1 -2.0804 2.2033
-2 14 2 2.6171 0.7205
-2 14 3 -1.4975 -0.8163
-2 14 4 -1.0675 -0.6910
-2 14 5 -1.0034 -0.7021
-2 14 6 8.6648 -0.1670
-2 14 7 -3.7890 0.5721
-2 14 8 -0.0710 0.1204
-2 14 9 -1.0235 0.3087
-2 14 10 -2.8780 0.1884
-2 14 11 -0.6130 -0.3613
-2 14 12 0.8354 -0.0662
-2 14 13 0.9223 -0.2659
-2 14 14 -4.0282 0.2100
-2 14 15 -0.3792 0.2374
-2 14 16 3.5852 -0.1927
-2 14 17 2.5472 -0.3393
-2 14 18 -2.5371 0.2314
-2 14 19 2.1250 0.1547
-2 14 20 -0.7586 0.4147
-2 15 1 3.4773 -1.7044
-2 15 2 0.8864 -0.2610
-2 15 3 -2.6378 -0.9838
-2 15 4 -2.7529 -0.4097
-2 15 5 -1.8011 0.4075
-2 15 6 5.7910 0.2889
-2 15 7 2.3282 0.6417
-2 15 8 -4.6310 0.1194
-2 15 9 -1.2542 -0.2603
-2 15 10 -2.9166 0.0063
-2 15 11 -0.0161 -0.3511
-2 15 12 1.1475 0.0167
-2 15 13 0.2707 0.0685
-2 15 14 -1.5205 0.0735
-2 15 15 -2.9371 0.2580
-2 15 16 -0.4493 0.0487
-2 15 17 1.5234 -0.0156
-2 15 18 -2.8487 -0.0362
-2 15 19 -1.0975 0.8981
-2 15 20 1.3879 0.2265
-2 16 1 0.8697 -3.8172
-2 16 2 4.7405 -1.2507
-2 16 3 -1.6870 -0.5053
-2 16 4 -2.6545 0.4349
-2 16 5 0.2758 0.8332
-2 16 6 2.5555 0.3415
-2 16 7 3.7554 0.3330
-2 16 8 -1.9990 -0.3102
-2 16 9 0.3093 -0.3989
-2 16 10 -0.5723 -0.1471
-2 16 11 1.9904 -0.1191
-2 16 12 2.9676 -0.0985
-2 16 13 -3.0798 0.1343
-2 16 14 -2.1510 -0.0998
-2 16 15 -1.8396 -0.2955
-2 16 16 -1.3012 0.0134
-2 16 17 1.4040 0.1871
-2 16 18 -0.1279 -0.0239
-2 16 19 -1.8240 0.7078
-2 17 1 -0.9361 -2.1059
-2 17 2 3.2463 -1.0421
-2 17 3 -0.4370 0.3765
-2 17 4 -2.5396 0.6765
-2 17 5 -2.2963 0.9709
-2 17 6 2.7834 0.0636
-2 17 7 -0.5012 -0.3724
-2 17 8 0.2461 -0.4329
-2 17 9 0.9094 -0.5053
-2 17 10 0.0405 0.1603
-2 17 11 0.9603 0.1881
-2 17 12 2.0008 0.0776
-2 17 13 0.1225 0.2907
-2 17 14 -6.1990 -0.0261
-2 17 15 -0.3475 -0.4803
-2 17 16 -2.9443 -0.0995
-2 17 17 0.7403 0.3131
-2 17 18 -0.5139 -0.0135
-2 18 1 -0.5034 0.9088
-2 18 2 -0.1629 -0.1060
-2 18 3 1.7249 0.9718
-2 18 4 0.0471 0.2463
-2 18 5 0.4489 -0.4559
-2 18 6 1.7983 0.3979
-2 18 7 -1.2278 -0.6714
-2 18 8 -2.4710 -0.0787
-2 18 9 1.9053 0.4758
-2 18 10 1.2808 -0.0285
-2 18 11 2.7979 0.3180
-2 18 12 1.0574 -0.7731
-2 18 13 1.0237 0.1218
-2 18 14 -2.8120 -0.1925
-2 18 15 -4.1379 -0.5098
-2 18 16 -1.0848 -0.0681
-2 18 17 -0.4804 0.2812
-2 19 1 0.6168 2.8477
-2 19 2 -1.7529 0.6085
-2 19 3 0.8697 0.6255
-2 19 4 0.5898 0.1346
-2 19 5 0.4728 -1.4570
-2 19 6 1.4058 0.0052
-2 19 7 -0.4279 0.3819
-2 19 8 -3.7322 -0.5578
-2 19 9 0.5970 0.8275
-2 19 10 -1.1203 0.4164
-2 19 11 1.6546 -0.3266
-2 19 12 1.4047 -0.5207
-2 19 13 -0.3424 -0.7167
-2 19 14 1.6535 0.5530
-2 19 15 -1.2747 -0.5453
-2 20 4 1.4568 -0.2449
-2 20 5 0.8379 -1.0917
-2 20 6 0.7235 -0.5392
-2 20 7 0.6522 1.3336
-2 20 8 -2.6436 0.3567
-2 20 9 -0.5319 -0.0746
-2 20 10 -1.6467 0.5363
-2 20 11 -0.1073 -0.4363
-2 20 12 1.6447 -1.1675
-1 -19 1 1.5454 1.6963
-1 -18 1 0.3886 1.7845
-1 -18 2 0.6538 0.0108
-1 -18 3 -2.3215 0.2030
-1 -18 4 -3.3769 0.6687
-1 -17 1 -1.0172 -0.2997
-1 -17 2 0.6322 0.1577
-1 -17 3 -2.3506 -0.3680
-1 -17 4 -1.3799 0.3755
-1 -17 5 -1.5257 0.5970
-1 -17 6 1.1704 0.4019
-1 -16 1 0.6699 -2.5870
-1 -16 2 -2.8627 -0.3850
-1 -16 3 -1.9257 0.0250
-1 -16 4 -1.1432 0.5416
-1 -16 5 0.3080 0.4645
-1 -16 6 1.0263 0.1422
-1 -16 7 1.8793 0.1410
-1 -15 1 3.5833 -2.9615
-1 -15 2 -2.7420 -0.9471
-1 -15 3 -2.1209 -0.0292
-1 -15 4 -0.9480 0.2874
-1 -15 5 1.2341 0.1217
-1 -15 6 2.3166 -0.2492
-1 -15 7 2.8429 0.0805
-1 -15 8 -0.2143 -0.0282
-1 -15 9 0.3383 0.3512
-1 -14 1 1.9299 -0.4349
-1 -14 2 2.2795 -0.3933
-1 -14 3 -4.4242 0.4025
-1 -14 4 0.7768 0.2561
-1 -14 5 -0.9088 0.0969
-1 -14 6 2.4129 0.0884
-1 -14 7 2.5764 -0.0781
-1 -14 8 0.1841 0.1912
-1 -14 9 1.2060 0.0924
-1 -14 10 0.8076 -0.2085
-1 -13 1 1.5746 3.3597
-1 -13 2 2.2421 0.4777
-1 -13 3 -0.0122 0.5721
-1 -13 4 -2.6246 -0.1409
-1 -13 5 2.0332 -0.1583
-1 -13 6 -3.3248 0.2882
-1 -13 7 4.3456 0.1309
-1 -13 8 -0.6364 0.3730
-1 -13 9 2.4297 0.2527
-1 -13 10 0.6480 -0.2815
-1 -13 11 0.3536 -0.0146
-1 -12 1 1.3384 4.0614
-1 -12 2 4.2746 0.8865
-1 -12 3 -0.1685 0.1697
-1 -12 4 -1.9807 -0.5002
-1 -12 5 -0.1941 -0.2867
-1 -12 6 -3.2526 0.3291
-1 -12 7 -1.7438 0.1232
-1 -12 8 2.1891 0.1733
-1 -12 9 -0.6097 0.1305
-1 -12 10 3.1206 -0.3249
-1 -12 11 -0.8355 -0.3335
-1 -12 12 2.9524 0.1361
-1 -11 1 -0.0064 1.3257
-1 -11 2 3.4822 0.9841
-1 -11 3 -2.1535 -0.6560
-1 -11 4 0.3825 -0.1491
-1 -11 5 -1.2308 -0.3878
-1 -11 6 -2.6083 0.0697
-1 -11 7 -1.8664 0.2135
-1 -11 8 -1.1838 -0.3324
-1 -11 9 1.0578 0.0418
-1 -11 10 0.0657 -0.0633
-1 -11 11 0.2604 -0.0165
-1 -11 12 1.0229 0.1166
-1 -11 13 0.8819 0.3623
-1 -10 1 8.8981 -3.1281
-1 -10 2 5.1548 -0.2518
-1 -10 3 3.1391 -0.8086
-1 -10 4 -2.2119 0.1786
-1 -10 5 1.1729 0.1986
-1 -10 6 -8.2547 -0.1313
-1 -10 7 0.4605 0.1981
-1 -10 8 -2.8919 -0.2872
-1 -10 9 -1.5885 -0.2508
-1 -10 10 0.2296 0.0513
-1 -10 11 -1.6128 -0.0278
-1 -10 12 -0.9817 0.0469
-1 -10 13 1.1367 0.0581
-1 -10 14 0.7699 0.0248
-1 -9 1 -2.2184 -5.5989
-1 -9 2 1.4112 -1.1921
-1 -9 3 2.4293 -0.1209
-1 -9 4 2.8363 0.5247
-1 -9 5 1.8172 0.6380
-1 -9 6 -2.3839 -0.1889
-1 -9 7 -3.0058 -0.0786
-1 -9 8 4.7564 -0.1813
-1 -9 9 -4.6003 -0.2002
-1 -9 10 1.1732 0.2529
-1 -9 11 -3.1447 0.1049
-1 -9 12 -3.1664 0.1340
-1 -9 13 -2.4798 0.1179
-1 -9 14 3.1613 -0.0317
-1 -9 15 -2.7454 -0.2855
-1 -8 1 5.8715 -2.4067
-1 -8 2 -1.0225 -1.1831
-1 -8 3 5.5102 0.4557
-1 -8 4 4.1799 0.6936
-1 -8 5 -0.9657 0.3821
-1 -8 6 -4.2545 -0.0349
-1 -8 7 -4.5927 -0.2027
-1 -8 8 1.3800 0.1176
-1 -8 9 1.8302 -0.0872
-1 -8 10 -1.4394 0.2033
-1 -8 11 1.0991 0.1843
-1 -8 12 -4.7993 -0.2510
-1 -8 13 -2.0715 0.0575
-1 -8 14 1.7713 -0.0026
-1 -8 15 1.3639 0.0578
-1 -8 16 -2.7141 -0.2374
-1 -7 1 0.2152 3.1852
-1 -7 2 -14.3152 0.0691
-1 -7 3 2.8468 1.0846
-1 -7 4 1.0590 0.0191
-1 -7 5 4.9366 -0.1205
-1 -7 6 -6.8878 -0.0380
-1 -7 7 2.7735 -0.4982
-1 -7 8 0.7895 0.3100
-1 -7 9 2.1103 -0.0696
-1 -7 10 0.9330 -0.0758
-1 -7 11 -2.4129 0.1824
-1 -7 12 -3.0836 -0.1248
-1 -7 13 -4.3604 -0.0618
-1 -7 14 -0.1868 0.0232
-1 -7 15 2.4264 0.0356
-1 -7 16 -3.2652 -0.2517
-1 -7 17 -1.5265 -0.3586
-1 -6 1 5.7293 5.6286
-1 -6 2 -2.8611 1.6449
-1 -6 3 4.5945 0.5354
-1 -6 4 6.4548 -0.4027
-1 -6 5 0.9604 -0.6975
-1 -6 6 -8.0195 0.1083
-1 -6 7 -6.3557 -0.1111
-1 -6 8 6.6514 0.0824
-1 -6 9 -3.4753 0.2053
-1 -6 10 3.4737 -0.1842
-1 -6 11 -0.8612 -0.0586
-1 -6 12 -2.7785 0.0949
-1 -6 13 -2.4046 -0.0254
-1 -6 14 -1.6875 0.1107
-1 -6 15 2.4176 0.0518
-1 -6 16 -2.4758 0.1591
-1 -6 17 -1.8708 -0.0666
-1 -5 1 -0.9247 3.8422
-1 -5 2 -14.8427 1.6073
-1 -5 3 -4.9638 -0.6794
-1 -5 4 7.2518 -0.6035
-1 -5 5 7.2742 -0.7713
-1 -5 6 -5.2898 0.0674
-1 -5 7 0.9636 0.4101
-1 -5 8 7.6085 -0.0871
-1 -5 9 4.0693 0.0274
-1 -5 10 -4.9158 -0.1278
-1 -5 11 2.2073 -0.1449
-1 -5 12 -5.4813 0.1383
-1 -5 13 -2.9332 0.0305
-1 -5 14 -2.0833 0.1221
-1 -5 15 2.0037 -0.0370
-1 -5 16 -3.5410 -0.0187
-1 -5 17 -2.9344 0.0309
-1 -5 18 -0.6560 -0.1236
-1 -4 1 23.3874 -1.9637
-1 -4 2 -5.1852 0.0444
-1 -4 3 -2.6420 -1.0603
-1 -4 4 3.7578 -0.6574
-1 -4 5 11.7194 -0.0091
-1 -4 6 -10.4985 -0.1817
-1 -4 7 -1.9518 0.4595
-1 -4 8 6.0351 -0.1101
-1 -4 9 3.8028 -0.1700
-1 -4 10 -2.4753 0.0333
-1 -4 11 0.1549 -0.1593
-1 -4 12 2.0672 0.2540
-1 -4 13 -3.9258 -0.0569
-1 -4 14 -0.3090 -0.0109
-1 -4 15 1.7339 -0.0096
-1 -4 16 -1.6785 -0.0369
-1 -4 17 -1.2292 -0.0144
-1 -4 18 -1.1521 -0.0312
-1 -4 19 -0.8288 -0.1150
-1 -3 1 3.5798 -6.1375
-1 -3 2 -6.4434 -1.4131
-1 -3 3 -17.3865 -0.6106
-1 -3 4 -0.8484 0.3497
-1 -3 5 2.8517 0.8680
-1 -3 6 2.3677 -0.1350
-1 -3 7 -6.1201 0.2205
-1 -3 8 16.2509 -0.2341
-1 -3 9 2.4788 -0.1633
-1 -3 10 1.1647 0.1853
-1 -3 11 -2.1942 0.0281
-1 -3 12 -0.0400 -0.0089
-1 -3 13 -1.1199 0.0420
-1 -3 14 -2.8823 -0.1889
-1 -3 15 1.8959 -0.0168
-1 -3 16 -1.6929 0.0767
-1 -3 17 1.1176 -0.0011
-1 -3 18 -1.0783 0.1157
-1 -3 19 -4.5248 -0.2685
-1 -2 1 46.5624 -5.1557
-1 -2 2 7.0562 -1.8245
-1 -2 3 2.6957 0.1513
-1 -2 4 9.1474 0.6696
-1 -2 5 0.9256 1.1088
-1 -2 6 -5.0678 -0.0831
-1 -2 7 -5.7176 -0.2489
-1 -2 8 2.0952 -0.1274
-1 -2 9 7.1750 -0.2443
-1 -2 10 -4.8333 0.0467
-1 -2 11 4.8450 0.2945
-1 -2 12 -1.8708 -0.2666
-1 -2 13 1.2091 -0.0896
-1 -2 14 -1.3511 -0.0541
-1 -2 15 -0.9929 -0.0646
-1 -2 16 -1.3398 0.0641
-1 -2 17 1.7873 -0.0305
-1 -2 18 1.9379 0.1064
-1 -2 19 -2.6577 -0.2366
-1 -2 20 -0.5554 0.0046
-1 -1 1 22.9974 0.4774
-1 -1 2 1.1637 -0.5191
-1 -1 3 -1.0748 1.1793
-1 -1 4 9.7765 0.5478
-1 -1 5 17.2933 0.2240
-1 -1 6 -1.6761 0.0454
-1 -1 7 2.5413 -0.6225
-1 -1 8 9.5218 0.2156
-1 -1 9 8.2587 0.0865
-1 -1 10 4.3197 -0.1059
-1 -1 11 -1.7002 0.2706
-1 -1 12 4.3472 -0.2109
-1 -1 13 -6.2111 -0.1192
-1 -1 14 1.3371 0.0029
-1 -1 15 -5.0396 0.1303
-1 -1 16 -0.2613 0.1460
-1 -1 17 -0.1557 0.0309
-1 -1 18 0.0005 0.1682
-1 -1 19 -3.0761 -0.0239
-1 -1 20 -1.4108 0.1359
-1 0 1 3.4293 5.9493
-1 0 2 20.9981 1.1872
-1 0 3 27.8782 0.2608
-1 0 4 14.8710 0.2682
-1 0 5 21.6469 -1.0748
-1 0 6 10.8403 0.0901
-1 0 7 -12.2654 -0.3910
-1 0 8 6.0575 0.2319
-1 0 9 -0.0311 0.4046
-1 0 10 7.9505 -0.1024
-1 0 11 -2.8428 0.0041
-1 0 12 3.5313 -0.1481
-1 0 13 0.5521 -0.0253
-1 0 14 -1.4306 0.1338
-1 0 15 -1.6325 0.0515
-1 0 16 -2.6742 0.0760
-1 0 17 5.2146 0.0425
-1 0 18 -0.6977 -0.1063
-1 0 19 -1.2350 -0.0111
-1 0 20 0.9059 0.0948
-1 0 21 1.3173 -0.0455
-1 1 1 57.1463 5.2685
-1 1 2 -58.8397 2.5863
-1 1 3 39.0619 -0.7144
-1 1 4 8.7866 -0.7519
-1 1 5 22.0513 -1.1500
-1 1 6 18.8977 -0.1970
-1 1 7 12.8585 0.3152
-1 1 8 -2.9731 0.0165
-1 1 9 13.4724 0.2909
-1 1 10 4.7694 -0.0914
-1 1 11 7.2419 -0.1157
-1 1 12 -5.4464 0.0964
-1 1 13 1.9498 -0.0243
-1 1 14 -0.8829 0.2503
-1 1 15 -3.9484 0.0098
-1 1 16 -2.6509 -0.1297
-1 1 17 2.9992 0.0553
-1 1 18 2.7844 -0.1426
-1 1 19 -4.0497 -0.0628
-1 1 20 0.4488 0.0482
-1 1 21 0.2143 -0.1106
-1 2 1 84.7865 0.0158
-1 2 2 0.5457 1.3658
-1 2 3 -5.8347 -0.7924
-1 2 4 32.3204 -0.7362
-1 2 5 8.1523 -0.4006
-1 2 6 3.7952 0.0883
-1 2 7 5.1079 0.7884
-1 2 8 -10.6481 0.1488
-1 2 9 -9.1985 0.0156
-1 2 10 6.8454 -0.0996
-1 2 11 1.2317 -0.2752
-1 2 12 3.5235 0.1777
-1 2 13 -3.7926 0.1682
-1 2 14 7.3148 -0.0968
-1 2 15 -2.0787 0.0868
-1 2 16 -1.8568 -0.2126
-1 2 17 2.8412 0.0235
-1 2 18 2.4733 -0.1017
-1 2 19 1.2897 -0.0543
-1 2 20 -1.7914 -0.0241
-1 2 21 0.9307 -0.0478
-1 3 1 -25.4820 -4.1814
-1 3 2 33.4477 -1.3435
-1 3 3 -31.3486 -0.5233
-1 3 4 -9.3521 -0.3400
-1 3 5 17.1249 0.9507
-1 3 6 6.1481 0.0273
-1 3 7 9.5419 0.4724
-1 3 8 6.3076 -0.0328
-1 3 9 -9.0309 -0.2768
-1 3 10 7.8181 0.1156
-1 3 11 4.4362 -0.2893
-1 3 12 1.9906 0.0785
-1 3 13 -2.8040 0.1230
-1 3 14 0.1996 -0.1015
-1 3 15 1.1057 -0.2042
-1 3 16 -5.0519 -0.0685
-1 3 17 1.3040 0.0393
-1 3 18 -0.3908 -0.0700
-1 3 19 -0.8675 -0.0209
-1 3 20 -0.5899 0.0416
-1 3 21 -4.1430 0.1050
-1 3 22 0.2810 -0.0544
-1 4 1 14.7721 -5.0886
-1 4 2 -20.6722 -2.0820
-1 4 3 32.0301 0.7369
-1 4 4 -43.1153 -0.0098
-1 4 5 -2.0638 1.5276
-1 4 6 -3.9662 0.2466
-1 4 7 -2.6243 -0.3561
-1 4 8 -11.8088 -0.1547
-1 4 9 -10.5440 -0.4820
-1 4 10 -3.8091 0.2164
-1 4 11 11.3359 0.1911
-1 4 12 4.4272 -0.0582
-1 4 13 4.9339 -0.0026
-1 4 14 4.8687 -0.0951
-1 4 15 2.8540 -0.1496
-1 4 16 0.0402 -0.0322
-1 4 17 -0.3198 0.0790
-1 4 18 1.4954 0.1159
-1 4 19 -1.8676 -0.0509
-1 4 20 0.1205 0.1329
-1 4 21 -2.2459 0.2041
-1 4 22 -1.9324 0.1097
-1 5 1 23.0074 -0.4834
-1 5 2 -31.1793 -1.9486
-1 5 3 -19.3052 1.4793
-1 5 4 1.7178 0.6513
-1 5 5 -34.8278 0.4393
-1 5 6 11.9426 0.2442
-1 5 7 8.4967 -0.7868
-1 5 8 4.0790 -0.1014
-1 5 9 -9.8960 -0.1779
-1 5 10 8.3777 -0.0301
-1 5 11 2.8490 0.3555
-1 5 12 10.9134 -0.0380
-1 5 13 -5.9923 -0.0630
-1 5 14 6.1968 -0.0306
-1 5 15 -3.8626 0.0103
-1 5 16 -1.6736 0.2286
-1 5 17 -0.4176 -0.0236
-1 5 18 -2.2209 0.0539
-1 5 19 0.1385 -0.1550
-1 5 20 -2.9827 -0.0497
-1 5 21 0.9241 0.1809
-1 5 22 -0.6912 0.0293
-1 6 1 8.8778 4.6228
-1 6 2 27.5114 0.4209
-1 6 3 -29.9501 0.6714
-1 6 4 8.7590 0.6770
-1 6 5 -12.2902 -0.6407
-1 6 6 -18.4995 -0.2559
-1 6 7 9.2880 -0.6729
-1 6 8 -8.4459 -0.0157
-1 6 9 -18.6592 0.4089
-1 6 10 1.8160 -0.0473
-1 6 11 6.4493 0.1780
-1 6 12 10.3732 -0.0754
-1 6 13 2.9447 -0.0447
-1 6 14 5.0739 0.0840
-1 6 15 4.3105 -0.0581
-1 6 16 -4.8689 0.1009
-1 6 17 3.4601 0.0858
-1 6 18 -3.0866 -0.1806
-1 6 19 -1.2929 -0.0754
-1 6 20 -2.2253 -0.2062
-1 6 21 -0.5062 -0.0258
-1 6 22 2.7866 -0.2200
-1 7 1 -0.0367 3.4973
-1 7 2 1.2596 2.5531
-1 7 3 5.0372 -0.4742
-1 7 4 -16.9861 -0.0047
-1 7 5 14.3082 -1.0696
-1 7 6 -12.4818 -0.1779
-1 7 7 13.0977 0.1527
-1 7 8 12.3608 0.0772
-1 7 9 -14.7794 0.5807
-1 7 10 1.2906 0.0124
-1 7 11 2.7007 -0.0473
-1 7 12 3.6778 -0.0740
-1 7 13 -5.1029 -0.1371
-1 7 14 -1.0276 0.1709
-1 7 15 -2.2777 0.0405
-1 7 16 -2.9941 -0.1218
-1 7 17 -1.7323 0.0447
-1 7 18 2.8804 -0.1004
-1 7 19 -3.2685 -0.2036
-1 7 20 -0.9220 -0.1753
-1 7 21 -2.0329 -0.2724
-1 7 22 2.0048 -0.3985
-1 8 1 10.3936 1.5195
-1 8 2 2.5424 1.3159
-1 8 3 12.7136 -1.1124
-1 8 4 7.3519 -0.4010
-1 8 5 -0.7104 -0.8835
-1 8 6 -3.6311 -0.1412
-1 8 7 -10.0120 0.7598
-1 8 8 7.9397 0.1661
-1 8 9 -16.0265 0.1504
-1 8 10 -5.2067 -0.0840
-1 8 11 -0.4633 -0.3003
-1 8 12 7.2140 0.1774
-1 8 13 -0.6599 -0.0498
-1 8 14 5.4613 -0.0027
-1 8 15 0.0776 0.0788
-1 8 16 1.3796 -0.2108
-1 8 17 0.1986 -0.0955
-1 8 18 0.7205 0.0544
-1 8 19 1.5312 -0.0327
-1 8 20 -2.3847 0.0595
-1 8 21 -0.1141 0.0250
-1 8 22 -0.2016 -0.2050
-1 9 1 -2.4220 -2.2341
-1 9 2 1.1337 -0.0035
-1 9 3 -5.4859 -0.9335
-1 9 4 9.3632 -0.6179
-1 9 5 5.6859 0.6122
-1 9 6 -4.2045 -0.0175
-1 9 7 2.3573 0.6948
-1 9 8 4.0003 0.1174
-1 9 9 1.0188 -0.2468
-1 9 10 -2.9749 -0.1608
-1 9 11 -0.8146 -0.4185
-1 9 12 -0.9941 0.0805
-1 9 13 -1.5881 0.1611
-1 9 14 -0.2767 -0.1662
-1 9 15 0.8732 -0.0011
-1 9 16 -0.1111 -0.0764
-1 9 17 4.2486 -0.0101
-1 9 18 1.7292 0.0477
-1 9 19 3.0992 0.1038
-1 9 20 1.6487 -0.1632
-1 9 21 1.1881 0.2316
-1 9 22 0.0461 0.1778
-1 10 1 11.0348 -5.2647
-1 10 2 1.6467 -1.1368
-1 10 3 5.9134 0.4278
-1 10 4 -4.2368 -0.3054
-1 10 5 10.1773 1.2234
-1 10 6 -8.2697 0.3306
-1 10 7 -2.9177 -0.0892
-1 10 8 -1.3678 -0.1361
-1 10 9 -8.3863 -0.4538
-1 10 10 -1.0957 0.1383
-1 10 11 -1.8418 0.0087
-1 10 12 0.9972 0.0328
-1 10 13 2.6596 0.1021
-1 10 14 4.7184 -0.1173
-1 10 15 3.4642 -0.0267
-1 10 16 3.4270 0.0928
-1 10 17 1.4621 0.0687
-1 10 18 3.3909 0.1170
-1 10 19 -1.2030 0.0906
-1 10 20 1.8082 -0.0955
-1 10 21 0.6036 -0.0061
-1 10 22 0.5973 0.3555
-1 11 1 5.3310 -1.2661
-1 11 2 1.7027 -2.3485
-1 11 3 -2.1835 1.1250
-1 11 4 0.3237 0.3705
-1 11 5 -3.0840 0.6766
-1 11 6 6.0304 0.4118
-1 11 7 -1.8315 -0.6673
-1 11 8 7.5739 -0.1988
-1 11 9 -4.0407 -0.2990
-1 11 10 0.0294 0.0805
-1 11 11 -1.2089 0.4739
-1 11 12 -0.0598 0.0295
-1 11 13 -0.2361 -0.0412
-1 11 14 1.3077 -0.1408
-1 11 15 0.6535 -0.0076
-1 11 16 0.0965 0.2027
-1 11 17 2.1107 -0.1405
-1 11 18 1.1386 0.0276
-1 11 19 1.1075 -0.1302
-1 11 20 -0.0525 -0.0455
-1 11 21 1.1150 0.0158
-1 11 22 -1.7595 -0.1387
-1 12 1 5.3549 2.4150
-1 12 2 8.1521 -0.1135
-1 12 3 -0.4872 0.7990
-1 12 4 0.9152 0.2049
-1 12 5 -1.0474 -0.2670
-1 12 6 -3.4877 -0.0923
-1 12 7 4.9974 -0.8012
-1 12 8 -2.9201 -0.1389
-1 12 9 -1.9082 0.1793
-1 12 10 -4.0672 0.0801
-1 12 11 -2.7113 0.2897
-1 12 12 -1.0089 0.0770
-1 12 13 2.6637 -0.2143
-1 12 14 1.6426 -0.0395
-1 12 15 4.4758 -0.0095
-1 12 16 -0.5651 0.3020
-1 12 17 0.5443 -0.1171
-1 12 18 1.0213 -0.2881
-1 12 19 -3.1118 0.0965
-1 12 20 0.2551 -0.3293
-1 12 21 -0.5989 0.3928
-1 12 22 -1.8223 -0.1683
-1 13 1 1.2371 2.6468
-1 13 2 2.3489 1.4390
-1 13 3 1.3447 0.0615
-1 13 4 -6.2236 0.2006
-1 13 5 3.6889 -1.2062
-1 13 6 -3.8561 -0.1968
-1 13 7 4.5388 -0.0844
-1 13 8 1.7050 -0.0489
-1 13 9 -4.4072 0.6956
-1 13 10 0.6479 -0.1083
-1 13 11 -0.8063 0.0096
-1 13 12 -0.8620 -0.3149
-1 13 13 0.5982 -0.1168
-1 13 14 -1.0757 -0.0771
-1 13 15 0.1128 0.0924
-1 13 16 1.0764 -0.0608
-1 13 17 -0.9937 -0.0188
-1 13 18 3.2321 -0.4281
-1 13 19 -1.8857 0.2053
-1 13 20 -0.1794 0.2876
-1 13 21 -0.0882 -0.0930
-1 14 1 1.7164 2.5142
-1 14 2 1.6451 1.1930
-1 14 3 2.0126 -0.9409
-1 14 4 -1.3469 -0.1215
-1 14 5 -5.4055 -0.8798
-1 14 6 2.1614 -0.3273
-1 14 7 -5.1080 0.5461
-1 14 8 0.4323 0.0992
-1 14 9 -6.0557 0.3986
-1 14 10 -2.3026 -0.0986
-1 14 11 1.5767 -0.4354
-1 14 12 0.5395 -0.1505
-1 14 13 1.5843 -0.1309
-1 14 14 -0.1899 0.2021
-1 14 15 0.0595 0.0022
-1 14 16 -0.4465 -0.1863
-1 14 17 4.5512 -0.2653
-1 14 18 2.3928 0.2076
-1 14 19 1.9639 0.0936
-1 14 20 -1.1587 1.0243
-1 14 21 -0.7083 -0.3710
-1 15 1 4.0851 -1.0442
-1 15 2 -3.3065 0.8229
-1 15 3 0.4030 -0.7847
-1 15 4 -1.3639 -0.6260
-1 15 5 -3.3726 0.2273
-1 15 6 -3.2507 0.1547
-1 15 7 2.4003 0.6153
-1 15 8 -7.0798 0.0755
-1 15 9 -4.1103 -0.0051
-1 15 10 -3.9887 -0.0873
-1 15 11 0.4799 -0.4733
-1 15 12 2.4981 -0.0854
-1 15 13 0.2652 0.2855
-1 15 14 1.2604 0.2275
-1 15 15 -2.0845 0.2724
-1 15 16 -2.9647 -0.1526
-1 15 17 -0.0291 -0.3816
-1 15 18 4.7632 0.5015
-1 15 19 1.9175 0.8778
-1 15 20 1.0509 0.9659
-1 16 1 1.7204 -3.0555
-1 16 2 1.2579 -1.1749
-1 16 3 -0.3543 0.0397
-1 16 4 2.4753 -0.2101
-1 16 5 -0.7162 0.5023
-1 16 6 -3.8281 0.4738
-1 16 7 1.7349 0.2791
-1 16 8 -1.4858 -0.4065
-1 16 9 -7.6054 -0.3769
-1 16 10 -1.7227 -0.0392
-1 16 11 -0.5801 -0.1945
-1 16 12 1.8209 -0.1332
-1 16 13 -0.0818 0.2399
-1 16 14 0.9642 0.0691
-1 16 15 -0.3200 -0.1303
-1 16 16 0.9199 0.0857
-1 16 17 -1.7463 -0.4858
-1 16 18 2.3671 0.4889
-1 16 19 3.1949 1.2019
-1 17 1 -0.4266 -1.4949
-1 17 2 1.4110 -1.6013
-1 17 3 0.3592 0.2644
-1 17 4 2.4189 0.4656
-1 17 5 -1.5097 0.8192
-1 17 6 -0.3433 0.2720
-1 17 7 -1.0100 -0.4532
-1 17 8 3.9156 -0.6280
-1 17 9 -7.0939 -0.5797
-1 17 10 -2.4883 0.1496
-1 17 11 -0.7559 0.6151
-1 17 12 0.2891 0.0454
-1 17 13 1.5039 0.5009
-1 17 14 0.1146 -0.2309
-1 17 15 -0.9486 -0.1172
-1 17 16 1.5770 -0.3923
-1 17 17 0.8758 -0.1638
-1 17 18 -1.5770 0.0677
-1 17 19 2.0161 0.9863
-1 18 1 -0.4018 0.3794
-1 18 2 -0.6472 -0.4216
-1 18 3 3.8935 0.8009
-1 18 4 3.9193 0.2522
-1 18 5 -0.3123 0.2266
-1 18 6 -2.0105 0.2723
-1 18 7 0.4091 -0.6083
-1 18 8 1.8732 -0.3414
-1 18 9 -4.3810 -0.0265
-1 18 10 -2.4551 0.0480
-1 18 11 1.1562 0.3811
-1 18 12 0.4743 -0.0110
-1 18 13 0.1570 -0.0547
-1 18 14 2.9985 0.0701
-1 18 15 -2.4594 -0.3013
-1 18 16 1.4481 -0.2475
-1 18 17 1.7162 -0.8051
-1 19 1 0.6651 2.1179
-1 19 2 -1.0965 0.3545
-1 19 3 1.3834 0.5067
-1 19 4 5.3185 0.8602
-1 19 5 -0.6207 -0.5449
-1 19 6 -2.3682 -0.4628
-1 19 7 0.2408 -0.2517
-1 19 8 3.2950 -0.3042
-1 19 9 -3.4774 0.2657
-1 19 10 -4.2953 0.6000
-1 19 11 1.9858 0.1887
-1 19 12 2.3364 0.0980
-1 19 13 -0.5863 -0.2698
-1 19 14 3.3079 0.3096
-1 19 15 1.5009 0.4053
-1 19 16 0.3150 -0.0717
-1 20 3 -1.7972 -1.2657
-1 20 4 4.0186 0.8401
-1 20 5 0.7945 -0.0445
-1 20 6 -1.5980 -0.7676
-1 20 7 -1.0538 -0.1526
-1 20 8 2.6027 0.5332
-1 20 9 -0.7822 0.0418
-1 20 10 -4.3042 0.2220
-1 20 11 -0.1916 0.5410
-1 20 12 3.8916 -0.7806
-1 20 13 0.3924 -0.2827
0 -19 1 1.4618 0.9063
0 -18 1 0.6234 1.3343
0 -18 2 0.3089 0.4747
0 -18 3 1.7783 -0.7745
0 -17 1 -0.7861 0.2418
0 -17 2 1.6240 0.2910
0 -17 3 0.8891 -0.7280
0 -17 4 1.5090 -0.3684
0 -17 5 -0.3715 0.3057
0 -16 1 0.1589 -1.3939
0 -16 2 0.0448 -0.1001
0 -16 3 2.0097 0.2062
0 -16 4 0.3675 -0.0064
0 -16 5 1.9247 0.2405
0 -16 6 1.8290 0.2536
0 -16 7 5.1470 0.2589
0 -15 1 0.4947 -3.0537
0 -15 2 1.5685 -0.7492
0 -15 3 0.6574 0.3757
0 -15 4 0.4927 -0.0845
0 -15 5 1.2490 0.0961
0 -15 6 3.6674 -0.2295
0 -15 7 4.8918 -0.1817
0 -15 8 3.8590 0.2815
0 -14 1 -2.1543 -1.0365
0 -14 2 3.7180 -1.0057
0 -14 3 0.6561 0.6862
0 -14 4 0.2808 0.1854
0 -14 5 0.9963 -0.0738
0 -14 6 3.2685 -0.0084
0 -14 7 4.2489 -0.4505
0 -14 8 2.8689 0.1262
0 -14 9 -1.2984 -0.0874
0 -14 10 -2.8714 0.0106
0 -13 1 -1.1547 2.5769
0 -13 2 0.7560 -0.1849
0 -13 3 5.5557 0.2085
0 -13 4 -1.2995 0.2066
0 -13 5 1.5969 -0.3099
0 -13 6 0.6222 0.0850
0 -13 7 3.2292 0.0797
0 -13 8 0.2435 0.1808
0 -13 9 -2.3467 -0.0146
0 -13 10 -3.0918 0.0843
0 -13 11 1.3971 -0.1044
0 -12 1 -1.6699 2.9871
0 -12 2 -0.8909 1.0382
0 -12 3 3.1010 -0.4990
0 -12 4 2.2213 0.0449
0 -12 5 -1.3063 -0.2660
0 -12 6 1.9428 0.1438
0 -12 7 -0.5918 0.3201
0 -12 8 0.0266 0.2347
0 -12 9 -4.7410 -0.0557
0 -12 10 -1.0127 -0.2081
0 -12 11 1.2344 -0.0854
0 -12 12 3.2923 -0.2361
0 -11 1 -1.5327 2.2032
0 -11 2 -4.3951 1.1637
0 -11 3 1.1471 -0.9823
0 -11 4 3.7648 0.0915
0 -11 5 0.0771 -0.3519
0 -11 6 0.7084 0.1508
0 -11 7 1.4140 0.3361
0 -11 8 -4.3185 -0.1102
0 -11 9 -1.6633 0.1271
0 -11 10 -3.7680 -0.1021
0 -11 11 3.7949 0.0427
0 -11 12 0.5259 -0.0798
0 -11 13 3.0945 0.0185
0 -10 1 2.7002 -1.7078
0 -10 2 -3.9475 0.6013
0 -10 3 -1.9153 -0.6178
0 -10 4 -0.8404 -0.1708
0 -10 5 1.1291 0.4213
0 -10 6 -2.5593 -0.0910
0 -10 7 1.7540 0.3167
0 -10 8 -3.3543 -0.2395
0 -10 9 -3.1877 -0.2089
0 -10 10 -0.1604 0.1457
0 -10 11 0.3007 -0.1059
0 -10 12 2.7870 0.0097
0 -10 13 0.3044 -0.1552
0 -10 14 3.0652 0.2050
0 -9 1 -10.9826 -5.3354
0 -9 2 -1.8638 -0.6586
0 -9 3 -3.7709 0.4920
0 -9 4 0.8238 -0.1995
0 -9 5 1.9195 0.7600
0 -9 6 2.7324 -0.0893
0 -9 7 -2.8784 -0.0622
0 -9 8 -0.3048 -0.1193
0 -9 9 -2.3958 -0.2036
0 -9 10 -0.5305 0.2824
0 -9 11 -0.2394 0.0597
0 -9 12 0.2085 0.0281
0 -9 13 -1.4215 -0.1562
0 -9 14 0.3261 -0.1184
0 -9 15 -0.1663 0.0672
0 -8 1 -5.6142 -1.9318
0 -8 2 -6.6620 -2.3013
0 -8 3 -3.5374 1.1081
0 -8 4 -3.9866 0.1873
0 -8 5 -2.1508 0.3780
0 -8 6 2.1001 0.1652
0 -8 7 -3.1045 -0.2937
0 -8 8 -6.5389 0.1640
0 -8 9 4.9618 -0.0294
0 -8 10 -1.3473 0.2848
0 -8 11 2.7108 0.0781
0 -8 12 0.7735 -0.1824
0 -8 13 -0.1296 -0.0166
0 -8 14 -0.0071 0.0163
0 -8 15 1.2912 0.2326
0 -8 16 0.1021 0.1473
0 -7 1 -14.6204 1.9440
0 -7 2 -9.7785 -0.7001
0 -7 3 -10.0251 0.6854
0 -7 4 -3.1404 0.0659
0 -7 5 -0.5575 -0.1024
0 -7 6 4.3217 -0.0729
0 -7 7 1.6545 -0.3035
0 -7 8 -9.3303 0.2210
0 -7 9 0.3535 0.0834
0 -7 10 3.3395 0.0360
0 -7 11 -3.3060 0.1367
0 -7 12 4.3663 -0.2332
0 -7 13 -2.9977 -0.1036
0 -7 14 1.7363 0.0523
0 -7 15 0.7518 -0.0672
0 -7 16 0.6942 -0.0068
0 -7 17 0.9344 -0.3260
0 -6 1 -13.6945 3.4484
0 -6 2 3.5695 1.3690
0 -6 3 -10.9432 -0.1620
0 -6 4 -7.5755 0.2456
0 -6 5 -8.6758 -0.7448
0 -6 6 2.6989 0.0702
0 -6 7 -1.0936 -0.0806
0 -6 8 -5.2927 0.0679
0 -6 9 -4.6112 0.3111
0 -6 10 6.2460 -0.3070
0 -6 11 0.1299 0.0838
0 -6 12 2.1780 -0.0145
0 -6 13 1.1998 0.0295
0 -6 14 1.0571 0.1699
0 -6 15 2.6486 0.1072
0 -6 16 2.7794 0.0190
0 -6 17 2.8202 -0.0277
0 -5 1 -19.4980 4.1794
0 -5 2 -9.1923 1.5904
0 -5 3 -3.3843 -1.0242
0 -5 4 -8.6274 0.1017
0 -5 5 -3.7288 -0.6592
0 -5 6 4.7444 0.1470
0 -5 7 7.7404 0.3611
0 -5 8 -5.5027 -0.0921
0 -5 9 -2.6333 0.1395
0 -5 10 -1.5162 -0.3194
0 -5 11 2.0561 -0.1654
0 -5 12 -1.1073 0.1329
0 -5 13 -0.5851 0.1228
0 -5 14 2.0583 0.1619
0 -5 15 -0.2172 -0.0070
0 -5 16 2.3664 -0.1198
0 -5 17 3.4773 -0.1026
0 -5 18 -1.2319 0.2516
0 -4 1 -11.0935 -0.8480
0 -4 2 -5.3187 1.4211
0 -4 3 1.1366 -1.1494
0 -4 4 -9.2476 -0.4239
0 -4 5 -8.7850 0.1393
0 -4 6 1.6921 -0.0923
0 -4 7 5.8550 0.5141
0 -4 8 -4.7432 -0.1430
0 -4 9 -3.0013 -0.1574
0 -4 10 1.7460 -0.0089
0 -4 11 0.1993 -0.1619
0 -4 12 4.3116 0.2243
0 -4 13 -1.8175 0.0758
0 -4 14 3.0730 0.0339
0 -4 15 -0.6351 -0.0119
0 -4 16 1.4081 -0.2016
0 -4 17 4.7708 -0.0229
0 -4 18 -1.0492 0.0492
0 -4 19 0.1948 0.3118
0 -3 1 -29.6012 -4.8692
0 -3 2 -14.7957 -0.6651
0 -3 3 -2.8302 0.0377
0 -3 4 -2.8510 -0.0434
0 -3 5 -8.8896 0.6832
0 -3 6 8.8678 0.0112
0 -3 7 12.4001 0.1000
0 -3 8 -4.6656 -0.0571
0 -3 9 -4.5319 -0.2659
0 -3 10 -0.0078 0.2806
0 -3 11 -0.8103 0.0456
0 -3 12 -0.6340 0.0898
0 -3 13 2.4183 0.1045
0 -3 14 -0.5561 -0.2049
0 -3 15 0.8972 0.0328
0 -3 16 -0.5729 -0.1151
0 -3 17 3.0321 0.1351
0 -3 18 0.2207 0.0277
0 -3 19 -1.2862 0.0548
0 -2 1 27.9291 -3.8891
0 -2 2 -13.8882 -2.5235
0 -2 3 11.1963 0.8487
0 -2 4 1.3141 0.2935
0 -2 5 -5.4712 1.0076
0 -2 6 -8.5662 0.0187
0 -2 7 13.3848 -0.4001
0 -2 8 -13.8664 -0.0730
0 -2 9 -6.9750 -0.3681
0 -2 10 -3.7938 0.3562
0 -2 11 5.2350 0.2130
0 -2 12 0.0048 -0.1201
0 -2 13 2.2820 0.0129
0 -2 14 1.6848 -0.1480
0 -2 15 -1.3259 -0.1404
0 -2 16 1.9201 -0.0219
0 -2 17 0.4754 0.0600
0 -2 18 3.1246 -0.0374
0 -2 19 1.8412 -0.0500
0 -2 20 -0.3058 -0.2108
0 -1 1 0.3528 -0.6725
0 -1 2 9.2511 -1.3328
0 -1 3 -2.8510 1.2983
0 -1 4 18.9020 0.2394
0 -1 5 11.6259 0.3046
0 -1 6 5.9850 -0.0148
0 -1 7 9.3428 -0.6381
0 -1 8 -0.9694 0.1376
0 -1 9 -12.2305 -0.1682
0 -1 10 -3.3328 0.1672
0 -1 11 -0.4847 0.2100
0 -1 12 5.4547 -0.2542
0 -1 13 -2.1145 -0.1344
0 -1 14 0.4525 0.0252
0 -1 15 -0.7948 0.0637
0 -1 16 1.2738 0.1309
0 -1 17 -0.9582 0.0928
0 -1 18 -0.5060 0.0159
0 -1 19 1.9709 -0.0300
0 -1 20 -0.8223 -0.1181
0 0 1 27.9303 3.5402
0 0 2 31.5670 0.2091
0 0 3 16.5710 0.8232
0 0 4 12.3329 0.3261
0 0 5 12.3537 -0.7436
0 0 6 7.9514 -0.0115
0 0 7 -0.4521 -0.3002
0 0 8 -10.1589 0.1989
0 0 9 -10.3596 0.3477
0 0 10 -5.9959 -0.1928
0 0 11 1.2305 0.0493
0 0 12 5.1004 -0.1450
0 0 13 5.7600 -0.2093
0 0 14 -4.9160 0.1796
0 0 15 2.9787 0.0101
0 0 16 1.3100 0.2384
0 0 17 1.7577 -0.0715
0 0 18 0.2894 -0.0522
0 0 19 1.2088 -0.0177
0 0 20 -0.6325 -0.0390
0 0 21 -3.6241 -0.0229
0 1 0 131.1913 -0.1013
0 1 1 114.3965 3.6167
0 1 2 -10.1118 2.5413
0 1 3 28.8180 -0.7009
0 1 4 13.5173 -0.2785
0 1 5 21.7865 -1.1190
0 1 6 16.0587 -0.3581
0 1 7 21.1055 0.2700
0 1 8 -5.3972 -0.0615
0 1 9 -5.1754 0.5201
0 1 10 -5.8538 -0.3197
0 1 11 0.5801 -0.0816
0 1 12 -0.4562 0.0782
0 1 13 3.1746 -0.0556
0 1 14 -4.0680 0.2372
0 1 15 -1.8068 -0.0318
0 1 16 4.7689 0.0387
0 1 17 -1.1481 -0.0423
0 1 18 2.1587 -0.1327
0 1 19 -0.0691 0.0539
0 1 20 -2.4672 -0.0815
0 1 21 -4.7710 0.0879
0 2 0 98.2522 2.3245
0 2 1 101.2466 0.0761
0 2 2 80.9415 2.7360
0 2 3 -24.3578 -0.9245
0 2 4 28.8831 -0.6977
0 2 5 -2.7135 -0.5835
0 2 6 3.9764 -0.0741
0 2 7 -2.9586 0.7965
0 2 8 1.9958 0.0403
0 2 9 -16.4360 0.1470
0 2 10 -4.5059 -0.2521
0 2 11 -3.0709 -0.2351
0 2 12 4.9431 0.2439
0 2 13 0.5008 0.1179
0 2 14 -0.1404 0.0892
0 2 15 -1.5782 0.1564
0 2 16 4.5673 -0.1970
0 2 17 1.4612 -0.0081
0 2 18 -0.1635 -0.0169
0 2 19 3.2598 0.0240
0 2 20 -2.8337 0.0715
0 2 21 -4.0931 0.0368
0 3 0 86.2338 3.0856
0 3 1 13.2315 -2.3283
0 3 2 72.2728 -0.3113
0 3 3 3.0749 -0.5335
0 3 4 -17.8297 -0.6400
0 3 5 31.5210 0.3547
0 3 6 5.7412 -0.0114
0 3 7 10.5846 0.5940
0 3 8 3.5159 0.0148
0 3 9 2.1063 -0.2622
0 3 10 -15.1906 -0.0873
0 3 11 -5.4420 -0.2323
0 3 12 -4.4775 0.1479
0 3 13 0.7541 0.1314
0 3 14 -5.5529 -0.1724
0 3 15 -1.6650 0.0621
0 3 16 2.5242 -0.1013
0 3 17 -0.0512 -0.0965
0 3 18 0.0037 0.0641
0 3 19 -2.5882 0.0248
0 3 20 -0.7754 0.1094
0 3 21 -4.0273 0.1469
0 3 22 -0.7231 0.2866
0 4 0 48.7905 4.1748
0 4 1 56.6827 -2.7087
0 4 2 -8.7771 -2.0719
0 4 3 50.0707 -0.1464
0 4 4 -38.7784 -0.1552
0 4 5 1.1139 0.9930
0 4 6 1.9417 0.2631
0 4 7 -5.8905 -0.1969
0 4 8 -10.7145 -0.0152
0 4 9 4.0208 -0.5311
0 4 10 -11.5640 0.2208
0 4 11 -6.1416 0.1365
0 4 12 -1.3931 -0.1199
0 4 13 5.9559 0.1261
0 4 14 1.4491 -0.3191
0 4 15 -2.1322 -0.0022
0 4 16 5.4735 0.0268
0 4 17 -1.5362 0.0909
0 4 18 1.0426 0.1254
0 4 19 -1.9859 0.0560
0 4 20 -5.3286 0.1430
0 4 21 -0.1819 0.1390
0 4 22 -3.2841 0.3718
0 5 0 7.9331 0.7033
0 5 1 25.4869 0.6444
0 5 2 -3.0961 -2.7016
0 5 3 -13.5627 0.6329
0 5 4 26.1230 0.4460
0 5 5 -16.5575 0.7079
0 5 6 24.3956 0.4621
0 5 7 9.1556 -0.7013
0 5 8 -1.2668 -0.0994
0 5 9 6.5923 -0.4100
0 5 10 -4.4628 0.1134
0 5 11 -12.4981 0.4101
0 5 12 -7.5516 -0.1355
0 5 13 -0.2104 -0.0358
0 5 14 1.2917 -0.0638
0 5 15 -4.8019 0.0647
0 5 16 3.7675 0.1016
0 5 17 0.2090 0.0689
0 5 18 -1.7058 0.0447
0 5 19 1.1111 -0.0724
0 5 20 -6.1233 0.1036
0 5 21 -0.3014 0.1031
0 5 22 -0.5953 0.2450
0 6 0 20.4071 -3.8599
0 6 1 6.8093 2.8146
0 6 2 25.0521 -0.2537
0 6 3 -10.3206 0.2864
0 6 4 2.1594 0.7639
0 6 5 13.7476 -0.1924
0 6 6 -14.7924 0.1249
0 6 7 10.1203 -0.6997
0 6 8 -15.6377 -0.0626
0 6 9 6.3942 0.2318
0 6 10 -2.2528 -0.0502
0 6 11 0.2551 0.3185
0 6 12 -6.1486 -0.0598
0 6 13 7.4131 -0.1164
0 6 14 1.6306 0.0900
0 6 15 -0.4957 0.0981
0 6 16 0.9006 0.1477
0 6 17 0.5953 -0.0039
0 6 18 -1.9501 -0.0635
0 6 19 -1.8295 0.0297
0 6 20 -2.5176 -0.0688
0 6 21 -1.9567 0.0015
0 6 22 1.0983 -0.1726
0 7 0 -4.7771 -2.2801
0 7 1 1.0766 1.0695
0 7 2 -8.0799 2.3792
0 7 3 27.5893 -0.0562
0 7 4 -8.2275 0.3164
0 7 5 26.8485 -0.5847
0 7 6 13.6900 -0.0927
0 7 7 5.4269 -0.0053
0 7 8 6.7409 -0.0064
0 7 9 2.9061 0.6950
0 7 10 0.0113 -0.1125
0 7 11 -5.3007 -0.0710
0 7 12 -9.9899 -0.0046
0 7 13 -2.3532 -0.1501
0 7 14 -2.9685 0.2628
0 7 15 -5.3937 0.0104
0 7 16 3.2243 0.0550
0 7 17 -1.6618 -0.0369
0 7 18 1.1121 -0.2028
0 7 19 -2.4548 0.0038
0 7 20 -2.3305 -0.0072
0 7 21 -1.2100 -0.1906
0 7 22 0.8247 -0.3436
0 8 0 3.9331 -1.2862
0 8 1 3.4505 1.1160
0 8 2 0.4101 1.6495
0 8 3 10.6788 -0.2011
0 8 4 19.7324 -0.5073
0 8 5 -8.4562 -0.8683
0 8 6 16.4102 -0.2321
0 8 7 -9.1469 0.4577
0 8 8 -4.0913 0.2278
0 8 9 8.5981 0.5122
0 8 10 -1.6236 -0.0138
0 8 11 -0.0193 -0.3330
0 8 12 -3.1690 0.2107
0 8 13 2.6157 -0.1468
0 8 14 0.5599 0.2079
0 8 15 -5.2628 -0.0574
0 8 16 2.0005 -0.2488
0 8 17 0.0643 0.0136
0 8 18 -3.3537 -0.0206
0 8 19 0.0525 0.0201
0 8 20 -3.1339 0.1759
0 8 21 -0.0431 -0.0585
0 8 22 1.0649 -0.3710
0 9 0 1.3845 0.6999
0 9 1 -9.4531 -1.3812
0 9 2 -0.1603 1.1055
0 9 3 -1.9226 -0.4515
0 9 4 13.1786 -0.8257
0 9 5 9.1775 -0.0583
0 9 6 6.7098 -0.3496
0 9 7 14.6953 0.6117
0 9 8 -6.1687 0.1849
0 9 9 16.2330 -0.0292
0 9 10 2.6586 -0.1412
0 9 11 -6.0295 -0.4467
0 9 12 -7.7784 0.1942
0 9 13 -2.1743 0.0873
0 9 14 -1.9940 -0.0863
0 9 15 -1.9588 0.0422
0 9 16 -0.3783 -0.2637
0 9 17 3.9916 -0.0212
0 9 18 -1.0282 0.1630
0 9 19 -0.3929 -0.0109
0 9 20 1.2250 -0.0516
0 9 21 -0.6949 0.0506
0 9 22 3.3981 0.0850
0 10 0 1.0028 4.7268
0 10 1 6.1424 -3.4743
0 10 2 -4.9034 -0.8856
0 10 3 8.4997 0.1837
0 10 4 -7.8453 -0.3333
0 10 5 2.5669 0.6751
0 10 6 -0.8802 0.0182
0 10 7 1.8110 0.0864
0 10 8 -1.7237 0.0790
0 10 9 2.0240 -0.4053
0 10 10 10.0312 -0.0540
0 10 11 -4.2770 -0.0870
0 10 12 -0.0522 0.0424
0 10 13 1.4420 0.2758
0 10 14 2.2510 -0.2915
0 10 15 0.6185 0.0844
0 10 16 0.3311 -0.0471
0 10 17 -0.6410 0.1504
0 10 18 -1.2045 0.1838
0 10 19 -2.7689 -0.0928
0 10 20 1.4671 -0.0057
0 10 21 -0.4420 -0.3407
0 10 22 4.6111 0.4300
0 11 0 -2.4057 1.6592
0 11 1 -3.6693 0.0449
0 11 2 -2.1843 -3.1001
0 11 3 -1.1148 0.4835
0 11 4 5.5487 0.4816
0 11 5 -9.5133 0.9606
0 11 6 10.3669 0.5457
0 11 7 4.0185 -0.4782
0 11 8 5.9611 -0.0564
0 11 9 6.5473 -0.4848
0 11 10 4.2484 0.0077
0 11 11 -2.9402 0.3119
0 11 12 -2.9426 -0.0207
0 11 13 -0.0059 0.1252
0 11 14 0.4717 -0.2165
0 11 15 -2.0567 0.0193
0 11 16 -1.2962 0.1384
0 11 17 0.4798 0.0461
0 11 18 -3.2062 0.1936
0 11 19 -0.0632 -0.4146
0 11 20 -0.4236 0.0791
0 11 21 0.1259 -0.0006
0 11 22 0.9413 0.0047
0 12 0 1.4164 -1.8104
0 12 1 -2.9881 1.3414
0 12 2 -0.3334 -0.7669
0 12 3 1.9303 0.1929
0 12 4 1.2710 0.4575
0 12 5 -1.9539 0.4316
0 12 6 -8.4940 0.3573
0 12 7 6.3464 -0.5098
0 12 8 -4.2204 -0.3352
0 12 9 7.0254 -0.0939
0 12 10 1.8317 0.1087
0 12 11 -1.8342 0.4645
0 12 12 -0.1528 0.0656
0 12 13 3.5331 -0.1540
0 12 14 4.6337 -0.1296
0 12 15 -0.8808 0.0623
0 12 16 -3.7186 0.3095
0 12 17 -2.2624 -0.0852
0 12 18 -3.5852 -0.1798
0 12 19 -2.4192 -0.0898
0 12 20 -0.3126 -0.4085
0 12 21 -1.1319 0.8524
0 12 22 0.5905 0.0136
0 13 0 -2.3570 -2.2057
0 13 1 -5.0061 1.0361
0 13 2 -8.2640 1.0890
0 13 3 2.8606 0.4808
0 13 4 0.1889 0.5313
0 13 5 3.2708 -0.7260
0 13 6 -0.5239 0.1377
0 13 7 -1.9581 -0.0360
0 13 8 5.6519 -0.2734
0 13 9 -0.1584 0.4087
0 13 10 4.5263 -0.0391
0 13 11 -2.7284 0.3249
0 13 12 -0.5905 -0.0102
0 13 13 -0.9779 -0.1813
0 13 14 3.4647 -0.0760
0 13 15 -3.4552 -0.0532
0 13 16 -1.5631 0.1811
0 13 17 -2.6272 -0.0496
0 13 18 -1.7842 -0.7066
0 13 19 -0.1761 0.3633
0 13 20 -0.3061 0.1424
0 13 21 -1.1224 0.7959
0 14 0 1.4100 -2.2160
0 14 1 -3.6672 1.5428
0 14 2 -5.0843 1.4979
0 14 3 -0.6342 -0.0619
0 14 4 4.3233 0.0074
0 14 5 -5.0858 -1.0807
0 14 6 3.3507 -0.3715
0 14 7 -8.4675 0.3572
0 14 8 -0.2380 0.0880
0 14 9 2.4236 0.3443
0 14 10 -2.5006 0.1124
0 14 11 0.0753 -0.2945
0 14 12 -0.2101 0.1501
0 14 13 1.6163 -0.1652
0 14 14 2.0957 0.2133
0 14 15 -0.8650 -0.1073
0 14 16 -1.3859 -0.1932
0 14 17 2.8834 -0.0082
0 14 18 -1.1089 -0.5737
0 14 19 0.6204 0.1684
0 14 20 -0.6616 0.8630
0 14 21 -0.7949 0.7084
0 15 0 -0.5962 0.7273
0 15 1 -0.4753 -0.8487
0 15 2 -7.7965 1.7520
0 15 3 -0.3776 -0.2937
0 15 4 1.3077 -0.6661
0 15 5 1.7672 -0.4531
0 15 6 -3.4133 -0.4085
0 15 7 3.2037 0.6931
0 15 8 -7.2992 0.2739
0 15 9 3.4053 0.2303
0 15 10 -3.1637 0.1634
0 15 11 -4.7016 -0.4761
0 15 12 -2.5116 0.0014
0 15 13 0.4699 0.1272
0 15 14 -0.0220 0.3649
0 15 15 -2.7045 0.2658
0 15 16 -0.6396 -0.1977
0 15 17 -0.1265 -0.1676
0 15 18 4.2070 0.0364
0 15 19 -0.4769 0.3611
0 15 20 0.5712 0.9915
0 16 0 0.0753 2.8123
0 16 1 0.5454 -1.3924
0 16 2 -0.4133 -0.6595
0 16 3 -1.4082 -0.1577
0 16 4 2.0537 -0.4944
0 16 5 2.5430 -0.0038
0 16 6 -2.4678 0.0611
0 16 7 -1.0682 0.3205
0 16 8 1.2277 0.2439
0 16 9 -1.8988 -0.2555
0 16 10 -0.7660 0.0480
0 16 11 -3.7361 -0.3361
0 16 12 -5.7700 -0.2571
0 16 13 0.5001 0.1155
0 16 14 -0.2067 0.0348
0 16 15 -1.2136 0.1778
0 16 16 2.0859 -0.0077
0 16 17 -0.1963 0.0439
0 16 18 1.3083 0.3972
0 16 19 -0.5887 0.5314
0 16 20 -1.2347 0.9873
0 17 0 0.5192 1.0438
0 17 1 -0.2084 -0.3017
0 17 2 1.0324 -1.5913
0 17 3 2.1539 -0.4033
0 17 4 -2.1528 0.1778
0 17 5 2.8538 0.6276
0 17 6 1.3913 0.4007
0 17 7 -1.5713 -0.3425
0 17 8 2.4118 -0.2131
0 17 9 4.3231 -0.4395
0 17 10 -3.7262 0.1048
0 17 11 -1.9859 0.2432
0 17 12 -4.9022 -0.1726
0 17 13 -0.0910 0.3692
0 17 14 -1.3346 -0.3575
0 17 15 -0.3180 -0.0464
0 17 16 -0.2284 -0.5416
0 17 17 3.1299 0.3772
0 17 18 -0.2749 0.6587
0 17 19 -2.3880 0.2303
0 18 0 -2.1147 -0.5938
0 18 1 1.0172 -0.0225
0 18 2 -2.2852 -0.9351
0 18 3 5.2575 0.5150
0 18 4 -1.2160 0.2485
0 18 5 0.1094 0.6738
0 18 6 -1.2687 0.5088
0 18 7 -0.1827 -0.2119
0 18 8 -2.6602 -0.4608
0 18 9 6.7976 -0.5208
0 18 10 0.6588 0.2789
0 18 11 -2.4197 -0.3222
0 18 12 -1.7678 -0.0326
0 18 13 0.6996 -0.2587
0 18 14 -0.3271 0.4898
0 18 15 -0.7094 -0.7002
0 18 16 -1.2452 -0.3558
0 18 17 1.0165 -0.5439
0 18 18 3.3878 1.3677
0 19 0 -1.4747 -1.5455
0 19 1 1.6348 0.9710
0 19 2 -1.6413 -0.5134
0 19 3 -0.2690 0.7517
0 19 4 1.6306 1.0825
0 19 5 0.6494 -0.2650
0 19 6 -2.0108 0.0044
0 19 7 -1.4642 -0.3490
0 19 8 -1.2658 -0.5714
0 19 9 3.7435 -0.0787
0 19 10 2.0407 0.6085
0 19 11 -1.1344 0.3297
0 19 12 -1.7026 -0.7869
0 19 13 1.7481 -0.0043
0 19 14 0.8768 0.3523
0 19 15 0.0638 0.4931
0 19 16 -1.7415 -1.0110
0 20 2 0.3615 1.4978
0 20 3 -2.9770 -0.4075
0 20 4 -1.5929 0.9934
0 20 5 3.1956 -0.4371
0 20 6 -0.4104 -0.3921
0 20 7 -3.4982 0.1940
0 20 8 -2.5289 -0.5257
0 20 9 2.4507 0.0091
0 20 10 2.0021 0.5794
0 20 11 -2.3580 0.3406
0 20 12 -0.4837 -1.0927
0 20 13 0.9349 -0.9827
0 20 14 0.5931 0.3440
0 21 7 -0.8489 0.7287
0 21 8 -1.4054 -0.3600
0 21 9 0.4440 -0.8155
0 21 10 3.8051 0.6573
1 -19 0 -0.0153 -0.7957
1 -19 1 1.6280 0.4859
1 -18 0 0.3916 -0.9816
1 -18 1 0.6483 0.6893
1 -18 2 1.9649 0.0327
1 -18 3 -0.1566 -0.8229
1 -17 0 1.5460 -0.1622
1 -17 1 -0.2723 -0.1452
1 -17 2 1.2213 0.0799
1 -17 3 0.9201 -0.4978
1 -17 4 0.2321 -0.5259
1 -17 5 -1.5735 -0.2566
1 -16 0 0.1502 0.7577
1 -16 1 0.9764 -0.8809
1 -16 2 -2.1090 0.0867
1 -16 3 1.6508 0.1262
1 -16 4 1.1288 0.1435
1 -16 5 -0.3016 -0.0109
1 -16 6 0.6012 -0.1807
1 -16 7 2.0039 0.1201
1 -15 0 -1.1664 2.1653
1 -15 1 1.4761 -1.7643
1 -15 2 -2.5265 -0.6879
1 -15 3 -2.2231 0.1125
1 -15 4 2.2592 0.0374
1 -15 5 0.5810 0.1972
1 -15 6 0.3397 -0.3879
1 -15 7 1.7391 -0.2169
1 -15 8 2.9760 -0.1781
1 -14 0 1.1842 0.8805
1 -14 1 -2.0411 0.1359
1 -14 2 -1.3775 -1.4804
1 -14 3 -4.1690 0.3376
1 -14 4 1.9480 0.0371
1 -14 5 2.9727 -0.0300
1 -14 6 0.1858 -0.2477
1 -14 7 1.2689 -0.3921
1 -14 8 1.0719 -0.2712
1 -14 9 2.2839 -0.0785
1 -14 10 -1.8262 0.0569
1 -13 0 -0.7700 -2.0511
1 -13 1 0.1590 1.9581
1 -13 2 -1.7133 -0.6880
1 -13 3 -2.6088 -0.0397
1 -13 4 1.0245 0.0830
1 -13 5 2.4206 -0.2643
1 -13 6 0.4741 -0.1289
1 -13 7 -0.2745 -0.0492
1 -13 8 0.0765 -0.0021
1 -13 9 1.1038 -0.0031
1 -13 10 -0.3341 0.0457
1 -13 11 -3.3847 0.2692
1 -12 0 -0.2619 -1.8223
1 -12 1 -1.1841 1.2778
1 -12 2 -0.3113 0.9362
1 -12 3 -5.2568 -0.4220
1 -12 4 2.6897 0.0879
1 -12 5 1.2466 -0.2788
1 -12 6 0.8624 0.0451
1 -12 7 -1.0475 0.1300
1 -12 8 -0.6645 0.1405
1 -12 9 2.1594 0.1499
1 -12 10 0.6031 -0.1994
1 -12 11 -1.6739 0.1518
1 -12 12 -0.7679 0.2225
1 -11 0 -1.7819 -1.9206
1 -11 1 -1.3852 1.3258
1 -11 2 1.6093 1.3357
1 -11 3 -4.1510 -0.4315
1 -11 4 0.9288 -0.0661
1 -11 5 2.5119 -0.4053
1 -11 6 -0.1005 0.1767
1 -11 7 -0.8112 0.1536
1 -11 8 -1.5575 0.0007
1 -11 9 3.0734 0.2745
1 -11 10 0.8943 -0.0295
1 -11 11 0.4797 -0.0558
1 -11 12 -1.9831 0.3224
1 -11 13 4.5888 -0.2057
1 -10 0 1.8066 0.0359
1 -10 1 -0.8519 -1.4787
1 -10 2 1.3047 1.3977
1 -10 3 -5.2776 -0.2263
1 -10 4 -5.0499 -0.2635
1 -10 5 0.9192 0.0411
1 -10 6 0.4375 -0.1646
1 -10 7 -2.3336 0.2423
1 -10 8 1.6734 -0.1976
1 -10 9 -0.9795 -0.0392
1 -10 10 3.5244 0.1588
1 -10 11 0.9693 -0.0911
1 -10 12 0.6091 0.1789
1 -10 13 2.0977 0.0388
1 -10 14 3.0086 -0.1374
1 -9 0 1.2716 4.6686
1 -9 1 -3.9831 -3.4376
1 -9 2 1.4055 -0.4104
1 -9 3 -0.0001 0.2907
1 -9 4 -4.7183 -0.1448
1 -9 5 -0.1788 0.3839
1 -9 6 2.5008 -0.3122
1 -9 7 -4.7046 -0.0707
1 -9 8 2.2553 -0.1459
1 -9 9 -0.9639 -0.2177
1 -9 10 -3.4573 0.1939
1 -9 11 4.9497 0.0164
1 -9 12 -2.9764 0.0076
1 -9 13 1.2395 -0.0917
1 -9 14 -0.5066 -0.3319
1 -9 15 -0.5056 -0.0417
1 -8 0 -3.1498 1.9570
1 -8 1 7.4671 0.1275
1 -8 2 -7.3232 -2.8550
1 -8 3 0.5842 0.6490
1 -8 4 -6.6613 0.0820
1 -8 5 -3.2532 0.5698
1 -8 6 1.3915 0.0009
1 -8 7 -3.1503 -0.3022
1 -8 8 -0.1920 0.0929
1 -8 9 2.8701 -0.1706
1 -8 10 -5.2562 0.2501
1 -8 11 5.5143 0.0470
1 -8 12 1.6144 -0.1429
1 -8 13 0.5688 0.0529
1 -8 14 1.6348 -0.0883
1 -8 15 -1.2057 0.1275
1 -8 16 -1.3326 0.2544
1 -7 0 -9.8238 -1.3927
1 -7 1 2.7230 1.1700
1 -7 2 -2.2799 -1.2621
1 -7 3 -3.8796 -0.0072
1 -7 4 1.1617 0.2897
1 -7 5 0.2577 0.1680
1 -7 6 1.7189 0.0890
1 -7 7 -0.1322 -0.1608
1 -7 8 -1.8140 0.0792
1 -7 9 -1.7169 -0.0631
1 -7 10 -2.5005 0.0253
1 -7 11 -0.1150 0.1474
1 -7 12 4.0960 -0.3684
1 -7 13 -0.5738 -0.1141
1 -7 14 3.2248 -0.0937
1 -7 15 -0.3829 -0.0310
1 -7 16 0.1669 -0.0470
1 -7 17 -0.6915 0.1508
1 -6 0 4.1625 -2.0509
1 -6 1 7.7181 1.5685
1 -6 2 2.8457 0.4964
1 -6 3 -4.0566 -0.1803
1 -6 4 -4.6153 0.5702
1 -6 5 0.3538 -0.4932
1 -6 6 -2.8507 0.1240
1 -6 7 0.5794 -0.0228
1 -6 8 3.9380 0.1495
1 -6 9 -2.0395 0.1455
1 -6 10 -0.9835 -0.2163
1 -6 11 3.7518 0.1628
1 -6 12 0.6909 -0.0815
1 -6 13 4.0635 -0.1272
1 -6 14 1.7091 0.1071
1 -6 15 3.0808 0.0818
1 -6 16 3.1356 -0.0356
1 -6 17 -0.1641 0.0946
1 -5 0 -17.7545 -3.8228
1 -5 1 17.2997 2.7356
1 -5 2 -3.1586 1.6451
1 -5 3 5.6607 -0.5099
1 -5 4 1.6990 0.1430
1 -5 5 8.2736 -0.5053
1 -5 6 0.6934 0.0180
1 -5 7 -1.6079 0.2678
1 -5 8 6.6688 0.0066
1 -5 9 0.4497 0.1606
1 -5 10 -6.7163 -0.2953
1 -5 11 1.9734 -0.1038
1 -5 12 -1.1011 0.1040
1 -5 13 0.3247 0.0319
1 -5 14 1.4949 0.1696
1 -5 15 0.1757 -0.0465
1 -5 16 4.0123 0.0203
1 -5 17 -0.2418 0.0084
1 -5 18 0.5452 0.0503
1 -4 0 12.3218 -0.6036
1 -4 1 25.3736 -1.2645
1 -4 2 14.0481 2.7871
1 -4 3 -7.1509 -0.5162
1 -4 4 8.0380 -0.6149
1 -4 5 0.8277 -0.2244
1 -4 6 4.8755 -0.3292
1 -4 7 -10.1634 0.5657
1 -4 8 7.3092 -0.1315
1 -4 9 5.9409 0.0089
1 -4 10 -2.8370 -0.0212
1 -4 11 -2.6298 -0.1265
1 -4 12 1.1632 0.1644
1 -4 13 -0.8241 0.0334
1 -4 14 -0.0823 0.1367
1 -4 15 0.2542 -0.0683
1 -4 16 2.3194 -0.1189
1 -4 17 -1.9048 0.1275
1 -4 18 0.8538 -0.1128
1 -4 19 -0.2534 0.1267
1 -3 0 -9.7163 3.9073
1 -3 1 34.7219 -3.1454
1 -3 2 27.1974 -0.0295
1 -3 3 -5.9192 0.3650
1 -3 4 10.3834 -0.4858
1 -3 5 12.9976 0.0751
1 -3 6 9.0324 -0.2401
1 -3 7 -4.3698 0.1892
1 -3 8 0.6186 0.1701
1 -3 9 5.4233 -0.1844
1 -3 10 -2.9730 0.1980
1 -3 11 -6.4221 -0.0225
1 -3 12 -3.6368 0.1378
1 -3 13 1.1481 0.0696
1 -3 14 -1.4191 -0.1024
1 -3 15 1.4209 0.0869
1 -3 16 1.7710 -0.0997
1 -3 17 -2.8707 0.1895
1 -3 18 -0.9620 0.0305
1 -3 19 1.3164 -0.0496
1 -2 0 -48.1603 2.9926
1 -2 1 72.9059 -2.0237
1 -2 2 48.1138 -2.5029
1 -2 3 6.8163 0.2496
1 -2 4 -8.3862 0.1901
1 -2 5 10.9183 0.7106
1 -2 6 0.3180 0.0903
1 -2 7 -10.0964 -0.4079
1 -2 8 -0.9082 0.0445
1 -2 9 2.3827 -0.2106
1 -2 10 -1.6008 0.2579
1 -2 11 -4.4334 0.1388
1 -2 12 -2.6662 -0.0929
1 -2 13 -1.3244 0.1256
1 -2 14 2.3334 -0.2577
1 -2 15 0.8325 -0.0868
1 -2 16 3.3846 -0.0427
1 -2 17 -0.0283 -0.0301
1 -2 18 -1.4777 0.0442
1 -2 19 2.3272 -0.1032
1 -2 20 -0.2472 -0.2342
1 -1 0 -8.5919 1.0766
1 -1 1 17.0181 -1.0733
1 -1 2 88.1586 -2.2473
1 -1 3 17.2655 0.3265
1 -1 4 6.7584 0.3231
1 -1 5 7.9517 0.5656
1 -1 6 22.6186 0.3479
1 -1 7 -12.7384 -0.5619
1 -1 8 3.3462 -0.0762
1 -1 9 2.6055 -0.2072
1 -1 10 -3.0787 0.1112
1 -1 11 -8.5309 0.1736
1 -1 12 -1.5867 -0.2617
1 -1 13 -2.5774 -0.0771
1 -1 14 1.2997 -0.0153
1 -1 15 3.3146 0.0468
1 -1 16 -0.0540 0.0487
1 -1 17 2.4830 -0.0342
1 -1 18 -1.3813 0.0362
1 -1 19 1.4785 -0.1364
1 -1 20 -0.2556 -0.0456
1 0 0 37.5797 -2.4621
1 0 1 50.2137 2.0989
1 0 2 64.1499 -1.3905
1 0 3 48.4627 0.6280
1 0 4 -12.8817 0.8399
1 0 5 -5.7707 -0.0884
1 0 6 5.3803 0.4731
1 0 7 -1.2107 -0.3468
1 0 8 -11.3493 0.0130
1 0 9 10.0696 0.1097
1 0 10 -0.0742 -0.2418
1 0 11 -4.7365 0.1405
1 0 12 -4.0447 -0.1473
1 0 13 1.5933 -0.1973
1 0 14 0.1533 0.0614
1 0 15 3.9342 0.0996
1 0 16 -0.7481 0.1220
1 0 17 2.4192 -0.0894
1 0 18 1.4244 0.0165
1 0 19 1.4124 0.0176
1 0 20 -2.3441 -0.0134
1 0 21 -1.7647 0.5339
1 1 0 -68.7531 -3.8064
1 1 1 89.7296 3.0783
1 1 2 36.2173 1.7055
1 1 3 51.8561 -0.5249
1 1 4 11.1145 0.2715
1 1 5 -6.4742 -0.6915
1 1 6 11.1016 -0.0926
1 1 7 14.3956 0.0793
1 1 8 3.0935 -0.0679
1 1 9 3.6463 0.3977
1 1 10 4.0559 -0.1605
1 1 11 -4.7085 -0.0526
1 1 12 -9.1064 0.0679
1 1 13 -2.8210 -0.0586
1 1 14 1.7063 0.1235
1 1 15 0.9381 -0.0198
1 1 16 -0.8380 -0.0195
1 1 17 0.3006 -0.0459
1 1 18 2.3265 -0.0779
1 1 19 2.8958 0.1006
1 1 20 -0.4837 -0.0802
1 1 21 -1.6269 0.4431
1 2 0 -39.6756 -0.0552
1 2 1 10.9176 1.1983
1 2 2 89.6942 3.5934
1 2 3 -10.7762 -0.2634
1 2 4 21.2364 -0.7979
1 2 5 -38.7097 -0.6369
1 2 6 -5.4775 -0.3487
1 2 7 -4.9465 0.6863
1 2 8 11.6527 0.0390
1 2 9 2.3654 0.1539
1 2 10 4.0985 0.0233
1 2 11 0.9265 -0.1686
1 2 12 -5.0878 0.3031
1 2 13 -3.6039 0.0242
1 2 14 2.4667 0.2472
1 2 15 1.6225 0.0742
1 2 16 -2.7699 -0.2304
1 2 17 0.3364 0.0064
1 2 18 2.0874 -0.0399
1 2 19 3.1797 0.0626
1 2 20 2.4091 0.0285
1 2 21 -0.0221 0.0443
1 3 0 -33.6736 2.6656
1 3 1 -43.5769 -0.3982
1 3 2 31.7336 1.4554
1 3 3 27.8964 0.2163
1 3 4 -10.3819 -1.0263
1 3 5 5.4808 -0.2238
1 3 6 -10.5367 -0.4090
1 3 7 10.3324 0.6038
1 3 8 5.5734 0.2259
1 3 9 10.4984 -0.1658
1 3 10 -6.0565 0.0058
1 3 11 -3.6436 -0.2438
1 3 12 -9.6365 0.2662
1 3 13 -4.4297 0.0422
1 3 14 -0.6315 -0.0593
1 3 15 2.4977 0.0354
1 3 16 -4.2145 -0.1350
1 3 17 -1.8807 -0.1284
1 3 18 2.0454 0.0057
1 3 19 0.5189 0.0121
1 3 20 3.8819 -0.0143
1 3 21 3.4017 -0.0067
1 3 22 -0.7407 0.2979
1 4 0 -38.6159 2.9899
1 4 1 -17.1211 -1.8629
1 4 2 -34.1550 -0.9593
1 4 3 12.4912 -0.1403
1 4 4 -13.4820 -0.5649
1 4 5 -34.8723 0.5803
1 4 6 -5.5460 0.0022
1 4 7 -14.1350 -0.0047
1 4 8 6.6891 0.1675
1 4 9 2.7506 -0.3450
1 4 10 5.3782 0.1695
1 4 11 -2.5716 -0.1738
1 4 12 -1.6387 -0.0139
1 4 13 -0.0804 0.0820
1 4 14 1.6415 -0.2372
1 4 15 4.5778 -0.1309
1 4 16 -3.6709 0.0772
1 4 17 -2.9553 0.0198
1 4 18 -0.1118 0.0507
1 4 19 0.7249 0.0425
1 4 20 -0.3690 -0.0298
1 4 21 2.9020 -0.0171
1 4 22 -1.2878 0.3052
1 5 0 -29.8329 -0.4620
1 5 1 -46.2839 -1.5686
1 5 2 -3.5809 -2.6992
1 5 3 -43.9503 0.1994
1 5 4 35.9263 0.2690
1 5 5 -25.5621 0.8437
1 5 6 7.6264 0.6358
1 5 7 4.4501 -0.5837
1 5 8 6.8123 -0.1635
1 5 9 0.4536 -0.3456
1 5 10 1.2527 0.0314
1 5 11 -6.0084 0.2695
1 5 12 -6.1053 -0.2250
1 5 13 -2.3502 0.0232
1 5 14 -0.7060 -0.0692
1 5 15 4.0374 -0.0853
1 5 16 -1.4048 0.0813
1 5 17 -2.3275 0.0212
1 5 18 -0.5008 0.0228
1 5 19 -0.0335 0.0444
1 5 20 0.6609 0.1068
1 5 21 0.0622 0.0322
1 5 22 0.8101 0.3691
1 6 0 -4.9533 -3.7391
1 6 1 -30.6584 -0.6930
1 6 2 2.3962 -1.8950
1 6 3 -25.0920 -0.1014
1 6 4 -21.1292 1.0349
1 6 5 9.6568 0.1914
1 6 6 -31.1316 0.5428
1 6 7 4.0576 -0.7507
1 6 8 4.5500 -0.3072
1 6 9 1.6822 0.0921
1 6 10 8.9766 -0.1839
1 6 11 7.1323 0.4753
1 6 12 1.8115 -0.1950
1 6 13 2.6378 -0.0393
1 6 14 -1.6086 -0.0010
1 6 15 3.8236 0.0723
1 6 16 -3.5537 0.1994
1 6 17 -1.9830 -0.0999
1 6 18 -1.3818 0.0121
1 6 19 -1.5529 0.0126
1 6 20 0.6988 0.0492
1 6 21 -0.1406 0.0264
1 6 22 0.8331 -0.0301
1 7 0 -17.5945 -2.3605
1 7 1 -11.8105 0.1510
1 7 2 -7.4080 0.6880
1 7 3 11.7226 -0.2269
1 7 4 -14.6541 0.8571
1 7 5 13.8620 -0.1603
1 7 6 11.5978 -0.0271
1 7 7 -9.9409 -0.2358
1 7 8 21.2806 -0.3795
1 7 9 -2.9727 0.5126
1 7 10 2.0523 -0.2240
1 7 11 1.8332 0.1302
1 7 12 -0.2922 -0.0299
1 7 13 -3.6365 -0.0760
1 7 14 -4.0316 0.1900
1 7 15 1.4341 0.0319
1 7 16 -0.9122 0.1452
1 7 17 -1.7273 -0.0820
1 7 18 0.5388 -0.1167
1 7 19 -1.3351 0.0663
1 7 20 -1.4547 -0.0253
1 7 21 0.2020 -0.0652
1 7 22 1.2237 -0.2019
1 8 0 0.0412 -0.2549
1 8 1 -10.1807 2.2856
1 8 2 8.6832 1.6790
1 8 3 -11.8547 0.0812
1 8 4 5.5090 -0.4747
1 8 5 -18.2262 -0.6403
1 8 6 7.2900 -0.4406
1 8 7 -11.1995 0.2893
1 8 8 2.8272 0.0924
1 8 9 12.3947 0.4796
1 8 10 0.2213 0.1038
1 8 11 9.4117 -0.2788
1 8 12 6.3313 0.1278
1 8 13 1.0986 -0.1632
1 8 14 -2.6597 0.1945
1 8 15 -0.5180 -0.0450
1 8 16 -2.3376 -0.1495
1 8 17 -1.3068 -0.0291
1 8 18 -1.9676 0.0174
1 8 19 0.2230 0.1054
1 8 20 -2.5616 0.0660
1 8 21 -0.0410 -0.2392
1 8 22 0.4778 -0.2844
1 9 0 0.8588 2.5013
1 9 1 -12.3495 1.3394
1 9 2 4.4260 2.1359
1 9 3 -5.3889 0.0169
1 9 4 -1.8250 -1.1556
1 9 5 13.4403 -0.6123
1 9 6 -2.0246 -0.6158
1 9 7 9.8786 0.6891
1 9 8 -0.7018 0.2251
1 9 9 7.8664 0.0801
1 9 10 0.7020 0.0504
1 9 11 -1.4590 -0.5141
1 9 12 0.8423 0.1638
1 9 13 -1.7986 0.0551
1 9 14 -1.7486 -0.0140
1 9 15 2.8860 0.0664
1 9 16 -0.7759 -0.2497
1 9 17 2.4352 -0.0352
1 9 18 0.7253 0.1259
1 9 19 -0.7362 0.1013
1 9 20 -0.2430 -0.0144
1 9 21 -1.8633 -0.0425
1 9 22 0.0872 -0.1121
1 10 0 2.2339 3.8328
1 10 1 5.4376 -0.9610
1 10 2 -4.8975 0.4241
1 10 3 -3.1809 -0.0305
1 10 4 -15.0298 -0.5530
1 10 5 -0.8251 -0.2019
1 10 6 0.2475 -0.0468
1 10 7 -9.7517 0.4429
1 10 8 7.6724 0.2754
1 10 9 -2.9065 -0.3336
1 10 10 6.6059 0.0171
1 10 11 4.0673 -0.4022
1 10 12 5.5057 0.0388
1 10 13 2.0558 0.3259
1 10 14 1.9846 -0.1890
1 10 15 2.4203 0.0232
1 10 16 1.3432 -0.0307
1 10 17 -1.1147 0.1626
1 10 18 1.5263 0.0872
1 10 19 -2.3978 0.1225
1 10 20 -0.3665 -0.1405
1 10 21 0.2362 -0.0273
1 10 22 -1.0144 0.3292
1 11 0 0.1206 0.3687
1 11 1 -4.7016 -1.1274
1 11 2 6.5335 -2.1542
1 11 3 -10.6063 0.1353
1 11 4 4.6866 0.1952
1 11 5 -3.3695 0.5703
1 11 6 10.1842 0.6120
1 11 7 -2.9462 -0.0727
1 11 8 3.6272 0.1044
1 11 9 3.1613 -0.5292
1 11 10 -7.6640 0.0140
1 11 11 5.2855 0.0043
1 11 12 -2.2328 -0.1070
1 11 13 2.4720 0.3729
1 11 14 0.1040 -0.0690
1 11 15 2.1845 -0.1903
1 11 16 1.9032 0.1860
1 11 17 1.6404 0.1685
1 11 18 1.7927 0.1523
1 11 19 -1.1865 -0.1790
1 11 20 -2.5872 0.1127
1 11 21 0.4872 0.1418
1 11 22 -2.2423 0.5055
1 12 0 2.4719 -2.3016
1 12 1 -2.9312 -1.5511
1 12 2 3.0847 -1.7563
1 12 3 -1.2713 -0.0499
1 12 4 -8.5541 0.7353
1 12 5 6.3242 0.4823
1 12 6 -7.3454 0.5511
1 12 7 0.2323 -0.3867
1 12 8 -3.9723 -0.3906
1 12 9 3.6344 -0.1508
1 12 10 -4.1162 0.0554
1 12 11 3.8286 0.4795
1 12 12 3.5532 -0.0655
1 12 13 3.1263 0.0088
1 12 14 2.7517 0.0909
1 12 15 1.9821 -0.1894
1 12 16 -0.1486 0.2797
1 12 17 -1.3731 0.0216
1 12 18 2.0758 0.0412
1 12 19 -2.4740 -0.3432
1 12 20 -2.2232 -0.0679
1 12 21 -1.3951 0.7180
1 12 22 -0.1505 0.5743
1 13 0 -4.1072 -2.7679
1 13 1 -2.3362 -0.3699
1 13 2 -2.4014 -0.4362
1 13 3 2.4353 0.2493
1 13 4 -3.0919 0.9948
1 13 5 4.6854 -0.1586
1 13 6 7.7433 0.2230
1 13 7 -6.9114 -0.4652
1 13 8 4.8114 -0.4077
1 13 9 -4.6138 0.2160
1 13 10 -1.1622 0.1025
1 13 11 -2.1748 0.5442
1 13 12 1.2988 0.0323
1 13 13 -0.4706 -0.2144
1 13 14 -0.7570 -0.0362
1 13 15 2.4059 -0.0963
1 13 16 2.2879 0.2042
1 13 17 -0.6291 -0.1037
1 13 18 1.9880 -0.2021
1 13 19 0.4276 -0.0065
1 13 20 -1.7584 0.0896
1 13 21 -1.1151 0.7613
1 14 0 0.3561 -1.3546
1 14 1 -3.0277 1.4969
1 14 2 3.1289 0.8806
1 14 3 -2.3837 0.1517
1 14 4 -2.1589 0.0020
1 14 5 -5.5384 -0.5702
1 14 6 3.8327 -0.2627
1 14 7 -3.3567 -0.1424
1 14 8 -3.4430 -0.1203
1 14 9 2.6256 0.2297
1 14 10 -4.3504 0.2385
1 14 11 1.8763 0.0107
1 14 12 0.1245 0.1117
1 14 13 3.4057 -0.2350
1 14 14 -2.7559 -0.0784
1 14 15 4.3404 0.0054
1 14 16 2.2663 -0.0812
1 14 17 3.8060 -0.0405
1 14 18 -0.2158 -0.3707
1 14 19 0.4957 -0.0330
1 14 20 -1.7982 0.5600
1 14 21 -0.8730 0.1705
1 15 0 -0.4437 1.6380
1 15 1 -1.0600 1.1703
1 15 2 0.6109 1.8996
1 15 3 1.1417 0.0596
1 15 4 -3.0875 -0.7446
1 15 5 -1.0819 -0.6123
1 15 6 -2.2424 -0.4486
1 15 7 4.5746 0.8032
1 15 8 -4.1411 0.0987
1 15 9 -2.0160 0.3005
1 15 10 0.1513 0.1286
1 15 11 -5.6948 -0.3735
1 15 12 0.1466 -0.0277
1 15 13 -1.4982 -0.1147
1 15 14 -0.1310 0.1917
1 15 15 1.1039 0.2462
1 15 16 2.9975 -0.1302
1 15 17 2.7478 -0.0900
1 15 18 3.4507 0.0654
1 15 19 0.5344 0.0594
1 15 20 0.5876 0.8871
1 15 21 0.1705 0.3535
1 16 0 2.6103 2.5178
1 16 1 -1.3399 0.6476
1 16 2 4.4980 0.4091
1 16 3 -2.9247 -0.0014
1 16 4 0.9891 -0.7879
1 16 5 -5.0030 -0.2851
1 16 6 -0.5797 -0.0087
1 16 7 -2.2955 0.7891
1 16 8 5.2082 0.4651
1 16 9 -5.7569 -0.3128
1 16 10 2.3619 0.0187
1 16 11 -2.1848 -0.4692
1 16 12 -1.0796 -0.2588
1 16 13 -1.7595 0.1099
1 16 14 1.3186 -0.0411
1 16 15 3.1470 0.5091
1 16 16 1.0800 -0.1766
1 16 17 1.1704 0.2485
1 16 18 -0.3409 0.2134
1 16 19 0.3679 0.6645
1 16 20 -0.3010 0.5216
1 17 0 3.7076 0.6705
1 17 1 -0.8231 -0.4815
1 17 2 2.1893 -0.8317
1 17 3 -1.3706 -0.2284
1 17 4 -0.5827 -0.1420
1 17 5 -0.8549 0.2196
1 17 6 0.6841 0.3538
1 17 7 1.1513 0.2760
1 17 8 3.5010 0.0861
1 17 9 1.4822 -0.5172
1 17 10 -2.8263 0.0985
1 17 11 -0.8214 0.0549
1 17 12 0.2348 -0.0072
1 17 13 -1.7777 0.3329
1 17 14 1.3809 -0.0570
1 17 15 4.9573 0.0121
1 17 16 -0.2364 -0.3541
1 17 17 1.0491 0.2784
1 17 18 -1.3259 0.1991
1 17 19 0.0807 0.9124
1 18 0 0.0058 -0.7509
1 18 1 -0.2777 -1.1976
1 18 2 -1.5944 -1.1023
1 18 3 -2.8162 0.0536
1 18 4 1.2170 0.5140
1 18 5 -1.9104 0.6573
1 18 6 -1.9873 0.2941
1 18 7 2.0797 0.0568
1 18 8 2.6842 -0.3159
1 18 9 2.1724 -0.6470
1 18 10 1.7376 0.0787
1 18 11 -2.1768 0.1038
1 18 12 1.7926 0.3430
1 18 13 -0.2649 0.1880
1 18 14 2.9735 0.8231
1 18 15 3.2295 -0.5990
1 18 16 1.3568 -0.2051
1 18 17 -2.2796 -0.2781
1 18 18 0.5577 0.2953
1 19 0 1.3663 -1.4439
1 19 1 -1.6815 -0.1539
1 19 2 -0.5431 -0.6725
1 19 3 -6.1652 -0.2117
1 19 4 1.8404 0.8756
1 19 5 2.1175 0.1176
1 19 6 -2.5658 -0.0359
1 19 7 0.3601 -0.7773
1 19 8 4.6703 -0.4296
1 19 9 0.7501 0.3237
1 19 10 -0.6605 0.2226
1 19 11 -0.0441 1.1243
1 19 12 -1.7180 -0.3169
1 19 13 0.4188 0.6518
1 19 14 3.3904 0.4583
1 19 15 3.7303 0.4578
1 19 16 0.9553 -0.9919
1 19 17 -1.8358 0.0088
1 20 1 -2.6330 1.1123
1 20 2 -0.6637 1.8231
1 20 3 -4.3546 -0.7615
1 20 4 -1.2640 0.1929
1 20 5 3.3835 -0.3214
1 20 6 0.6927 -0.4684
1 20 7 -1.9808 -0.1475
1 20 8 2.2701 -0.5531
1 20 9 2.4151 0.5337
1 20 10 -1.8540 0.8072
1 20 11 -0.8501 0.4289
1 20 12 -0.3938 0.2056
1 20 13 -0.9318 -0.8096
1 20 14 1.2887 1.2226
1 20 15 3.9826 0.4315
1 21 6 2.1323 -1.5451
1 21 7 1.4651 0.4203
1 21 8 0.1480 0.2745
1 21 9 2.0500 -0.0924
1 21 10 -0.5371 0.8030
1 21 11 -2.2144 0.5272
2 -19 0 -0.7137 -0.4094
2 -18 0 1.2497 -1.2093
2 -18 1 -0.3119 0.7855
2 -18 2 1.2002 -0.1064
2 -17 0 2.1424 -0.1936
2 -17 1 -0.4751 0.5552
2 -17 2 -1.4149 0.4979
2 -17 3 -1.2191 -0.1360
2 -17 4 -0.4646 0.0951
2 -16 0 0.2332 1.5252
2 -16 1 0.2532 0.2616
2 -16 2 -2.0087 0.8874
2 -16 3 -3.8002 0.1147
2 -16 4 0.3898 0.2190
2 -16 5 0.7830 0.3576
2 -16 6 0.2090 -0.2419
2 -15 0 0.4975 2.0896
2 -15 1 -0.0459 -0.7869
2 -15 2 -1.0401 0.1821
2 -15 3 -5.1415 0.1633
2 -15 4 -2.8589 0.0300
2 -15 5 0.9773 0.3734
2 -15 6 0.1680 -0.0475
2 -15 7 0.7176 -0.3265
2 -15 8 0.1859 -0.4378
2 -14 0 1.8320 0.1938
2 -14 1 -1.8637 -0.8976
2 -14 2 -0.6745 -1.0513
2 -14 3 -2.2781 0.3205
2 -14 4 -3.5501 0.1163
2 -14 5 -1.8320 -0.0583
2 -14 6 1.4603 -0.0751
2 -14 7 0.1963 -0.3488
2 -14 8 2.0461 -0.1170
2 -14 9 -0.3773 -0.3750
2 -13 0 -2.0201 -2.1184
2 -13 1 2.9904 -0.3875
2 -13 2 -1.2030 -1.3929
2 -13 3 1.2839 0.1005
2 -13 4 -3.3323 0.3789
2 -13 5 -5.0211 -0.2298
2 -13 6 -0.0806 -0.0629
2 -13 7 0.6198 -0.3413
2 -13 8 3.7962 0.0839
2 -13 9 -0.8153 -0.0296
2 -13 10 0.0466 -0.0605
2 -12 0 -3.7665 -1.9801
2 -12 1 0.7358 0.1999
2 -12 2 -0.7915 -0.1877
2 -12 3 2.4554 -0.3870
2 -12 4 -1.6561 0.4911
2 -12 5 -4.4775 -0.1573
2 -12 6 -3.0476 -0.0404
2 -12 7 1.1694 -0.0092
2 -12 8 3.5548 -0.0313
2 -12 9 2.1006 0.0943
2 -12 10 -0.9548 -0.1266
2 -12 11 -0.1168 0.0445
2 -12 12 0.7220 0.2129
2 -11 0 -1.7388 -1.0598
2 -11 1 1.3591 1.7875
2 -11 2 0.2975 0.9215
2 -11 3 3.7743 -0.2430
2 -11 4 -0.9167 -0.1509
2 -11 5 -3.6585 -0.0648
2 -11 6 -3.9184 -0.0615
2 -11 7 -0.3670 0.1760
2 -11 8 4.6097 0.0754
2 -11 9 0.0890 -0.0408
2 -11 10 2.3606 -0.1597
2 -11 11 -2.4228 -0.0252
2 -11 12 0.7180 0.1493
2 -11 13 0.1095 0.1482
2 -10 0 1.5609 1.4307
2 -10 1 -0.4467 0.7970
2 -10 2 -1.5677 1.8484
2 -10 3 -0.3541 -0.1185
2 -10 4 -2.4992 -0.5043
2 -10 5 -1.6673 -0.0836
2 -10 6 -3.1085 -0.2180
2 -10 7 -0.0817 0.3393
2 -10 8 4.7077 -0.0242
2 -10 9 -2.1256 -0.0061
2 -10 10 2.5669 -0.1002
2 -10 11 0.3181 -0.0495
2 -10 12 -0.2079 0.2050
2 -10 13 0.0279 0.2466
2 -10 14 2.2585 0.0418
2 -9 0 2.1355 3.7552
2 -9 1 1.3138 -0.9186
2 -9 2 -0.6214 0.7330
2 -9 3 0.8729 0.0079
2 -9 4 -3.3882 -0.4324
2 -9 5 -0.5585 0.0040
2 -9 6 -1.6735 -0.3545
2 -9 7 0.2802 0.1354
2 -9 8 2.1744 -0.1047
2 -9 9 -1.4606 -0.1787
2 -9 10 -2.9544 0.1606
2 -9 11 0.4707 -0.0812
2 -9 12 -2.4464 0.1363
2 -9 13 -1.0026 -0.1010
2 -9 14 -0.9216 -0.0135
2 -9 15 1.5067 -0.3125
2 -8 0 -6.2250 1.1958
2 -8 1 5.6778 -0.7057
2 -8 2 -4.3857 -1.5663
2 -8 3 -4.7385 0.5296
2 -8 4 -3.7311 -0.2205
2 -8 5 -3.8903 0.3348
2 -8 6 1.9250 0.0297
2 -8 7 2.7027 -0.2253
2 -8 8 1.3450 0.1220
2 -8 9 -0.6542 -0.1930
2 -8 10 0.9105 0.2682
2 -8 11 -2.1496 0.1717
2 -8 12 1.3969 -0.0134
2 -8 13 0.1503 0.0472
2 -8 14 -0.2197 -0.0688
2 -8 15 -1.2628 0.0325
2 -8 16 1.4942 0.0068
2 -7 0 -5.3523 -1.7601
2 -7 1 -6.7783 -1.5778
2 -7 2 7.6531 -1.6874
2 -7 3 -7.9339 0.0563
2 -7 4 2.6278 0.6648
2 -7 5 -3.4848 0.0236
2 -7 6 1.2091 0.3537
2 -7 7 4.8734 -0.3222
2 -7 8 -2.0265 0.0130
2 -7 9 -3.8110 -0.0624
2 -7 10 2.1984 0.0707
2 -7 11 -2.4539 0.2068
2 -7 12 0.6320 -0.2576
2 -7 13 1.3605 -0.0823
2 -7 14 1.9044 -0.1479
2 -7 15 0.4272 -0.0520
2 -7 16 0.4925 0.0892
2 -6 0 1.6208 -3.1612
2 -6 1 -9.3960 -0.3598
2 -6 2 -1.0938 -0.9941
2 -6 3 -2.4720 -0.1375
2 -6 4 -7.6246 0.9373
2 -6 5 -0.3154 -0.0996
2 -6 6 -4.0386 0.1329
2 -6 7 6.4514 -0.2715
2 -6 8 -0.1910 0.1012
2 -6 9 -3.5874 0.1296
2 -6 10 2.2255 -0.0269
2 -6 11 1.1017 0.1996
2 -6 12 1.3459 -0.1753
2 -6 13 4.0483 -0.1947
2 -6 14 -0.0365 0.0695
2 -6 15 6.3261 -0.0951
2 -6 16 -0.6530 0.1032
2 -6 17 0.3705 -0.0810
2 -5 0 -8.9564 -2.6408
2 -5 1 -2.2967 1.9595
2 -5 2 -8.3856 0.7853
2 -5 3 10.3841 -0.2706
2 -5 4 -0.4364 0.0793
2 -5 5 1.0037 -0.0639
2 -5 6 -0.7251 -0.0594
2 -5 7 -0.8287 -0.1027
2 -5 8 -2.2947 -0.0586
2 -5 9 -5.2136 0.2150
2 -5 10 -1.5932 -0.2154
2 -5 11 -0.8062 -0.0066
2 -5 12 0.4712 0.0495
2 -5 13 2.8835 -0.0987
2 -5 14 -1.3708 0.1520
2 -5 15 4.2694 0.0173
2 -5 16 2.9096 0.0827
2 -5 17 -0.1471 -0.0383
2 -5 18 2.9055 0.0506
2 -4 0 21.8153 1.4544
2 -4 1 -9.9706 1.3948
2 -4 2 -3.9290 2.5833
2 -4 3 -3.2806 -0.1120
2 -4 4 6.0353 -0.8284
2 -4 5 -9.4358 -0.2821
2 -4 6 -0.8621 -0.4340
2 -4 7 -2.2258 0.4416
2 -4 8 -7.2239 -0.2242
2 -4 9 -2.9530 0.1207
2 -4 10 -0.5133 -0.0484
2 -4 11 -0.6829 -0.2846
2 -4 12 -0.5360 0.2529
2 -4 13 0.5017 -0.0913
2 -4 14 -0.4702 0.1113
2 -4 15 -0.1307 0.0292
2 -4 16 1.0442 -0.0522
2 -4 17 -1.6994 0.0076
2 -4 18 2.2719 -0.0654
2 -3 0 -2.0635 4.3138
2 -3 1 7.8931 0.5489
2 -3 2 -6.2281 1.1503
2 -3 3 12.5434 0.2515
2 -3 4 6.5226 -0.9303
2 -3 5 7.1907 -0.1619
2 -3 6 -11.0482 -0.3379
2 -3 7 7.8934 0.3935
2 -3 8 -13.4390 0.2427
2 -3 9 -8.0859 -0.1908
2 -3 10 -1.1072 0.0807
2 -3 11 -0.6100 -0.2830
2 -3 12 -0.9996 0.2213
2 -3 13 -1.9512 0.0803
2 -3 14 1.1297 -0.0344
2 -3 15 1.0180 0.1380
2 -3 16 -0.8513 -0.0662
2 -3 17 -1.3225 0.1040
2 -3 18 1.4515 0.0216
2 -3 19 0.3207 0.1323
2 -2 0 -9.0598 2.4118
2 -2 1 12.0093 -0.8023
2 -2 2 -7.7720 -0.9054
2 -2 3 11.8112 0.2116
2 -2 4 -4.8615 -0.3258
2 -2 5 -2.4166 0.3730
2 -2 6 -15.8140 0.0899
2 -2 7 -1.6393 -0.0611
2 -2 8 -1.5353 0.2117
2 -2 9 -12.8288 -0.1483
2 -2 10 0.6973 0.1133
2 -2 11 2.6920 -0.0106
2 -2 12 0.4208 -0.0304
2 -2 13 -2.5106 0.1505
2 -2 14 1.0499 -0.2376
2 -2 15 2.2650 -0.0761
2 -2 16 0.5628 -0.0450
2 -2 17 -2.1442 -0.0977
2 -2 18 1.9850 0.1734
2 -2 19 -1.1976 -0.1315
2 -2 20 -1.5044 0.1441
2 -1 0 60.5011 -0.9746
2 -1 1 -22.8869 -2.6573
2 -1 2 5.1064 -2.0441
2 -1 3 17.5060 0.0229
2 -1 4 22.2256 0.4373
2 -1 5 -6.1686 0.4212
2 -1 6 -3.0298 0.2928
2 -1 7 -6.2201 -0.2748
2 -1 8 2.8398 -0.0686
2 -1 9 -9.5177 -0.1638
2 -1 10 -2.9793 0.0193
2 -1 11 1.9711 0.2104
2 -1 12 1.1094 -0.1871
2 -1 13 -1.1273 0.0028
2 -1 14 -0.0358 -0.0067
2 -1 15 3.3960 -0.1102
2 -1 16 1.5295 0.0603
2 -1 17 -1.6968 -0.1188
2 -1 18 2.9136 0.0854
2 -1 19 0.5537 -0.1604
2 -1 20 0.1506 -0.0349
2 0 0 64.0897 -4.0676
2 0 1 39.4259 -1.5205
2 0 2 -47.9832 -1.7973
2 0 3 15.9154 0.1420
2 0 4 -0.4523 1.3272
2 0 5 -4.1347 0.3579
2 0 6 -26.8341 0.3041
2 0 7 1.0202 -0.5390
2 0 8 -2.3739 -0.0886
2 0 9 -1.2541 0.0168
2 0 10 1.6448 -0.2576
2 0 11 3.4994 0.3498
2 0 12 1.2403 -0.1516
2 0 13 1.5085 -0.1231
2 0 14 -1.7059 0.0814
2 0 15 2.2892 -0.0283
2 0 16 2.4180 0.1651
2 0 17 -2.8819 -0.0160
2 0 18 0.8787 0.0689
2 0 19 0.2901 0.0593
2 0 20 -0.0771 -0.1043
2 1 0 -10.1352 -4.0335
2 1 1 70.1203 0.3123
2 1 2 -24.7850 0.4979
2 1 3 -2.7232 -0.4491
2 1 4 20.8743 0.6691
2 1 5 6.1994 -0.0853
2 1 6 -10.0918 -0.0481
2 1 7 -7.7945 -0.3513
2 1 8 11.4954 -0.1575
2 1 9 -9.6644 0.3832
2 1 10 3.4251 -0.1466
2 1 11 1.0671 0.0331
2 1 12 -1.4626 0.0492
2 1 13 1.2821 -0.1515
2 1 14 -2.1108 0.0993
2 1 15 -0.5026 -0.0454
2 1 16 3.6862 0.0696
2 1 17 -2.0904 0.0363
2 1 18 -0.7714 -0.0282
2 1 19 0.4483 0.1246
2 1 20 3.1819 -0.1041
2 1 21 -1.4312 0.0674
2 2 0 22.0965 0.8366
2 2 1 7.0871 1.3126
2 2 2 16.2486 2.7676
2 2 3 -39.0571 -0.3720
2 2 4 -6.0031 -0.4325
2 2 5 -8.1133 -0.5525
2 2 6 -17.9725 -0.3193
2 2 7 -17.5696 0.3102
2 2 8 9.3540 -0.1114
2 2 9 1.3426 0.3463
2 2 10 2.5444 0.0313
2 2 11 6.0581 -0.1390
2 2 12 2.8076 0.2169
2 2 13 1.1163 -0.0157
2 2 14 0.5077 0.1574
2 2 15 -3.8045 0.0516
2 2 16 2.5208 -0.1386
2 2 17 -0.7861 0.1076
2 2 18 -1.8226 -0.1423
2 2 19 -1.1784 0.1328
2 2 20 3.0879 -0.0277
2 2 21 -2.0432 -0.1848
2 3 0 10.5185 4.2055
2 3 1 15.9201 2.1167
2 3 2 -21.0740 1.7913
2 3 3 27.9527 0.2713
2 3 4 -30.5511 -1.3143
2 3 5 29.9949 -0.4217
2 3 6 -15.5022 -0.3439
2 3 7 -7.5045 0.5138
2 3 8 -5.2503 0.3091
2 3 9 2.4446 -0.0815
2 3 10 -5.1522 0.0856
2 3 11 -2.2433 -0.3417
2 3 12 1.1555 0.2228
2 3 13 0.3301 0.0519
2 3 14 0.7902 -0.0550
2 3 15 -1.6497 0.0673
2 3 16 -1.0371 -0.1928
2 3 17 0.4972 -0.0084
2 3 18 -2.5874 -0.0300
2 3 19 -0.1993 -0.0966
2 3 20 2.8802 0.0482
2 3 21 0.0747 -0.1441
2 3 22 1.5243 -0.2316
2 4 0 -2.4183 3.8930
2 4 1 32.3393 0.9089
2 4 2 -39.1965 -0.4433
2 4 3 -2.6004 0.1655
2 4 4 -19.2462 -1.1699
2 4 5 -18.5760 0.0481
2 4 6 2.7258 0.1240
2 4 7 -22.7128 0.3107
2 4 8 -1.5786 0.3599
2 4 9 0.5645 -0.3672
2 4 10 6.2689 0.0818
2 4 11 -1.4354 -0.3179
2 4 12 4.9983 0.0199
2 4 13 1.9609 0.1217
2 4 14 2.2929 -0.2229
2 4 15 -0.6923 -0.0085
2 4 16 -0.7399 -0.0751
2 4 17 -2.2750 -0.0497
2 4 18 -3.1353 0.1682
2 4 19 -1.0015 -0.1322
2 4 20 0.0029 -0.0173
2 4 21 -1.9257 0.0440
2 4 22 0.0044 -0.0326
2 5 0 2.8680 0.6488
2 5 1 19.2504 -0.7770
2 5 2 9.8160 -2.2948
2 5 3 -19.8127 0.2319
2 5 4 19.3042 0.0377
2 5 5 0.4712 0.4415
2 5 6 5.1694 0.6147
2 5 7 4.1639 -0.1673
2 5 8 -14.2889 0.0430
2 5 9 -4.1749 -0.4376
2 5 10 -3.6257 -0.0293
2 5 11 -6.5925 0.1987
2 5 12 -1.8498 -0.1724
2 5 13 -0.9473 0.1421
2 5 14 3.3560 -0.1429
2 5 15 -1.1769 -0.0569
2 5 16 2.7020 0.0555
2 5 17 -1.7342 -0.0588
2 5 18 -2.7130 0.1413
2 5 19 -0.5868 0.0915
2 5 20 0.3050 0.0639
2 5 21 -3.4258 0.2182
2 5 22 -0.0824 0.3040
2 6 0 9.9845 -3.5121
2 6 1 34.6751 -1.4205
2 6 2 2.1030 -2.3872
2 6 3 0.5464 -0.0305
2 6 4 -31.0869 1.0602
2 6 5 18.9234 0.3530
2 6 6 -18.0461 0.5109
2 6 7 8.3096 -0.5744
2 6 8 -1.4624 -0.2523
2 6 9 -2.8839 -0.1228
2 6 10 6.1810 -0.0649
2 6 11 2.1694 0.4905
2 6 12 1.9491 -0.1120
2 6 13 -0.0128 -0.0360
2 6 14 2.8445 -0.0085
2 6 15 -1.9589 -0.0227
2 6 16 -0.5972 0.1268
2 6 17 0.4717 -0.0122
2 6 18 -3.1772 0.0023
2 6 19 0.5155 -0.0123
2 6 20 1.0073 0.0435
2 6 21 -2.6116 0.2057
2 6 22 -2.0294 0.0712
2 7 0 1.7247 -3.8265
2 7 1 44.7202 -1.1413
2 7 2 11.9120 0.2163
2 7 3 22.7179 -0.2590
2 7 4 -0.4984 1.3982
2 7 5 5.8880 0.0387
2 7 6 23.1941 -0.0403
2 7 7 -6.0348 -0.3624
2 7 8 6.9805 -0.6229
2 7 9 -9.6670 0.3591
2 7 10 -6.4391 -0.0806
2 7 11 -3.7276 0.2772
2 7 12 -1.6277 0.1038
2 7 13 -2.3464 -0.1743
2 7 14 4.4973 0.2078
2 7 15 -1.0413 -0.0095
2 7 16 1.5431 0.0700
2 7 17 1.0922 0.0021
2 7 18 -0.1126 -0.0901
2 7 19 -0.4014 0.0134
2 7 20 1.4223 -0.1563
2 7 21 -1.1720 0.0732
2 7 22 -1.8156 -0.1846
2 8 0 8.3301 -0.9536
2 8 1 24.8337 0.4470
2 8 2 18.0935 1.8490
2 8 3 -4.6625 0.3002
2 8 4 9.2266 0.1840
2 8 5 -17.3238 -0.2369
2 8 6 6.3923 -0.5503
2 8 7 8.3510 0.1604
2 8 8 -6.8392 -0.1576
2 8 9 5.9269 0.5057
2 8 10 -3.9351 0.2216
2 8 11 2.2563 -0.2673
2 8 12 1.7085 0.0602
2 8 13 1.8072 -0.2320
2 8 14 3.3973 0.1772
2 8 15 -1.0998 -0.0638
2 8 16 -1.6620 -0.1100
2 8 17 1.6439 -0.0133
2 8 18 -0.4475 -0.0996
2 8 19 0.7634 0.0884
2 8 20 1.2311 -0.0360
2 8 21 -0.5207 -0.3076
2 8 22 -0.7272 -0.3069
2 9 0 3.7441 2.6836
2 9 1 17.2258 1.3529
2 9 2 6.5556 2.0210
2 9 3 13.4202 0.2483
2 9 4 0.9091 -0.8879
2 9 5 15.3217 -0.5522
2 9 6 -7.3614 -0.5637
2 9 7 17.8253 0.5004
2 9 8 -5.9021 0.2471
2 9 9 -10.0270 0.2687
2 9 10 -3.9518 0.2236
2 9 11 -10.0996 -0.4922
2 9 12 -2.2647 -0.0300
2 9 13 0.6075 -0.0285
2 9 14 5.2792 0.0994
2 9 15 2.7500 0.0580
2 9 16 0.2047 -0.3464
2 9 17 3.0052 0.0365
2 9 18 1.5516 -0.0173
2 9 19 0.1541 0.0091
2 9 20 1.3604 0.0809
2 9 21 -1.6047 -0.1840
2 9 22 -0.3395 -0.3396
2 10 0 1.1738 3.6183
2 10 1 18.0919 0.7983
2 10 2 -7.3946 0.6278
2 10 3 4.3673 -0.1888
2 10 4 -5.7972 -0.9288
2 10 5 -5.4049 -0.4948
2 10 6 0.2424 0.0437
2 10 7 -2.3349 0.3744
2 10 8 8.5350 0.4474
2 10 9 -11.8460 -0.2409
2 10 10 3.6914 -0.0389
2 10 11 -2.8197 -0.3544
2 10 12 -0.6440 -0.0835
2 10 13 2.1114 0.2371
2 10 14 3.9587 -0.1307
2 10 15 1.7546 0.1548
2 10 16 -0.0717 -0.1990
2 10 17 0.1319 -0.0055
2 10 18 0.2488 0.1852
2 10 19 1.6599 0.0831
2 10 20 0.4481 -0.1820
2 10 21 1.0395 -0.0728
2 10 22 -0.8992 0.0838
2 11 0 0.2076 1.3079
2 11 1 3.9642 -0.1989
2 11 2 6.3111 -1.7378
2 11 3 0.6790 0.0842
2 11 4 12.7062 -0.7268
2 11 5 -2.5181 0.2838
2 11 6 2.1736 0.5129
2 11 7 4.6374 0.0780
2 11 8 -3.1482 0.2880
2 11 9 -3.8759 -0.5563
2 11 10 -9.4262 -0.2586
2 11 11 -1.5039 -0.0292
2 11 12 -8.0120 -0.0068
2 11 13 1.8453 0.4374
2 11 14 0.2907 -0.1872
2 11 15 3.5703 -0.1302
2 11 16 0.5782 0.1364
2 11 17 2.9874 -0.0679
2 11 18 -1.1347 0.2273
2 11 19 2.1364 0.0368
2 11 20 0.5284 0.0240
2 11 21 -0.1935 -0.3428
2 11 22 0.2745 0.3422
2 12 0 1.9431 -1.8105
2 12 1 0.4512 -0.9915
2 12 2 -3.5896 -2.2890
2 12 3 4.9955 -0.1093
2 12 4 -0.8008 0.4135
2 12 5 3.3202 0.3671
2 12 6 -9.1494 0.5421
2 12 7 4.9223 -0.2845
2 12 8 -2.7949 -0.3923
2 12 9 -2.8573 -0.3022
2 12 10 4.5879 -0.2379
2 12 11 -4.5910 0.3459
2 12 12 0.7392 0.1048
2 12 13 -2.8601 0.1052
2 12 14 2.0063 0.0437
2 12 15 -1.2562 -0.3461
2 12 16 -0.7291 0.2406
2 12 17 -0.3525 -0.0436
2 12 18 -1.0055 0.0207
2 12 19 -0.2178 -0.2058
2 12 20 1.7783 -0.0680
2 12 21 -0.3298 0.1667
2 12 22 -0.6428 -0.0232
2 13 0 -2.6783 -3.2042
2 13 1 0.0078 -0.7684
2 13 2 -5.5621 -0.6252
2 13 3 2.0927 -0.0885
2 13 4 9.8896 1.1468
2 13 5 0.3450 0.2287
2 13 6 4.0303 0.2510
2 13 7 -2.4116 -0.3744
2 13 8 0.7021 -0.6406
2 13 9 -9.9268 -0.0377
2 13 10 4.4129 0.0103
2 13 11 -2.9568 0.5248
2 13 12 -5.8527 0.0991
2 13 13 -2.4296 -0.2081
2 13 14 -0.4928 -0.1136
2 13 15 -0.0844 -0.2091
2 13 16 -0.2942 0.1437
2 13 17 0.2524 0.0239
2 13 18 -0.0610 -0.2180
2 13 19 0.7041 0.1012
2 13 20 1.6147 -0.2208
2 13 21 1.5228 0.6191
2 14 0 -1.1186 -1.4215
2 14 1 -1.2857 -0.0581
2 14 2 -3.3922 1.0269
2 14 3 -6.1021 0.2607
2 14 4 3.2031 0.4499
2 14 5 -1.9230 -0.1836
2 14 6 -4.2908 -0.2335
2 14 7 3.6039 -0.0278
2 14 8 -4.8244 -0.4671
2 14 9 0.2732 0.1290
2 14 10 -0.7014 0.2049
2 14 11 8.7527 0.1596
2 14 12 -5.2454 0.0951
2 14 13 -2.7408 -0.3751
2 14 14 0.4238 -0.1033
2 14 15 -0.5427 -0.1255
2 14 16 -1.3853 -0.0674
2 14 17 0.1375 0.2055
2 14 18 -1.1324 -0.5179
2 14 19 -1.0773 0.0952
2 14 20 0.3197 0.3225
2 14 21 0.8825 0.1737
2 15 0 -2.2578 1.0845
2 15 1 1.4801 0.8173
2 15 2 -4.7348 1.8127
2 15 3 -1.2557 0.1993
2 15 4 0.8480 -0.0312
2 15 5 3.2657 -0.6132
2 15 6 -4.1471 -0.6225
2 15 7 1.7230 0.7229
2 15 8 -2.8051 -0.1045
2 15 9 -5.2085 0.4671
2 15 10 0.6983 0.1537
2 15 11 1.4298 -0.2625
2 15 12 1.6255 -0.1701
2 15 13 -7.7071 -0.3413
2 15 14 1.5446 0.2716
2 15 15 -0.9845 0.0508
2 15 16 0.0794 -0.1558
2 15 17 -0.1141 -0.0395
2 15 18 3.2929 0.0595
2 15 19 -0.2833 -0.0363
2 15 20 0.9467 0.9342
2 15 21 0.9681 0.5035
2 16 0 0.0510 2.3147
2 16 1 1.1375 0.9614
2 16 2 -2.2734 0.7948
2 16 3 -4.4650 -0.0202
2 16 4 1.9255 -0.7198
2 16 5 0.0873 -0.2354
2 16 6 0.0949 -0.2996
2 16 7 -2.2642 0.4826
2 16 8 1.4391 0.4245
2 16 9 -2.9508 -0.0715
2 16 10 0.3485 0.3207
2 16 11 5.5833 -0.4177
2 16 12 -1.7362 -0.3832
2 16 13 -1.6415 -0.0874
2 16 14 -4.4986 0.2301
2 16 15 0.3131 0.5332
2 16 16 -1.4728 -0.0066
2 16 17 -1.2418 -0.2254
2 16 18 0.8664 0.2679
2 16 19 1.2406 0.5944
2 16 20 -1.6150 0.5907
2 17 0 -1.0882 1.1993
2 17 1 3.5143 0.0820
2 17 2 -2.9939 -0.9199
2 17 3 -1.6194 -0.1940
2 17 4 -0.9819 -0.6318
2 17 5 4.8982 -0.0577
2 17 6 1.9892 0.2656
2 17 7 2.4508 0.1526
2 17 8 -1.6390 0.1176
2 17 9 0.8600 -0.3632
2 17 10 -3.1702 0.2729
2 17 11 4.5313 0.0653
2 17 12 -1.6955 -0.1666
2 17 13 -1.4853 -0.0010
2 17 14 -2.8727 0.0582
2 17 15 -1.4618 0.1802
2 17 16 0.7243 0.2342
2 17 17 1.2154 -0.3639
2 17 18 -0.3506 0.0073
2 17 19 3.6835 1.0204
2 18 0 -3.0860 -0.8994
2 18 1 0.6274 -0.3995
2 18 2 -1.3828 -1.7213
2 18 3 -2.6042 -0.4333
2 18 4 -1.1918 0.2719
2 18 5 0.9264 0.3110
2 18 6 2.6935 0.3837
2 18 7 1.9945 0.1247
2 18 8 0.7598 -0.2861
2 18 9 -0.0270 -0.6380
2 18 10 3.7309 -0.1704
2 18 11 0.7744 0.3424
2 18 12 0.7851 0.1256
2 18 13 -3.7819 0.2438
2 18 14 -1.1353 0.2276
2 18 15 -3.6218 -0.1905
2 18 16 1.6621 0.5378
2 18 17 2.0118 -0.5020
2 18 18 0.4494 0.0126
2 19 0 0.0522 -2.3417
2 19 1 -1.6696 -0.6336
2 19 2 -1.0755 -1.1486
2 19 3 -0.7765 -0.6936
2 19 4 -2.3540 0.6903
2 19 5 1.1331 0.0232
2 19 6 1.5875 0.1967
2 19 7 0.0221 -0.1796
2 19 8 0.3463 -0.2948
2 19 9 -2.1013 0.0735
2 19 10 2.4837 -0.0884
2 19 11 1.7973 0.6977
2 19 12 -2.2499 -0.4289
2 19 13 -2.7358 0.3430
2 19 14 -2.1810 -0.2804
2 19 15 -0.5952 0.1994
2 19 16 0.3249 0.0244
2 19 17 4.2192 -0.1911
2 20 1 -0.9623 -0.3199
2 20 2 -1.7202 1.2321
2 20 3 0.1313 -0.6057
2 20 4 -0.9389 0.6585
2 20 5 -0.4411 -0.4839
2 20 6 3.6663 -0.4892
2 20 7 -2.4281 0.7139
2 20 8 -1.3959 -0.1418
2 20 9 -1.4097 -0.1407
2 20 10 2.1900 0.5278
2 20 11 2.2389 -0.1177
2 20 12 -0.4459 -0.1531
2 20 13 -4.2006 -1.0114
2 20 14 -3.1319 0.4991
2 20 15 -1.1624 0.1212
2 21 5 -0.6503 -0.2158
2 21 6 2.1925 -1.6734
2 21 7 0.3385 0.8075
2 21 8 -3.7411 1.1839
2 21 9 -1.5017 -0.4332
2 21 10 0.8854 -0.0602
2 21 11 1.2014 0.4545
2 21 12 0.1107 -0.7983
3 -18 0 1.8116 -1.4180
3 -18 1 -0.8968 0.4481
3 -17 0 0.4810 -0.3430
3 -17 1 1.3340 0.2052
3 -17 2 -4.4714 0.6742
3 -17 3 0.1069 -0.4847
3 -17 4 0.3091 0.4354
3 -16 0 -1.6685 1.6884
3 -16 1 1.7751 0.5718
3 -16 2 -2.5171 0.6352
3 -16 3 -2.4942 -0.1116
3 -16 4 0.4810 -0.0931
3 -16 5 -0.6643 0.4783
3 -16 6 -1.9469 0.1300
3 -15 0 1.0522 2.2286
3 -15 1 0.2897 0.4083
3 -15 2 -1.1064 -0.0117
3 -15 3 -2.0868 0.2091
3 -15 4 -3.4130 -0.1608
3 -15 5 0.5832 0.2735
3 -15 6 -1.8477 0.3117
3 -15 7 1.3843 0.2673
3 -14 0 1.3120 0.5797
3 -14 1 -0.3573 -0.1897
3 -14 2 -0.6837 -0.9684
3 -14 3 -0.2576 0.3815
3 -14 4 -1.7483 0.0132
3 -14 5 -1.3576 0.1248
3 -14 6 0.4055 0.0913
3 -14 7 -1.1184 0.1386
3 -14 8 0.7962 0.3056
3 -14 9 -0.5302 -0.0054
3 -13 0 -1.0807 -1.9311
3 -13 1 1.2700 -0.4945
3 -13 2 0.9893 -1.3847
3 -13 3 -1.1378 0.2712
3 -13 4 -1.5993 0.2763
3 -13 5 1.1507 0.0839
3 -13 6 -0.0550 0.0212
3 -13 7 0.2930 -0.2170
3 -13 8 -2.0329 0.1586
3 -13 9 0.6034 0.3390
3 -13 10 -3.4789 -0.2798
3 -12 0 -0.5691 -2.6654
3 -12 1 -3.7063 -0.6249
3 -12 2 2.7202 -0.0734
3 -12 3 0.5311 -0.4114
3 -12 4 -2.2570 0.6617
3 -12 5 3.7062 -0.1055
3 -12 6 1.6280 0.0063
3 -12 7 0.4084 0.0733
3 -12 8 -3.5389 -0.2243
3 -12 9 0.6792 0.2476
3 -12 10 -1.4681 -0.1480
3 -12 11 -3.2457 -0.1830
3 -11 0 1.2112 -1.0624
3 -11 1 -1.6711 0.2000
3 -11 2 2.9958 1.1655
3 -11 3 2.0659 -0.2760
3 -11 4 -1.2490 0.1462
3 -11 5 0.6451 -0.0007
3 -11 6 3.9184 -0.1950
3 -11 7 0.5194 0.1813
3 -11 8 -2.3676 -0.0163
3 -11 9 -2.3203 -0.0676
3 -11 10 1.5354 -0.2550
3 -11 11 -3.4885 -0.1396
3 -11 12 -3.4890 0.1169
3 -10 0 1.2809 1.3979
3 -10 1 -4.2104 0.8113
3 -10 2 2.5020 1.6776
3 -10 3 1.0795 -0.0600
3 -10 4 -0.0784 -0.3177
3 -10 5 1.2964 -0.0453
3 -10 6 2.6276 -0.1241
3 -10 7 2.7164 0.2304
3 -10 8 -2.6186 0.0481
3 -10 9 -0.0735 0.0859
3 -10 10 -0.9456 -0.1588
3 -10 11 1.9942 -0.2537
3 -10 12 -3.9136 0.2017
3 -10 13 -1.5366 0.2297
3 -9 0 3.4949 3.1207
3 -9 1 -0.5928 0.3538
3 -9 2 1.3268 0.7987
3 -9 3 4.9554 0.0051
3 -9 4 -2.4115 -0.6159
3 -9 5 -0.3570 -0.0382
3 -9 6 2.2335 -0.1388
3 -9 7 2.0595 0.0805
3 -9 8 -2.3235 -0.0229
3 -9 9 1.9635 -0.1326
3 -9 10 -3.5156 0.1596
3 -9 11 -1.3135 -0.1108
3 -9 12 -1.1087 0.0383
3 -9 13 -3.4550 0.0918
3 -9 14 -0.1987 -0.0567
3 -8 0 -2.8841 2.4706
3 -8 1 2.1483 -0.1101
3 -8 2 -3.8542 -1.1686
3 -8 3 1.8205 0.5707
3 -8 4 -1.0720 -0.6024
3 -8 5 -5.0547 0.2419
3 -8 6 4.3425 0.1129
3 -8 7 2.6112 -0.2338
3 -8 8 -0.0939 0.1995
3 -8 9 3.6647 -0.2445
3 -8 10 0.5029 0.1548
3 -8 11 -3.0580 0.2323
3 -8 12 1.1519 0.0036
3 -8 13 -1.7065 0.1730
3 -8 14 -0.8482 -0.1716
3 -8 15 0.4338 0.0019
3 -7 0 5.1788 -1.0076
3 -7 1 -3.4113 -0.6886
3 -7 2 5.5849 -2.0784
3 -7 3 -0.1223 0.2143
3 -7 4 2.5291 0.4552
3 -7 5 -5.2982 0.0963
3 -7 6 -0.4436 0.3866
3 -7 7 1.4893 -0.4093
3 -7 8 -2.4534 -0.0369
3 -7 9 3.6859 -0.1182
3 -7 10 -0.7255 -0.0109
3 -7 11 -2.1435 0.1311
3 -7 12 1.1012 -0.0403
3 -7 13 -1.2483 0.0353
3 -7 14 3.0390 -0.0410
3 -7 15 3.3333 -0.0924
3 -7 16 -5.2489 0.1654
3 -6 0 7.1023 -3.8860
3 -6 1 -1.5496 -0.8366
3 -6 2 -7.1813 -1.1238
3 -6 3 3.1841 -0.2919
3 -6 4 -6.4363 0.9679
3 -6 5 1.2028 0.0866
3 -6 6 -3.1297 0.1672
3 -6 7 -0.1339 -0.1519
3 -6 8 -3.0586 -0.1274
3 -6 9 1.8766 0.1222
3 -6 10 0.9026 -0.0978
3 -6 11 -2.1448 0.1380
3 -6 12 2.3558 -0.1799
3 -6 13 1.2178 -0.2196
3 -6 14 0.0550 0.1063
3 -6 15 8.5648 -0.1415
3 -6 16 -5.4547 0.0556
3 -6 17 -2.6452 0.0452
3 -5 0 4.4080 -3.1292
3 -5 1 9.8704 -0.1436
3 -5 2 -2.5344 0.7265
3 -5 3 4.4311 -0.2706
3 -5 4 3.0757 0.5170
3 -5 5 -1.9265 -0.0358
3 -5 6 4.7854 -0.1295
3 -5 7 -9.0907 0.0815
3 -5 8 -4.9241 -0.1268
3 -5 9 -4.9502 0.2366
3 -5 10 -0.9625 -0.1840
3 -5 11 -0.7430 0.0271
3 -5 12 -2.0976 0.0955
3 -5 13 2.8998 -0.2502
3 -5 14 1.5984 0.0927
3 -5 15 4.6761 0.0840
3 -5 16 3.5220 0.0211
3 -5 17 -0.6805 -0.0240
3 -5 18 2.1743 0.3478
3 -4 0 13.2012 0.3640
3 -4 1 -1.7555 0.7888
3 -4 2 6.8888 2.3380
3 -4 3 -15.1610 -0.1314
3 -4 4 6.2295 -0.2526
3 -4 5 -6.7582 -0.3203
3 -4 6 6.4696 -0.5650
3 -4 7 -5.2026 0.3905
3 -4 8 -8.2397 -0.0993
3 -4 9 -3.8424 0.2621
3 -4 10 -4.6530 -0.0566
3 -4 11 2.2173 -0.2442
3 -4 12 -2.1697 0.2041
3 -4 13 -2.8729 -0.1206
3 -4 14 3.0231 0.0027
3 -4 15 -0.9880 0.0518
3 -4 16 -1.0334 -0.0275
3 -4 17 2.5195 -0.0589
3 -4 18 0.0969 0.0690
3 -3 0 -6.4376 4.1127
3 -3 1 12.8352 0.7033
3 -3 2 17.3865 2.0572
3 -3 3 3.7237 0.1368
3 -3 4 -1.8789 -0.8979
3 -3 5 11.6940 -0.2085
3 -3 6 -1.5977 -0.3091
3 -3 7 2.3473 0.2448
3 -3 8 -10.9330 0.2818
3 -3 9 -4.3400 -0.0642
3 -3 10 -4.9426 0.0993
3 -3 11 -0.6175 -0.2040
3 -3 12 2.7045 0.1092
3 -3 13 -2.9586 0.1183
3 -3 14 -0.0003 0.0064
3 -3 15 3.2274 0.1480
3 -3 16 -3.6095 -0.0408
3 -3 17 3.1103 0.0416
3 -3 18 0.9265 0.0286
3 -3 19 1.8678 0.0086
3 -2 0 0.5654 3.8416
3 -2 1 -12.1034 0.4963
3 -2 2 19.4691 -0.4270
3 -2 3 0.1384 0.6974
3 -2 4 -11.7828 -0.9926
3 -2 5 -0.7874 0.0632
3 -2 6 8.8007 0.1408
3 -2 7 -6.1147 -0.0496
3 -2 8 -0.1510 0.3518
3 -2 9 -3.1562 -0.1942
3 -2 10 -1.1330 0.2144
3 -2 11 -1.5779 -0.0078
3 -2 12 2.3984 -0.0541
3 -2 13 1.6483 0.1455
3 -2 14 -3.1730 -0.2478
3 -2 15 1.7282 0.0996
3 -2 16 -0.1638 -0.0113
3 -2 17 0.2450 -0.0442
3 -2 18 -0.6922 0.1542
3 -2 19 0.1024 -0.1704
3 -1 0 54.5637 0.0259
3 -1 1 -24.4457 -0.7005
3 -1 2 29.8129 -2.2256
3 -1 3 17.3854 -0.0483
3 -1 4 8.2976 0.0448
3 -1 5 -3.3967 0.0988
3 -1 6 14.8201 0.3822
3 -1 7 -1.1900 -0.2508
3 -1 8 -9.3448 0.0381
3 -1 9 3.1307 -0.1838
3 -1 10 -2.9439 0.0668
3 -1 11 -3.8394 0.2537
3 -1 12 3.0612 -0.1711
3 -1 13 1.9967 0.1070
3 -1 14 0.4710 -0.1192
3 -1 15 0.8060 -0.1158
3 -1 16 3.5623 0.1144
3 -1 17 4.5751 -0.1132
3 -1 18 -0.6716 -0.0368
3 -1 19 0.7054 -0.0957
3 -1 20 1.0184 -0.2041
3 0 0 35.5590 -3.5544
3 0 1 13.4171 -1.1261
3 0 2 -10.5299 -2.0753
3 0 3 10.0671 -0.1327
3 0 4 -10.6821 0.8821
3 0 5 1.4576 0.4326
3 0 6 -2.9869 0.3236
3 0 7 12.5361 -0.4760
3 0 8 -14.3758 -0.2692
3 0 9 4.6112 -0.0751
3 0 10 3.6733 -0.1335
3 0 11 -4.7149 0.3490
3 0 12 2.1929 -0.1272
3 0 13 2.3671 -0.0902
3 0 14 -0.8339 0.1023
3 0 15 0.7071 -0.1059
3 0 16 3.0996 0.1633
3 0 17 4.9347 0.0164
3 0 18 -1.0655 -0.0182
3 0 19 -2.1285 0.0267
3 0 20 -0.9729 -0.0926
3 1 0 13.1903 -4.4346
3 1 1 16.8778 -0.4297
3 1 2 39.7225 -0.5773
3 1 3 2.5853 -0.1222
3 1 4 14.8686 0.8685
3 1 5 1.2102 0.2186
3 1 6 12.6511 0.0895
3 1 7 0.9046 -0.1496
3 1 8 -6.4343 -0.3459
3 1 9 -10.8176 0.1700
3 1 10 2.0476 -0.1974
3 1 11 -3.2479 0.0194
3 1 12 -1.4341 0.0262
3 1 13 0.8978 -0.2706
3 1 14 0.3472 0.1279
3 1 15 -1.2179 0.0122
3 1 16 4.7179 0.0119
3 1 17 5.3994 0.0310
3 1 18 0.0742 -0.0401
3 1 19 -1.0591 0.0823
3 1 20 -3.3946 -0.0342
3 1 21 0.4760 0.0050
3 2 0 36.3650 -0.7767
3 2 1 -35.1278 0.2838
3 2 2 45.9931 2.0216
3 2 3 -6.6858 -0.3861
3 2 4 -6.1207 0.4144
3 2 5 -9.0227 -0.2906
3 2 6 2.8924 -0.3377
3 2 7 9.2177 0.3279
3 2 8 -6.8190 -0.1665
3 2 9 1.0370 0.4029
3 2 10 -2.6007 -0.1840
3 2 11 5.1261 -0.1467
3 2 12 2.8308 0.1431
3 2 13 -2.6067 -0.1431
3 2 14 1.2066 0.1152
3 2 15 -2.3975 0.0535
3 2 16 1.3786 -0.1089
3 2 17 4.1051 0.0166
3 2 18 -0.1866 -0.1019
3 2 19 -1.1790 0.1650
3 2 20 -5.3549 -0.0437
3 2 21 -1.2447 -0.1219
3 3 0 30.3700 3.3350
3 3 1 -8.4511 1.3415
3 3 2 18.4557 2.2505
3 3 3 49.0074 0.4825
3 3 4 1.3904 -0.9396
3 3 5 10.8070 -0.2577
3 3 6 -3.4890 -0.4690
3 3 7 9.3818 0.3934
3 3 8 -12.7619 0.3133
3 3 9 -4.8028 0.1409
3 3 10 -7.6335 0.0751
3 3 11 -1.0793 -0.3950
3 3 12 3.2410 0.2216
3 3 13 -0.6614 0.0521
3 3 14 -2.4510 0.0070
3 3 15 2.0894 0.0892
3 3 16 -1.2503 -0.2132
3 3 17 2.1877 -0.0211
3 3 18 0.0275 -0.0020
3 3 19 1.2537 -0.0344
3 3 20 -3.3582 0.0622
3 3 21 1.9646 -0.3079
3 4 0 15.4420 5.0063
3 4 1 -14.3326 0.7339
3 4 2 2.5231 0.6997
3 4 3 3.1406 0.3788
3 4 4 21.0952 -1.0496
3 4 5 -23.3015 -0.3856
3 4 6 9.0131 -0.0519
3 4 7 -1.3656 0.2526
3 4 8 2.1318 0.3229
3 4 9 -1.8164 -0.0957
3 4 10 2.8305 0.0267
3 4 11 1.6042 -0.2393
3 4 12 2.0640 0.0298
3 4 13 0.6031 0.2797
3 4 14 -2.4898 -0.1820
3 4 15 0.1247 0.0712
3 4 16 1.1771 -0.1479
3 4 17 -2.4356 -0.0557
3 4 18 -0.2470 0.1638
3 4 19 -0.2683 -0.1144
3 4 20 -1.8428 -0.0032
3 4 21 2.8031 -0.2277
3 4 22 0.1664 -0.0056
3 5 0 16.9215 2.5603
3 5 1 -15.2798 -0.3109
3 5 2 30.0929 -1.3135
3 5 3 5.7225 0.0356
3 5 4 34.9398 -0.1956
3 5 5 4.3784 0.0627
3 5 6 -5.2790 0.4010
3 5 7 12.2224 -0.1617
3 5 8 -12.5085 0.1014
3 5 9 -6.3970 -0.2952
3 5 10 -9.0283 0.0399
3 5 11 -1.2755 0.1195
3 5 12 -4.2279 -0.0899
3 5 13 -1.2803 0.3583
3 5 14 -1.8975 -0.1859
3 5 15 1.9814 -0.0500
3 5 16 2.0701 0.0870
3 5 17 -0.0398 0.0318
3 5 18 -0.9867 0.1356
3 5 19 -0.3307 0.0786
3 5 20 -0.6152 -0.0142
3 5 21 2.4279 0.0138
3 5 22 2.5395 0.1374
3 6 0 13.7495 -2.7251
3 6 1 -11.1543 -0.9927
3 6 2 1.3464 -2.4669
3 6 3 16.7497 -0.2942
3 6 4 -11.4491 0.5066
3 6 5 13.7248 0.4000
3 6 6 -13.9559 0.6546
3 6 7 11.5861 -0.5057
3 6 8 10.2863 -0.2261
3 6 9 -0.7629 -0.2605
3 6 10 1.6551 0.0862
3 6 11 0.5222 0.3854
3 6 12 -1.5462 -0.1629
3 6 13 -2.7807 0.0864
3 6 14 -4.0751 -0.0989
3 6 15 0.9888 -0.1594
3 6 16 0.6493 0.1271
3 6 17 0.6928 0.1357
3 6 18 0.3221 0.0315
3 6 19 0.7380 -0.0926
3 6 20 0.2251 0.0577
3 6 21 2.1305 0.0453
3 6 22 0.9080 0.1486
3 7 0 14.4365 -5.2090
3 7 1 -1.7485 -1.1355
3 7 2 13.9380 -0.9748
3 7 3 28.0115 -0.5748
3 7 4 18.1375 1.0878
3 7 5 -5.5107 0.2057
3 7 6 13.6796 0.3328
3 7 7 -9.5785 -0.3361
3 7 8 10.8737 -0.6068
3 7 9 -4.3022 0.0560
3 7 10 -7.3373 -0.0846
3 7 11 -5.4034 0.4203
3 7 12 -3.6618 0.0780
3 7 13 -1.4855 -0.2620
3 7 14 -1.3096 0.1303
3 7 15 2.3267 -0.1607
3 7 16 2.5514 0.1415
3 7 17 0.4044 -0.0053
3 7 18 0.4664 0.0183
3 7 19 1.1494 -0.1078
3 7 20 0.1534 -0.1497
3 7 21 1.6598 0.0926
3 7 22 0.7555 -0.1495
3 8 0 7.1790 -3.0733
3 8 1 -19.5969 -0.1997
3 8 2 7.4499 0.9590
3 8 3 3.0478 0.1624
3 8 4 14.5981 0.3992
3 8 5 -12.0980 0.1424
3 8 6 -2.5375 -0.3424
3 8 7 8.1424 0.0707
3 8 8 2.3684 -0.2177
3 8 9 16.2560 0.2934
3 8 10 0.0135 -0.0140
3 8 11 -0.4698 -0.1689
3 8 12 -2.4232 0.1430
3 8 13 -0.6222 -0.3425
3 8 14 -3.8025 0.0586
3 8 15 1.1415 -0.0418
3 8 16 0.4511 0.0555
3 8 17 -0.1268 -0.0371
3 8 18 -0.6183 -0.1178
3 8 19 1.7494 0.1391
3 8 20 0.7317 -0.0900
3 8 21 0.1016 -0.0181
3 8 22 0.1570 -0.2104
3 9 0 5.0580 1.8327
3 9 1 -17.3114 0.9383
3 9 2 1.5601 1.8368
3 9 3 17.5039 0.3972
3 9 4 4.9403 -0.5277
3 9 5 13.9527 -0.3164
3 9 6 -8.8083 -0.5304
3 9 7 4.0785 0.3632
3 9 8 -0.7068 0.2429
3 9 9 -0.1081 0.3945
3 9 10 2.9017 0.1204
3 9 11 -10.2744 -0.4679
3 9 12 -1.3658 0.0631
3 9 13 -2.6559 -0.0880
3 9 14 0.9038 0.0658
3 9 15 -0.3749 0.1039
3 9 16 4.0593 -0.1777
3 9 17 -1.3757 0.0831
3 9 18 -0.1133 -0.1271
3 9 19 0.1083 0.1011
3 9 20 0.3195 0.0447
3 9 21 -0.6815 0.0204
3 9 22 -1.8498 -0.1356
3 10 0 3.0563 4.3840
3 10 1 -15.3170 1.4284
3 10 2 -10.7895 1.3594
3 10 3 0.7750 0.2041
3 10 4 -2.8853 -0.8475
3 10 5 -2.7975 -0.6533
3 10 6 8.7382 -0.2889
3 10 7 -4.6934 0.3106
3 10 8 10.8105 0.4339
3 10 9 5.1176 0.0865
3 10 10 8.3115 0.0113
3 10 11 0.0475 -0.3488
3 10 12 -3.3361 -0.0838
3 10 13 -2.9150 0.2860
3 10 14 -1.4872 -0.1052
3 10 15 -2.7684 0.3022
3 10 16 -0.0101 -0.2081
3 10 17 -1.5478 0.0546
3 10 18 -1.5064 0.2097
3 10 19 0.7044 0.0509
3 10 20 0.5546 -0.1687
3 10 21 0.1381 -0.0009
3 10 22 -2.5260 0.2049
3 11 0 1.6161 3.1825
3 11 1 -9.6382 0.4324
3 11 2 -0.1929 -0.4499
3 11 3 1.9615 0.2224
3 11 4 3.9325 -0.7365
3 11 5 2.1129 -0.1371
3 11 6 6.2722 0.0768
3 11 7 3.8277 0.2490
3 11 8 -5.7101 0.3291
3 11 9 8.6702 -0.2502
3 11 10 -5.7089 -0.0604
3 11 11 3.1364 -0.1560
3 11 12 -4.3173 -0.0502
3 11 13 -3.2284 0.4635
3 11 14 -0.7600 -0.1689
3 11 15 0.7487 0.0236
3 11 16 -0.0474 0.0116
3 11 17 0.0929 -0.0860
3 11 18 0.1813 0.4007
3 11 19 -1.2606 -0.0490
3 11 20 1.5884 -0.0829
3 11 21 -0.7976 -0.4830
3 11 22 -0.9069 0.4538
3 12 0 1.0863 -0.6813
3 12 1 -8.8155 -0.6526
3 12 2 -9.8192 -1.9569
3 12 3 0.0452 -0.1655
3 12 4 -8.7972 0.3851
3 12 5 3.2573 0.2355
3 12 6 3.2798 0.3736
3 12 7 5.0348 -0.1540
3 12 8 1.0532 -0.2415
3 12 9 5.9034 -0.2700
3 12 10 6.1564 -0.0842
3 12 11 -2.5527 0.2903
3 12 12 6.5215 -0.0457
3 12 13 -6.7661 0.2204
3 12 14 -0.0181 0.0092
3 12 15 -2.7243 -0.2475
3 12 16 -1.5259 0.1483
3 12 17 -2.4518 -0.1524
3 12 18 0.9515 0.1886
3 12 19 -1.1658 -0.2436
3 12 20 -0.5126 -0.1702
3 12 21 0.8555 -0.0308
3 12 22 -2.4768 0.1022
3 13 0 -0.5742 -3.2866
3 13 1 -5.3487 -1.1219
3 13 2 -9.3344 -1.2729
3 13 3 -1.0471 -0.3811
3 13 4 -1.3797 1.0455
3 13 5 -1.6383 0.5448
3 13 6 8.2695 0.5209
3 13 7 -1.1854 -0.3476
3 13 8 -1.2508 -0.5219
3 13 9 -0.9842 -0.2001
3 13 10 -1.4314 -0.0131
3 13 11 1.3049 0.5651
3 13 12 0.2605 0.0302
3 13 13 2.4064 -0.1429
3 13 14 -2.2890 -0.1901
3 13 15 2.0434 -0.1512
3 13 16 -2.0113 0.1952
3 13 17 -1.1638 -0.0035
3 13 18 1.2476 -0.1256
3 13 19 1.5131 0.0188
3 13 20 -1.1938 -0.2464
3 13 21 0.3018 0.6182
3 14 0 -2.6364 -2.7525
3 14 1 -3.1949 -0.6364
3 14 2 -10.9675 -0.0636
3 14 3 -7.1200 0.0435
3 14 4 -7.0337 0.5889
3 14 5 -4.1748 0.1335
3 14 6 -0.5238 0.1395
3 14 7 3.9112 -0.1659
3 14 8 -1.6356 -0.4112
3 14 9 6.1769 -0.0724
3 14 10 -2.9651 0.1655
3 14 11 3.3941 0.2417
3 14 12 5.3927 0.3527
3 14 13 0.3801 -0.3122
3 14 14 -0.2941 -0.2392
3 14 15 -0.8347 -0.0712
3 14 16 -1.6212 0.0970
3 14 17 -3.1830 0.2413
3 14 18 -2.0433 -0.6190
3 14 19 0.9711 0.1920
3 14 20 -1.1734 0.2432
3 14 21 -0.7492 0.6509
3 15 0 -1.1819 -0.2238
3 15 1 -1.8826 0.7304
3 15 2 -4.2356 1.1892
3 15 3 -4.2762 0.0969
3 15 4 -3.0918 0.1809
3 15 5 -3.0642 -0.5154
3 15 6 -2.0040 -0.5136
3 15 7 -2.6202 0.2594
3 15 8 -1.3407 -0.0166
3 15 9 -0.6911 0.3041
3 15 10 2.9649 0.0342
3 15 11 -6.5719 -0.1703
3 15 12 10.6668 0.0765
3 15 13 2.6621 -0.1446
3 15 14 -0.4302 -0.0563
3 15 15 -0.9126 -0.0824
3 15 16 0.7915 0.0872
3 15 17 -0.3816 -0.0848
3 15 18 -0.1028 -0.2638
3 15 19 0.6167 0.0569
3 15 20 0.6604 1.0983
3 16 0 2.1076 2.7417
3 16 1 -3.3063 1.1842
3 16 2 -0.0340 1.3710
3 16 3 -3.6609 0.0773
3 16 4 -1.9960 -0.6930
3 16 5 -2.8171 -0.4194
3 16 6 -2.0842 -0.5569
3 16 7 -1.5766 0.2765
3 16 8 -0.6986 0.3616
3 16 9 1.7075 0.0625
3 16 10 3.9474 0.2045
3 16 11 0.3611 -0.4038
3 16 12 -0.0257 -0.1442
3 16 13 8.8336 0.0681
3 16 14 -3.4104 0.0931
3 16 15 -3.2507 0.2283
3 16 16 -1.5193 -0.1016
3 16 17 -0.3775 -0.2449
3 16 18 0.4574 -0.2889
3 16 19 -0.0589 0.1637
3 16 20 0.2889 1.2785
3 17 0 0.6297 2.7068
3 17 1 1.1551 0.6801
3 17 2 -0.5482 0.2072
3 17 3 0.0606 -0.0029
3 17 4 -3.1025 -0.5223
3 17 5 1.6894 -0.4762
3 17 6 -2.9777 -0.1605
3 17 7 0.7604 0.4297
3 17 8 -2.8849 0.2332
3 17 9 1.2266 -0.2641
3 17 10 -0.2378 0.0054
3 17 11 2.1170 -0.1239
3 17 12 2.1141 -0.3819
3 17 13 2.5681 0.0590
3 17 14 4.0125 -0.0891
3 17 15 -3.4354 0.2914
3 17 16 -1.1069 -0.4844
3 17 17 0.2765 -0.4182
3 17 18 1.8897 -0.1108
3 17 19 1.9007 -0.0642
3 18 0 -0.1613 0.4639
3 18 1 -0.7908 0.0144
3 18 2 2.8291 -0.9422
3 18 3 -1.5812 -0.1531
3 18 4 -3.1090 0.2989
3 18 5 -1.2472 0.3434
3 18 6 -1.5863 0.1172
3 18 7 -0.6434 0.2157
3 18 8 0.5628 0.0347
3 18 9 2.0988 -0.6420
3 18 10 2.3438 -0.2978
3 18 11 -1.2652 0.2034
3 18 12 5.5402 -0.3017
3 18 13 -0.6550 -0.0001
3 18 14 1.7651 0.2185
3 18 15 -0.4095 0.1659
3 18 16 -1.0826 -0.0974
3 18 17 -1.9246 -1.2364
3 18 18 2.5409 0.7432
3 19 0 0.0694 -1.9577
3 19 1 -0.3515 -0.8786
3 19 2 0.1111 -1.0337
3 19 3 0.6530 -0.2482
3 19 4 -4.6191 0.8033
3 19 5 -1.9621 0.5605
3 19 6 -2.8715 0.6071
3 19 7 -2.8506 -0.2505
3 19 8 -1.2662 -0.3980
3 19 9 0.9706 -0.2716
3 19 10 -0.5479 0.0663
3 19 11 0.2366 0.5570
3 19 12 0.9163 -0.6654
3 19 13 4.8868 -0.5695
3 19 14 -1.3269 -0.0337
3 19 15 3.4580 0.5702
3 19 16 -0.5822 -0.3201
3 19 17 -0.8316 -1.1062
3 20 1 0.8671 -0.7896
3 20 2 0.0200 0.8654
3 20 3 -0.9592 -0.0526
3 20 4 0.0974 0.9671
3 20 5 -2.1938 0.2809
3 20 6 -0.4351 0.1112
3 20 7 -4.0112 0.2719
3 20 8 -1.1668 -0.6667
3 20 9 1.4657 -0.8446
3 20 10 -1.1192 0.7696
3 20 11 0.2716 0.7055
3 20 12 0.7315 -0.0673
3 20 13 1.5682 -1.6264
3 20 14 -0.4362 0.3867
3 20 15 -0.0459 0.8949
3 21 5 0.5274 0.6810
3 21 6 -1.4267 -1.0032
3 21 7 -0.6900 -0.1278
3 21 8 -2.6729 0.5508
3 21 9 1.1666 -0.9628
3 21 10 -1.0963 0.0344
3 21 11 -1.7395 1.4159
3 21 12 1.5545 -0.0838
4 -18 0 -0.2279 -1.4610
4 -17 0 -1.1104 -1.1960
4 -17 1 0.2450 0.4301
4 -17 2 0.8221 0.4851
4 -17 3 0.3594 -0.5385
4 -16 0 -1.4740 0.8728
4 -16 1 -0.1774 0.3714
4 -16 2 3.9742 0.6767
4 -16 3 -1.4371 -0.1630
4 -16 4 -0.5691 -0.5152
4 -16 5 -0.2629 0.3202
4 -15 0 0.4784 2.7453
4 -15 1 -1.5965 0.2305
4 -15 2 2.9639 0.6480
4 -15 3 0.4921 0.1172
4 -15 4 -3.8132 -0.3256
4 -15 5 -0.0575 0.0821
4 -15 6 0.2276 0.4825
4 -15 7 -0.6323 0.3458
4 -14 0 -0.7513 1.8529
4 -14 1 -0.4362 0.0135
4 -14 2 0.4721 -0.0920
4 -14 3 2.3024 0.3393
4 -14 4 -0.4872 -0.0208
4 -14 5 -2.7037 0.1353
4 -14 6 -0.0143 0.3153
4 -14 7 -1.9651 0.1249
4 -14 8 0.6763 0.3524
4 -13 0 -0.8088 -1.1325
4 -13 1 -0.4289 -0.3562
4 -13 2 0.0239 -0.9130
4 -13 3 -1.1014 0.2768
4 -13 4 2.2320 0.2245
4 -13 5 1.0720 0.0793
4 -13 6 -2.4586 0.1554
4 -13 7 0.0842 -0.2040
4 -13 8 -0.9945 0.1552
4 -13 9 -0.8187 0.0580
4 -12 0 1.0790 -3.2296
4 -12 1 -2.5741 -0.7188
4 -12 2 -0.1732 -0.6802
4 -12 3 0.0402 -0.4129
4 -12 4 2.4130 0.6630
4 -12 5 3.3735 -0.2281
4 -12 6 -1.0989 0.1344
4 -12 7 -1.8116 -0.0338
4 -12 8 0.8929 -0.1328
4 -12 9 -0.8187 0.1086
4 -12 10 -0.4156 -0.0303
4 -12 11 -1.1189 -0.0103
4 -11 0 1.3789 -2.4574
4 -11 1 1.4517 -0.2702
4 -11 2 -2.3376 0.1863
4 -11 3 -0.4574 -0.4782
4 -11 4 3.2404 0.2647
4 -11 5 0.8912 0.0097
4 -11 6 -0.6087 -0.2552
4 -11 7 -2.2510 0.1131
4 -11 8 1.1889 0.0216
4 -11 9 -0.2019 -0.0681
4 -11 10 -0.0682 -0.0618
4 -11 11 -1.0691 -0.0908
4 -11 12 -2.0548 -0.1680
4 -10 0 0.0665 0.0518
4 -10 1 0.0994 0.7491
4 -10 2 -0.8302 1.0713
4 -10 3 -2.0828 -0.1188
4 -10 4 5.1232 -0.3596
4 -10 5 3.2116 0.2056
4 -10 6 -2.6981 -0.1654
4 -10 7 -3.4318 0.2462
4 -10 8 0.5830 0.1177
4 -10 9 1.7657 0.0434
4 -10 10 0.3093 -0.0993
4 -10 11 1.8636 -0.2829
4 -10 12 -2.4746 -0.0389
4 -10 13 -0.9442 -0.0552
4 -9 0 0.8623 2.8899
4 -9 1 3.4985 0.6715
4 -9 2 -1.0719 1.2721
4 -9 3 -1.6496 0.0917
4 -9 4 0.8741 -0.6601
4 -9 5 4.1108 -0.0201
4 -9 6 -0.6148 -0.0654
4 -9 7 -5.3787 0.2245
4 -9 8 0.0739 0.0886
4 -9 9 0.1377 -0.0525
4 -9 10 -0.4109 0.0541
4 -9 11 0.3000 -0.1079
4 -9 12 -0.7453 -0.0596
4 -9 13 -2.7252 0.0340
4 -9 14 2.7550 0.1122
4 -8 0 -7.7570 3.9759
4 -8 1 3.8048 0.1230
4 -8 2 -1.5960 0.1443
4 -8 3 -4.8636 0.4753
4 -8 4 -0.0806 -0.6069
4 -8 5 2.3845 0.0238
4 -8 6 3.4192 -0.0768
4 -8 7 -2.8065 0.0502
4 -8 8 1.6542 0.2026
4 -8 9 -0.7250 -0.1371
4 -8 10 0.5643 0.0923
4 -8 11 0.7862 0.0865
4 -8 12 -0.3044 0.0297
4 -8 13 -4.0758 0.1090
4 -8 14 1.9144 -0.0510
4 -8 15 -4.0232 0.1359
4 -7 0 -3.6775 0.6731
4 -7 1 -1.0411 -0.2106
4 -7 2 9.0135 -1.3681
4 -7 3 -5.4461 0.3729
4 -7 4 -1.3445 0.1592
4 -7 5 0.2247 0.0588
4 -7 6 0.5663 0.1164
4 -7 7 -1.0897 -0.3265
4 -7 8 1.8714 -0.0540
4 -7 9 -0.8891 -0.0321
4 -7 10 -2.1215 0.0311
4 -7 11 0.9241 0.2030
4 -7 12 0.7728 -0.0157
4 -7 13 -2.6904 0.1537
4 -7 14 3.5220 0.0329
4 -7 15 -0.8537 0.0785
4 -7 16 -0.9664 0.2071
4 -6 0 -6.0653 -3.4235
4 -6 1 -5.8893 -1.0545
4 -6 2 -1.2430 -1.3739
4 -6 3 2.2404 -0.2933
4 -6 4 -7.1974 0.8647
4 -6 5 3.4480 0.0623
4 -6 6 -2.3220 0.2731
4 -6 7 0.1465 -0.2039
4 -6 8 1.7210 -0.2672
4 -6 9 -1.2695 0.1148
4 -6 10 -1.1177 -0.1172
4 -6 11 -0.5171 0.2938
4 -6 12 0.8679 -0.2357
4 -6 13 0.0166 -0.0915
4 -6 14 -0.5284 0.0318
4 -6 15 -0.2691 -0.0346
4 -6 16 1.1281 0.1248
4 -5 0 -2.7295 -4.6178
4 -5 1 2.4401 -0.8777
4 -5 2 0.8111 -0.4233
4 -5 3 5.1787 -0.3915
4 -5 4 3.1050 0.7403
4 -5 5 -2.8099 0.1837
4 -5 6 -0.2464 0.0793
4 -5 7 -4.8055 0.0338
4 -5 8 2.3797 -0.1140
4 -5 9 -4.3078 0.0916
4 -5 10 -1.6570 -0.0912
4 -5 11 -0.0734 0.1333
4 -5 12 0.1261 0.0275
4 -5 13 2.1225 -0.1989
4 -5 14 3.6106 0.0057
4 -5 15 -3.3755 0.0391
4 -5 16 7.9223 -0.0094
4 -5 17 0.7575 0.1553
4 -4 0 -10.1711 -1.6083
4 -4 1 -8.0868 0.2510
4 -4 2 -1.6795 1.2623
4 -4 3 -6.2736 -0.4096
4 -4 4 5.6813 -0.0048
4 -4 5 -1.4556 0.0281
4 -4 6 -5.3428 -0.2720
4 -4 7 -0.0788 0.1767
4 -4 8 1.2346 -0.0119
4 -4 9 -0.1310 0.1784
4 -4 10 -3.3143 -0.1455
4 -4 11 -1.0886 -0.1207
4 -4 12 1.9128 0.0641
4 -4 13 -2.1034 -0.0853
4 -4 14 1.3697 0.0084
4 -4 15 -5.8744 0.0187
4 -4 16 0.2169 -0.1381
4 -4 17 2.2154 0.0977
4 -4 18 -1.1067 -0.1207
4 -3 0 -11.7894 3.6746
4 -3 1 4.6933 0.8985
4 -3 2 2.3261 2.2679
4 -3 3 10.3361 -0.0164
4 -3 4 -1.2865 -0.7469
4 -3 5 10.3904 -0.1544
4 -3 6 -13.6407 -0.1985
4 -3 7 -1.1434 0.1653
4 -3 8 2.6037 0.1458
4 -3 9 1.0236 -0.0861
4 -3 10 0.2431 -0.0224
4 -3 11 -2.6535 -0.2448
4 -3 12 3.1481 0.1209
4 -3 13 1.8726 0.0845
4 -3 14 -2.1328 0.0853
4 -3 15 -1.6081 0.1585
4 -3 16 -1.5284 -0.1275
4 -3 17 -0.8832 0.0450
4 -3 18 -1.4432 -0.0410
4 -2 0 -9.2940 4.9688
4 -2 1 -12.1701 1.6084
4 -2 2 -8.3704 0.6157
4 -2 3 1.5298 0.8114
4 -2 4 1.5149 -1.1052
4 -2 5 -2.5925 -0.1582
4 -2 6 0.1842 -0.1523
4 -2 7 -11.3846 0.1198
4 -2 8 11.3324 0.3823
4 -2 9 2.6419 -0.2554
4 -2 10 1.6665 0.0780
4 -2 11 1.7365 -0.1934
4 -2 12 -1.0997 0.0198
4 -2 13 3.4763 0.1701
4 -2 14 -3.5997 -0.1280
4 -2 15 -4.1848 0.2143
4 -2 16 -0.3771 -0.0263
4 -2 17 -3.3767 0.0609
4 -2 18 -4.6586 0.1335
4 -2 19 1.3083 -0.0523
4 -1 0 6.2735 1.9128
4 -1 1 10.4120 0.1723
4 -1 2 -3.1258 -1.1282
4 -1 3 7.2796 0.1027
4 -1 4 16.9318 -0.0960
4 -1 5 -2.1444 -0.2250
4 -1 6 -4.0559 0.1583
4 -1 7 -7.1263 -0.1790
4 -1 8 -0.1052 0.1934
4 -1 9 6.7728 0.0420
4 -1 10 -3.3150 -0.0755
4 -1 11 3.1034 0.1571
4 -1 12 0.3612 -0.1343
4 -1 13 1.6004 0.1331
4 -1 14 0.1481 -0.0880
4 -1 15 -1.9985 -0.1207
4 -1 16 2.2836 0.1059
4 -1 17 0.9810 -0.1381
4 -1 18 -2.3470 0.1340
4 -1 19 0.4815 -0.0597
4 -1 20 2.9635 -0.1387
4 0 0 -30.6689 -2.2598
4 0 1 26.4691 -1.2922
4 0 2 -25.3387 -2.1041
4 0 3 -11.5890 -0.0630
4 0 4 1.7215 0.6723
4 0 5 8.3985 0.1675
4 0 6 -10.4396 0.2414
4 0 7 -0.5779 -0.3652
4 0 8 4.1212 -0.2687
4 0 9 2.8628 0.1637
4 0 10 0.1620 0.0490
4 0 11 2.2161 0.3304
4 0 12 -1.8738 -0.1173
4 0 13 2.8607 -0.0630
4 0 14 -2.6422 0.0254
4 0 15 -1.0625 -0.1171
4 0 16 1.1661 0.1500
4 0 17 1.5869 -0.0749
4 0 18 0.1583 0.0724
4 0 19 -0.2021 0.0318
4 0 20 2.3319 -0.1562
4 1 0 -34.0802 -4.6371
4 1 1 29.1730 -1.4629
4 1 2 18.7004 -1.4958
4 1 3 -13.1427 -0.1678
4 1 4 10.6530 1.1218
4 1 5 2.6999 0.3345
4 1 6 3.3031 0.2001
4 1 7 -18.3392 -0.1558
4 1 8 8.4705 -0.3836
4 1 9 -7.7758 0.0547
4 1 10 -5.5996 -0.0121
4 1 11 3.8349 0.2160
4 1 12 -4.7758 -0.0257
4 1 13 0.9773 -0.2593
4 1 14 0.6154 0.0441
4 1 15 -2.0350 -0.0098
4 1 16 1.8952 0.0897
4 1 17 2.1523 0.0452
4 1 18 2.6797 -0.0645
4 1 19 -0.5723 0.0808
4 1 20 2.3075 -0.1124
4 2 0 -41.1902 -3.0908
4 2 1 -3.7781 -0.6137
4 2 2 3.2715 0.7034
4 2 3 -12.8535 -0.4179
4 2 4 -11.1870 0.6769
4 2 5 0.4020 0.0932
4 2 6 1.1130 -0.0773
4 2 7 -1.6108 0.0772
4 2 8 4.8003 -0.1754
4 2 9 8.7523 0.1817
4 2 10 -8.7327 -0.1014
4 2 11 5.8216 -0.0422
4 2 12 0.2832 0.1046
4 2 13 -2.2990 -0.2190
4 2 14 0.0243 0.0209
4 2 15 -1.7234 0.0342
4 2 16 -1.7856 0.0365
4 2 17 0.1677 0.1061
4 2 18 3.5796 -0.0617
4 2 19 -2.4059 0.0773
4 2 20 2.8406 -0.0715
4 2 21 -2.5006 -0.1519
4 3 0 -35.0640 1.1632
4 3 1 18.8650 1.0777
4 3 2 -2.6210 1.9381
4 3 3 20.9210 0.3001
4 3 4 -3.6904 -0.7673
4 3 5 4.5909 -0.1227
4 3 6 -6.8306 -0.3408
4 3 7 -8.3986 0.3092
4 3 8 -1.9407 0.2142
4 3 9 -0.0646 -0.0118
4 3 10 -2.6772 0.1639
4 3 11 -4.0605 -0.3692
4 3 12 3.2671 0.1681
4 3 13 1.0229 0.0663
4 3 14 -0.6590 -0.0182
4 3 15 -0.2332 0.1226
4 3 16 -1.5709 -0.1142
4 3 17 -0.6126 0.1013
4 3 18 1.8584 -0.0190
4 3 19 0.0739 -0.0418
4 3 20 2.8797 0.0690
4 3 21 0.9176 -0.3403
4 4 0 -37.1728 4.8459
4 4 1 -2.0315 1.3979
4 4 2 -8.4967 1.6928
4 4 3 -17.9740 0.2473
4 4 4 6.8088 -1.2409
4 4 5 -13.4969 -0.5746
4 4 6 7.7492 -0.2973
4 4 7 -10.5820 0.3983
4 4 8 9.2787 0.3888
4 4 9 4.1410 -0.1358
4 4 10 7.4305 -0.0409
4 4 11 -0.3689 -0.2016
4 4 12 -0.2523 0.0285
4 4 13 1.4603 0.2274
4 4 14 1.6292 -0.0720
4 4 15 -2.1964 0.0877
4 4 16 -0.7660 -0.1458
4 4 17 -0.0454 -0.0161
4 4 18 -0.4758 0.0776
4 4 19 -1.1103 -0.1380
4 4 20 4.7424 0.0289
4 4 21 2.2907 -0.2251
4 5 0 -25.8775 3.9145
4 5 1 9.0880 0.9058
4 5 2 18.8585 -0.1086
4 5 3 -5.0218 0.2838
4 5 4 3.1184 -0.7198
4 5 5 4.5261 -0.3298
4 5 6 -11.0727 0.0840
4 5 7 -4.1469 0.0802
4 5 8 -14.8038 0.3673
4 5 9 0.3453 -0.1563
4 5 10 -3.6889 -0.1221
4 5 11 1.2663 -0.0481
4 5 12 -2.4972 0.0506
4 5 13 0.4348 0.2839
4 5 14 2.4013 -0.1487
4 5 15 1.1396 0.0285
4 5 16 -0.5809 0.0388
4 5 17 2.6840 -0.0953
4 5 18 -0.9129 0.0846
4 5 19 -2.7323 0.0299
4 5 20 2.8488 -0.0989
4 5 21 3.4182 0.0791
4 5 22 2.0134 -0.0216
4 6 0 -24.4697 -0.4294
4 6 1 0.7761 -0.5362
4 6 2 6.2036 -1.9042
4 6 3 0.6120 -0.0015
4 6 4 -24.7161 0.3538
4 6 5 7.1546 0.1817
4 6 6 -5.0305 0.4194
4 6 7 1.9433 -0.1302
4 6 8 4.9444 -0.1169
4 6 9 2.0364 -0.0163
4 6 10 5.5333 -0.0935
4 6 11 -0.6098 0.1852
4 6 12 0.2371 -0.1534
4 6 13 -3.0914 0.0932
4 6 14 1.3664 -0.1537
4 6 15 -2.4136 -0.2245
4 6 16 1.1866 0.2111
4 6 17 1.6201 -0.0617
4 6 18 0.8768 -0.0062
4 6 19 -2.0157 0.0436
4 6 20 -0.0282 0.0427
4 6 21 2.1220 0.0570
4 6 22 0.3970 0.2588
4 7 0 -5.5122 -4.3299
4 7 1 8.4453 -1.3292
4 7 2 24.6224 -1.8819
4 7 3 12.7233 -0.4206
4 7 4 -1.1636 1.2425
4 7 5 -12.9463 0.4573
4 7 6 7.5255 0.3955
4 7 7 -14.3000 -0.2956
4 7 8 -0.0963 -0.5934
4 7 9 -2.9598 0.0800
4 7 10 -3.2029 -0.0364
4 7 11 1.4156 0.4224
4 7 12 -1.7920 0.0070
4 7 13 0.9527 -0.2672
4 7 14 2.9108 0.0953
4 7 15 0.4090 -0.2935
4 7 16 -0.4535 0.1819
4 7 17 2.1512 -0.0533
4 7 18 -1.1395 -0.0775
4 7 19 -2.0504 -0.0408
4 7 20 -0.8921 -0.0010
4 7 21 -0.3880 0.1070
4 7 22 0.3273 -0.0312
4 8 0 -13.4801 -3.8442
4 8 1 0.4070 -1.0597
4 8 2 8.2478 0.1318
4 8 3 -0.9619 -0.1240
4 8 4 -2.7642 1.0235
4 8 5 -9.3581 0.3915
4 8 6 -1.9466 -0.0171
4 8 7 8.9148 -0.1948
4 8 8 -2.1764 -0.6149
4 8 9 13.6263 0.1146
4 8 10 -0.4246 0.0604
4 8 11 6.9590 0.1217
4 8 12 -1.2606 0.0992
4 8 13 -0.9799 -0.2812
4 8 14 -0.4254 0.0390
4 8 15 -0.1730 0.0444
4 8 16 -1.3693 0.0433
4 8 17 -0.0190 0.0346
4 8 18 0.0911 -0.0961
4 8 19 -4.0917 0.0868
4 8 20 -0.4922 0.0345
4 8 21 -1.5242 0.0441
4 8 22 -0.9531 -0.0946
4 9 0 -2.9879 0.5329
4 9 1 6.0116 0.1123
4 9 2 10.3902 1.4721
4 9 3 3.0755 0.2846
4 9 4 -4.0382 -0.0112
4 9 5 0.8081 0.0299
4 9 6 -8.0374 -0.3252
4 9 7 -1.0015 0.2104
4 9 8 -3.5849 -0.1015
4 9 9 -5.4286 0.0962
4 9 10 1.4595 0.2623
4 9 11 0.9280 -0.2322
4 9 12 4.2889 0.1035
4 9 13 -0.1775 -0.1026
4 9 14 3.1807 0.1108
4 9 15 -0.8180 0.1592
4 9 16 0.6453 -0.0999
4 9 17 -0.0907 0.1210
4 9 18 0.1982 -0.1412
4 9 19 -3.8407 0.1075
4 9 20 -2.3942 0.0459
4 9 21 -0.1328 -0.0967
4 9 22 0.3462 -0.0769
4 10 0 -0.7289 3.4878
4 10 1 3.4584 1.7230
4 10 2 -0.2508 1.5358
4 10 3 -9.0203 0.3149
4 10 4 -6.4010 -0.9094
4 10 5 -8.9150 -0.6482
4 10 6 5.4297 -0.2771
4 10 7 -1.2646 0.1616
4 10 8 9.4593 0.5185
4 10 9 -0.9735 -0.0555
4 10 10 0.6300 0.1964
4 10 11 7.6536 -0.2983
4 10 12 -0.7560 -0.0603
4 10 13 1.4157 0.2419
4 10 14 -2.2473 -0.0003
4 10 15 0.1942 0.3234
4 10 16 -4.9102 -0.2831
4 10 17 1.1150 0.1494
4 10 18 0.0403 0.0557
4 10 19 -1.8348 0.0442
4 10 20 -1.1380 -0.0861
4 10 21 -0.6523 -0.3244
4 10 22 2.1476 -0.1421
4 11 0 0.6028 3.2985
4 11 1 13.4592 1.1277
4 11 2 6.7968 0.3649
4 11 3 -4.5767 0.0920
4 11 4 1.7383 -1.0421
4 11 5 -7.6678 -0.5624
4 11 6 -4.6753 -0.0011
4 11 7 -0.9861 0.3874
4 11 8 -2.9937 0.6244
4 11 9 -1.2154 -0.1457
4 11 10 -8.0039 -0.0182
4 11 11 6.8286 -0.3483
4 11 12 2.2129 -0.0443
4 11 13 2.6684 0.2374
4 11 14 0.4848 -0.0429
4 11 15 3.1136 -0.0044
4 11 16 -0.5064 -0.1020
4 11 17 -0.1188 -0.0360
4 11 18 1.7397 0.2453
4 11 19 -2.1442 -0.0012
4 11 20 0.8822 -0.0782
4 11 21 0.6527 -0.6595
4 11 22 3.2611 -0.2215
4 12 0 2.3799 0.3839
4 12 1 3.6368 -0.3227
4 12 2 5.1871 -1.5271
4 12 3 -10.9562 -0.1809
4 12 4 0.3312 -0.1172
4 12 5 -3.3082 -0.0906
4 12 6 -4.2236 0.0986
4 12 7 -1.2562 0.1117
4 12 8 4.4458 0.1846
4 12 9 -3.2570 -0.0727
4 12 10 1.6408 -0.2411
4 12 11 -0.9694 0.0811
4 12 12 5.3400 -0.0662
4 12 13 -0.0726 0.2435
4 12 14 -0.4063 -0.0734
4 12 15 -1.4346 -0.3072
4 12 16 1.1187 0.0776
4 12 17 -0.4655 -0.0258
4 12 18 0.7979 0.0744
4 12 19 -1.1853 -0.1513
4 12 20 0.1061 -0.1453
4 12 21 2.4938 -0.2274
4 13 0 3.6939 -2.2429
4 13 1 2.9502 -1.3228
4 13 2 5.0236 -1.6003
4 13 3 -5.3582 -0.4817
4 13 4 1.0505 0.9530
4 13 5 -1.4197 0.5300
4 13 6 -4.6757 0.3025
4 13 7 -5.8318 -0.2152
4 13 8 -2.8195 -0.3672
4 13 9 -5.9475 -0.0805
4 13 10 -4.7147 -0.2119
4 13 11 4.0959 0.3321
4 13 12 -2.7877 -0.0339
4 13 13 7.2941 0.0097
4 13 14 -0.2548 -0.0803
4 13 15 1.5383 -0.3296
4 13 16 1.3010 0.2479
4 13 17 0.6859 0.2592
4 13 18 2.3966 0.1574
4 13 19 -0.9242 -0.1471
4 13 20 1.0625 -0.2153
4 13 21 0.6226 0.4885
4 14 0 -2.0504 -3.2203
4 14 1 3.9287 -1.1252
4 14 2 -0.3086 -0.6633
4 14 3 -6.9695 -0.1185
4 14 4 -3.1554 1.0376
4 14 5 -0.3635 0.5185
4 14 6 -4.7462 0.0332
4 14 7 -0.0292 -0.2156
4 14 8 0.6270 -0.5048
4 14 9 -1.2285 -0.1812
4 14 10 -2.6384 0.2308
4 14 11 1.5249 0.3970
4 14 12 -0.8212 0.2500
4 14 13 -1.3495 -0.3155
4 14 14 2.7150 0.0043
4 14 15 -2.3657 -0.0503
4 14 16 1.1135 0.1472
4 14 17 -2.2647 0.3641
4 14 18 -0.7602 -0.0548
4 14 19 0.9803 0.1482
4 14 20 0.4386 -0.2631
4 14 21 1.4992 0.7176
4 15 0 0.4498 -1.2570
4 15 1 0.5399 0.0051
4 15 2 8.5459 0.8406
4 15 3 -4.0148 0.2061
4 15 4 -0.3685 0.5453
4 15 5 -0.1717 -0.0329
4 15 6 -2.2494 -0.4272
4 15 7 -5.4842 -0.0556
4 15 8 0.5727 -0.1791
4 15 9 -3.9312 -0.0154
4 15 10 0.7467 0.0812
4 15 11 0.1091 0.3633
4 15 12 0.5969 0.0629
4 15 13 0.4912 -0.3963
4 15 14 2.1594 -0.0597
4 15 15 0.8600 0.1017
4 15 16 0.5318 0.4007
4 15 17 0.9867 -0.1559
4 15 18 -1.5191 0.0944
4 15 19 1.1330 0.1141
4 15 20 1.1665 0.4378
4 16 0 2.2847 1.8967
4 16 1 -0.4156 1.0478
4 16 2 5.9841 1.4106
4 16 3 3.2261 0.2847
4 16 4 -1.0626 -0.4749
4 16 5 0.9129 -0.4590
4 16 6 2.3710 -0.3581
4 16 7 -1.0748 0.2678
4 16 8 1.5282 0.2568
4 16 9 0.0590 0.0293
4 16 10 -2.2723 0.1556
4 16 11 5.9264 0.0664
4 16 12 -5.1029 0.0147
4 16 13 0.6637 -0.1853
4 16 14 0.1289 -0.1375
4 16 15 1.2667 0.3304
4 16 16 -2.6176 0.0428
4 16 17 0.4953 -0.0562
4 16 18 -0.0709 -0.7066
4 16 19 1.2951 0.2857
4 16 20 1.0459 0.4734
4 17 0 -1.6384 2.5527
4 17 1 4.4081 1.1605
4 17 2 0.7727 0.7865
4 17 3 4.1540 0.0021
4 17 4 1.4845 -0.6389
4 17 5 1.5666 -0.8285
4 17 6 2.5437 -0.1757
4 17 7 0.7418 0.5974
4 17 8 0.3380 0.5602
4 17 9 -0.7500 -0.2175
4 17 10 -5.0520 -0.0511
4 17 11 2.4892 -0.1480
4 17 12 3.4879 -0.2230
4 17 13 -3.4768 0.0793
4 17 14 4.1758 -0.1566
4 17 15 2.6122 0.4418
4 17 16 -0.9582 -0.4217
4 17 17 -1.1471 0.0579
4 17 18 0.7246 -0.9528
4 17 19 3.8925 0.1875
4 18 0 -2.8841 1.3946
4 18 1 1.0414 0.5714
4 18 2 4.2505 -0.5718
4 18 3 -0.6240 -0.1548
4 18 4 1.7415 -0.5090
4 18 5 0.7434 0.1251
4 18 6 3.5232 -0.1070
4 18 7 0.9719 0.2093
4 18 8 3.5874 0.5427
4 18 9 0.1231 -0.3704
4 18 10 -1.5137 -0.1199
4 18 11 -4.1048 -0.0999
4 18 12 3.2389 -0.0785
4 18 13 -0.8294 0.2359
4 18 14 -0.2387 0.5128
4 18 15 2.4099 0.1501
4 18 16 1.4714 0.1900
4 18 17 -2.5902 -0.4836
4 18 18 0.0568 -0.4530
4 19 0 -2.8814 -1.1582
4 19 1 -1.1570 -0.3711
4 19 2 -0.3634 -0.9612
4 19 3 0.9870 -0.7257
4 19 4 -2.4703 0.2204
4 19 5 0.4695 0.3837
4 19 6 0.7283 0.3886
4 19 7 0.2638 -0.3811
4 19 8 0.5346 -0.2324
4 19 9 -1.0310 -0.0631
4 19 10 -1.6340 0.0521
4 19 11 -0.7740 0.5994
4 19 12 -2.9833 -0.4490
4 19 13 4.8671 0.1992
4 19 14 0.3881 0.3757
4 19 15 1.9237 0.6140
4 19 16 1.3031 -0.0736
4 20 1 -1.1812 -0.7062
4 20 2 -0.9293 0.7335
4 20 3 -0.0053 -0.7131
4 20 4 1.2790 0.2905
4 20 5 0.9370 0.5271
4 20 6 1.4269 -0.4855
4 20 7 0.3710 -0.1682
4 20 8 0.1243 -0.5331
4 20 9 -0.9291 -0.4023
4 20 10 -1.6515 0.4265
4 20 11 -0.0146 1.2174
4 20 12 -2.3170 0.5711
4 20 13 -1.9429 -0.4797
4 20 14 2.3660 0.7460
4 20 15 -1.5199 0.5164
4 21 5 2.8522 0.8332
4 21 6 0.9277 -1.4586
4 21 7 2.4053 -0.9622
4 21 8 -1.7955 0.5159
4 21 9 0.0610 0.0646
4 21 10 -1.1927 -0.2018
4 21 11 0.0173 1.2738
5 -17 0 0.8410 -0.9865
5 -17 1 2.1486 0.4790
5 -17 2 -2.8930 0.0874
5 -16 0 1.4070 0.0915
5 -16 1 0.8753 0.1482
5 -16 2 -0.3190 0.4250
5 -16 3 -1.7123 -0.2688
5 -16 4 3.1107 0.0004
5 -15 0 1.2259 2.1658
5 -15 1 -1.0947 0.4080
5 -15 2 -1.6548 0.4965
5 -15 3 -0.8092 -0.1917
5 -15 4 0.8483 -0.2819
5 -15 5 1.7161 0.2953
5 -15 6 -1.8564 -0.0272
5 -14 0 0.0889 2.0819
5 -14 1 -0.2374 0.8140
5 -14 2 -2.1840 0.0848
5 -14 3 0.3292 0.2061
5 -14 4 1.9836 -0.1657
5 -14 5 -0.2632 0.2243
5 -14 6 -1.3380 0.0759
5 -14 7 -1.8942 -0.0891
5 -13 0 -0.9064 0.1275
5 -13 1 -0.8049 0.1851
5 -13 2 -1.3042 -0.4547
5 -13 3 -1.5526 0.2914
5 -13 4 2.4834 0.1203
5 -13 5 1.5678 0.0854
5 -13 6 -0.4801 -0.0130
5 -13 7 -1.4879 -0.1743
5 -13 8 -1.9071 0.1495
5 -13 9 -0.1660 0.6234
5 -12 0 -1.4329 -2.1669
5 -12 1 -0.9837 -0.5476
5 -12 2 0.1425 -0.9042
5 -12 3 2.0445 -0.1418
5 -12 4 -0.3806 0.5291
5 -12 5 0.5735 -0.1635
5 -12 6 2.1367 0.1566
5 -12 7 -1.4386 -0.2020
5 -12 8 -1.9819 -0.0009
5 -12 9 -0.4876 0.4315
5 -12 10 0.1200 0.2181
5 -11 0 -2.6022 -2.5040
5 -11 1 -0.1460 -0.7443
5 -11 2 -1.6564 -0.2567
5 -11 3 3.1842 -0.4703
5 -11 4 -1.6563 0.4194
5 -11 5 -4.0193 -0.0142
5 -11 6 1.2201 -0.1668
5 -11 7 1.4399 0.0249
5 -11 8 -3.2280 -0.0350
5 -11 9 -1.9327 0.2196
5 -11 10 -0.6971 0.2073
5 -11 11 -0.7905 -0.1690
5 -10 0 -2.5372 -0.7262
5 -10 1 -2.4424 0.0631
5 -10 2 0.6592 0.6307
5 -10 3 3.3270 -0.1429
5 -10 4 1.4485 -0.0984
5 -10 5 -5.1911 0.3069
5 -10 6 -2.3992 -0.1742
5 -10 7 0.7740 0.1593
5 -10 8 -1.4187 0.0228
5 -10 9 -2.2703 0.0494
5 -10 10 -1.3107 -0.1166
5 -10 11 1.7189 -0.2196
5 -10 12 -0.3061 -0.1069
5 -9 0 0.7408 1.8424
5 -9 1 -1.5406 0.6764
5 -9 2 -0.6481 1.1960
5 -9 3 3.8216 0.0655
5 -9 4 -0.6949 -0.3479
5 -9 5 -2.8475 0.0450
5 -9 6 -3.0105 0.0834
5 -9 7 1.2026 0.0358
5 -9 8 -2.5343 0.1505
5 -9 9 -1.2527 -0.0605
5 -9 10 -3.6800 -0.1096
5 -9 11 1.6673 -0.1915
5 -9 12 2.9122 -0.0570
5 -9 13 -0.4405 0.1383
5 -8 0 -0.6425 3.4839
5 -8 1 -2.0216 0.5199
5 -8 2 -2.6629 0.7059
5 -8 3 4.0053 0.2213
5 -8 4 -0.5142 -0.5306
5 -8 5 -2.4357 -0.1197
5 -8 6 -0.5162 0.0319
5 -8 7 4.4581 -0.0043
5 -8 8 -0.6701 0.1962
5 -8 9 -0.7031 -0.0780
5 -8 10 0.0286 -0.0233
5 -8 11 -0.8578 -0.1104
5 -8 12 3.2392 -0.0445
5 -8 13 0.6762 0.1305
5 -8 14 -7.5521 -0.0044
5 -7 0 6.3019 1.9794
5 -7 1 -1.5693 0.2418
5 -7 2 0.2280 -0.8540
5 -7 3 2.7227 0.3680
5 -7 4 0.4463 -0.2514
5 -7 5 -6.2501 -0.1602
5 -7 6 -1.1649 0.0238
5 -7 7 6.2590 -0.3288
5 -7 8 1.5567 0.0957
5 -7 9 0.1779 0.0125
5 -7 10 0.8167 0.0597
5 -7 11 1.6660 0.1667
5 -7 12 1.4093 -0.0361
5 -7 13 5.6394 0.1562
5 -7 14 -6.3554 0.0351
5 -7 15 0.6521 0.0572
5 -6 0 6.4172 -1.9730
5 -6 1 -2.5138 -0.5394
5 -6 2 -8.0672 -1.4873
5 -6 3 4.5695 -0.2100
5 -6 4 0.8238 0.5484
5 -6 5 -3.7825 -0.1455
5 -6 6 -4.5463 0.1856
5 -6 7 6.9817 -0.3166
5 -6 8 0.2269 -0.1271
5 -6 9 1.8925 0.1076
5 -6 10 1.1533 -0.0456
5 -6 11 2.9123 0.2287
5 -6 12 0.8035 -0.0909
5 -6 13 2.9280 -0.0487
5 -6 14 -6.3273 0.0632
5 -6 15 -1.0512 -0.0393
5 -6 16 1.5956 0.0256
5 -5 0 12.4306 -4.6995
5 -5 1 8.4473 -0.9755
5 -5 2 -4.9339 -0.9863
5 -5 3 -0.7695 -0.2829
5 -5 4 7.0258 0.7390
5 -5 5 -5.2543 0.2985
5 -5 6 -2.9540 0.0256
5 -5 7 2.6054 0.0424
5 -5 8 -0.6289 -0.0832
5 -5 9 -0.7181 0.0780
5 -5 10 1.7666 0.0106
5 -5 11 3.6377 0.0289
5 -5 12 4.2232 0.0536
5 -5 13 3.4863 -0.2089
5 -5 14 -1.5265 0.0575
5 -5 15 0.2338 -0.0129
5 -5 16 4.3124 -0.0885
5 -5 17 -1.0142 -0.1031
5 -4 0 -1.4674 -2.5851
5 -4 1 0.0730 -0.6621
5 -4 2 -3.3438 0.4020
5 -4 3 -10.0831 -0.3210
5 -4 4 4.0718 0.3480
5 -4 5 1.2427 0.3054
5 -4 6 -2.4893 -0.1681
5 -4 7 4.9322 0.2349
5 -4 8 -2.6190 -0.0183
5 -4 9 -1.6808 0.1523
5 -4 10 0.2382 -0.1236
5 -4 11 3.0600 -0.1318
5 -4 12 3.9109 0.0559
5 -4 13 0.7557 -0.1777
5 -4 14 -3.2732 0.0228
5 -4 15 -0.5130 0.0181
5 -4 16 0.9749 -0.1297
5 -4 17 -0.4646 -0.2056
5 -3 0 12.5455 2.0738
5 -3 1 2.7570 0.5971
5 -3 2 3.7912 1.7880
5 -3 3 0.1070 -0.0713
5 -3 4 -6.7780 -0.3204
5 -3 5 4.0450 -0.0262
5 -3 6 -2.8502 -0.1642
5 -3 7 2.0433 0.1956
5 -3 8 -1.6181 0.0639
5 -3 9 -4.0792 -0.0614
5 -3 10 0.6713 -0.0297
5 -3 11 3.0927 -0.2630
5 -3 12 5.1609 0.1553
5 -3 13 2.5810 0.0356
5 -3 14 -0.8986 -0.0320
5 -3 15 1.6226 0.0970
5 -3 16 1.3342 -0.0747
5 -3 17 -2.3734 -0.1993
5 -3 18 -2.0024 -0.1026
5 -2 0 12.4780 4.4783
5 -2 1 -9.8222 1.4433
5 -2 2 -6.2679 1.3469
5 -2 3 -1.5368 0.6537
5 -2 4 -2.7293 -1.0297
5 -2 5 -5.1596 -0.2233
5 -2 6 8.7594 -0.1620
5 -2 7 -0.0284 0.1646
5 -2 8 0.7186 0.2816
5 -2 9 -3.1427 -0.2433
5 -2 10 0.6995 0.0327
5 -2 11 2.0456 -0.2067
5 -2 12 4.4261 0.0822
5 -2 13 1.0770 0.2609
5 -2 14 -0.6041 -0.0751
5 -2 15 -0.3629 0.1173
5 -2 16 1.4815 -0.0020
5 -2 17 -2.8905 0.0341
5 -2 18 -0.8715 0.0210
5 -2 19 -1.8077 0.0862
5 -1 0 19.1430 3.1948
5 -1 1 11.7569 0.5344
5 -1 2 -0.0743 -0.2880
5 -1 3 4.3673 0.3759
5 -1 4 0.9787 -0.4794
5 -1 5 -5.5781 -0.4961
5 -1 6 -2.5811 0.1963
5 -1 7 6.7810 -0.1431
5 -1 8 -9.0213 0.2460
5 -1 9 -3.9557 -0.0002
5 -1 10 2.2969 -0.0641
5 -1 11 -3.4084 0.1301
5 -1 12 5.6504 -0.1049
5 -1 13 2.1238 0.2341
5 -1 14 3.7096 -0.0878
5 -1 15 1.4141 -0.1042
5 -1 16 3.1466 0.0188
5 -1 17 -0.9905 -0.0740
5 -1 18 1.0128 0.1567
5 -1 19 -1.3153 0.0091
5 0 0 4.4215 -0.7522
5 0 1 -1.7747 -0.6161
5 0 2 -9.2220 -1.6731
5 0 3 -2.3626 -0.1475
5 0 4 -5.5136 0.2701
5 0 5 3.8739 -0.1535
5 0 6 -2.6562 0.2920
5 0 7 11.6809 -0.2891
5 0 8 0.4811 -0.0611
5 0 9 -10.5371 0.1111
5 0 10 7.7707 0.1211
5 0 11 -5.3090 0.3043
5 0 12 -0.7607 -0.1233
5 0 13 3.5909 0.0581
5 0 14 2.7994 -0.0615
5 0 15 2.8118 -0.1186
5 0 16 0.7361 0.0547
5 0 17 1.8939 -0.0439
5 0 18 0.2611 -0.0318
5 0 19 3.1342 0.0829
5 0 20 -2.8691 -0.1682
5 1 0 27.6259 -3.7512
5 1 1 0.5271 -1.4256
5 1 2 11.9159 -1.2874
5 1 3 3.5800 -0.3362
5 1 4 -3.3430 0.8249
5 1 5 -7.3600 0.3916
5 1 6 -0.0583 0.1851
5 1 7 -2.5988 -0.2211
5 1 8 1.3973 -0.3360
5 1 9 -13.5486 0.0081
5 1 10 -0.2156 0.0302
5 1 11 -1.2412 0.1999
5 1 12 -5.2759 0.0367
5 1 13 0.9663 -0.2576
5 1 14 4.2976 0.1252
5 1 15 3.9512 -0.1125
5 1 16 1.2520 0.0566
5 1 17 1.7882 0.1114
5 1 18 0.0187 -0.1814
5 1 19 1.1355 0.0649
5 1 20 -1.9950 -0.0804
5 2 0 12.6850 -4.0478
5 2 1 -14.4604 -0.8278
5 2 2 -10.7122 -0.1206
5 2 3 7.1083 -0.1323
5 2 4 -8.8118 0.6947
5 2 5 -2.9226 0.4474
5 2 6 0.9399 0.0075
5 2 7 14.2519 -0.0954
5 2 8 -0.8559 -0.3257
5 2 9 1.6792 0.0818
5 2 10 -5.3014 -0.0894
5 2 11 -0.3243 -0.1771
5 2 12 -1.8513 0.1246
5 2 13 -2.5436 -0.3259
5 2 14 0.0268 0.0973
5 2 15 1.4073 0.1025
5 2 16 0.8541 -0.0014
5 2 17 0.3409 0.1375
5 2 18 -0.3085 -0.0752
5 2 19 1.1019 0.0406
5 2 20 -3.0852 -0.0417
5 3 0 31.6410 -0.4257
5 3 1 5.4154 0.4366
5 3 2 -7.1622 1.3198
5 3 3 19.2588 0.0609
5 3 4 -0.2112 -0.1156
5 3 5 -8.2414 0.1612
5 3 6 -9.0744 -0.2610
5 3 7 1.7609 0.2059
5 3 8 -2.1082 -0.0852
5 3 9 -5.9803 0.0255
5 3 10 0.0905 0.0914
5 3 11 -6.8706 -0.4154
5 3 12 2.8543 0.1076
5 3 13 0.3074 -0.0463
5 3 14 -0.4648 0.0159
5 3 15 -2.1432 0.2071
5 3 16 0.9154 -0.0484
5 3 17 0.8979 0.0360
5 3 18 -3.0966 -0.0467
5 3 19 3.1826 0.0917
5 3 20 -3.1090 0.0877
5 3 21 -2.4857 -0.1232
5 4 0 27.0261 4.0152
5 4 1 -4.1561 1.2655
5 4 2 -16.3232 1.5549
5 4 3 -5.5464 0.1043
5 4 4 11.0174 -1.0305
5 4 5 -8.0806 -0.3912
5 4 6 4.9925 -0.2589
5 4 7 2.9749 0.3340
5 4 8 8.9707 0.2739
5 4 9 0.7350 -0.0460
5 4 10 1.5298 0.0117
5 4 11 -1.3572 -0.2317
5 4 12 -1.9781 0.0092
5 4 13 3.2639 0.1280
5 4 14 -0.9665 -0.0344
5 4 15 -3.4765 0.0947
5 4 16 -1.9623 -0.0945
5 4 17 1.3758 -0.0499
5 4 18 -1.5814 0.0254
5 4 19 0.8404 -0.0574
5 4 20 2.5825 0.1084
5 4 21 -2.8882 -0.2170
5 5 0 21.2157 4.4835
5 5 1 24.5954 1.4634
5 5 2 -2.1425 0.2860
5 5 3 1.7543 0.2873
5 5 4 2.7178 -0.9011
5 5 5 0.8427 -0.7154
5 5 6 -12.9029 0.1267
5 5 7 -1.3922 0.1241
5 5 8 -9.4336 0.4564
5 5 9 -1.0803 -0.0726
5 5 10 -5.5993 -0.0481
5 5 11 1.2286 0.0317
5 5 12 -0.5647 -0.0094
5 5 13 2.8327 0.3370
5 5 14 1.2560 -0.1503
5 5 15 -1.5163 0.0208
5 5 16 -1.4533 -0.0222
5 5 17 -0.4400 -0.1541
5 5 18 1.4821 0.1691
5 5 19 -0.6045 -0.0651
5 5 20 0.6395 -0.0929
5 5 21 0.4172 -0.1138
5 6 0 9.5171 0.9658
5 6 1 9.4185 0.1710
5 6 2 -5.4030 -1.2137
5 6 3 -0.6407 0.0067
5 6 4 -4.7018 -0.0114
5 6 5 5.9961 -0.2170
5 6 6 3.0140 0.2651
5 6 7 3.2003 0.0653
5 6 8 9.0935 0.1074
5 6 9 -4.1101 -0.0135
5 6 10 1.2340 -0.0758
5 6 11 -5.6501 0.2339
5 6 12 1.3463 -0.1379
5 6 13 -2.0476 0.1464
5 6 14 -0.2580 -0.0914
5 6 15 -2.4197 -0.2316
5 6 16 -0.9520 0.2073
5 6 17 -1.4500 -0.0322
5 6 18 2.1125 0.1623
5 6 19 2.3064 0.0931
5 6 20 -2.6725 -0.1286
5 6 21 -1.4489 -0.1690
5 7 0 21.7135 -3.9743
5 7 1 14.4221 -1.0547
5 7 2 1.3974 -1.8751
5 7 3 7.7642 -0.2979
5 7 4 6.3752 0.7711
5 7 5 -7.7198 0.3688
5 7 6 2.4567 0.3956
5 7 7 -9.9244 -0.2964
5 7 8 2.1952 -0.2610
5 7 9 -6.2389 -0.0828
5 7 10 -4.6724 0.0519
5 7 11 -2.9647 0.3761
5 7 12 -1.2450 -0.0026
5 7 13 3.9216 -0.2111
5 7 14 -2.3473 0.0295
5 7 15 2.5826 -0.2295
5 7 16 -2.2686 0.1451
5 7 17 -0.1622 0.1125
5 7 18 -0.8439 0.0048
5 7 19 2.7602 0.0317
5 7 20 -1.8942 -0.0870
5 7 21 -3.3399 -0.0829
5 8 0 0.3389 -4.5170
5 8 1 12.4427 -1.6936
5 8 2 -15.7380 -0.2032
5 8 3 -1.8351 -0.4373
5 8 4 8.2789 1.0132
5 8 5 4.5546 0.3306
5 8 6 -0.0246 0.0147
5 8 7 9.5702 -0.2458
5 8 8 2.5420 -0.6086
5 8 9 5.2204 0.0290
5 8 10 -2.5116 0.0020
5 8 11 -4.4619 0.2665
5 8 12 -3.6194 0.0761
5 8 13 0.2510 -0.2651
5 8 14 -3.1355 -0.0007
5 8 15 -1.0894 0.0742
5 8 16 1.6699 0.0910
5 8 17 -0.9723 0.1543
5 8 18 0.1056 -0.0904
5 8 19 -0.9598 0.0455
5 8 20 -1.5045 -0.0530
5 8 21 -2.7406 0.0426
5 8 22 -4.4188 -0.5061
5 9 0 5.2702 -0.8978
5 9 1 8.8759 -0.7415
5 9 2 0.3459 0.9616
5 9 3 -5.1354 0.1023
5 9 4 2.3939 0.3409
5 9 5 6.9929 0.4496
5 9 6 -7.2953 -0.4747
5 9 7 -3.6010 0.0843
5 9 8 -0.9016 -0.2482
5 9 9 -7.1183 0.0358
5 9 10 2.0609 0.1438
5 9 11 -7.2686 -0.2411
5 9 12 0.5252 0.1775
5 9 13 1.5223 -0.2353
5 9 14 1.7808 0.0922
5 9 15 -1.9078 0.1439
5 9 16 2.5459 -0.0326
5 9 17 3.1272 0.1155
5 9 18 -0.1496 -0.2668
5 9 19 -0.8104 0.0901
5 9 20 -3.7943 0.0472
5 9 21 -0.0180 0.1028
5 9 22 -1.2628 -0.3511
5 10 0 0.5964 2.9460
5 10 1 -0.7196 1.3191
5 10 2 -5.9352 1.3594
5 10 3 3.9201 0.1678
5 10 4 -5.3578 -0.5489
5 10 5 6.7949 -0.1992
5 10 6 4.2935 -0.3831
5 10 7 1.1012 -0.0173
5 10 8 5.0071 0.3635
5 10 9 -0.3779 0.1152
5 10 10 -0.5499 0.2132
5 10 11 -4.3845 -0.3481
5 10 12 -6.7574 -0.1242
5 10 13 -0.0006 0.1646
5 10 14 -1.8691 0.0145
5 10 15 -1.0772 0.2390
5 10 16 -1.3680 -0.2668
5 10 17 3.6710 -0.1028
5 10 18 1.6785 -0.0837
5 10 19 0.0028 -0.1155
5 10 20 -3.1640 0.2319
5 10 21 -1.5640 -0.2016
5 11 0 -0.5825 3.8482
5 11 1 9.4752 1.7950
5 11 2 -5.0152 0.6876
5 11 3 13.7479 0.0695
5 11 4 2.3458 -0.9129
5 11 5 -0.2338 -0.3781
5 11 6 -2.0291 -0.0253
5 11 7 -1.6446 0.3731
5 11 8 -4.6198 0.4534
5 11 9 1.0301 -0.0384
5 11 10 -1.4587 0.0216
5 11 11 -3.2854 -0.3116
5 11 12 -1.9737 -0.2034
5 11 13 -0.9624 0.0942
5 11 14 1.6277 0.1190
5 11 15 0.5336 -0.0232
5 11 16 2.2529 -0.1096
5 11 17 1.7683 -0.3448
5 11 18 1.0399 0.2336
5 11 19 0.4140 -0.0897
5 11 20 -2.0208 0.2603
5 11 21 0.0240 -0.2942
5 12 0 -1.5095 1.4669
5 12 1 0.0055 0.7213
5 12 2 -2.4829 -0.8191
5 12 3 3.3468 -0.0257
5 12 4 8.5040 -0.3229
5 12 5 3.3096 -0.3262
5 12 6 4.0717 0.1590
5 12 7 1.5570 0.2448
5 12 8 0.6682 0.3507
5 12 9 0.4789 -0.1164
5 12 10 2.8386 -0.2386
5 12 11 -8.2422 0.1519
5 12 12 -1.4158 -0.1179
5 12 13 -4.4279 0.2787
5 12 14 -1.7393 -0.1135
5 12 15 -1.1063 -0.1445
5 12 16 1.4228 -0.0572
5 12 17 2.9888 -0.2204
5 12 18 -0.2430 0.2171
5 12 19 0.0853 -0.0601
5 12 20 -2.3625 -0.0868
5 12 21 0.5614 -0.1055
5 13 0 -1.4192 -1.5125
5 13 1 2.1691 -0.6958
5 13 2 -3.7010 -1.1966
5 13 3 4.7539 -0.2481
5 13 4 1.1581 0.7758
5 13 5 3.7784 0.1114
5 13 6 1.9450 0.3206
5 13 7 0.6198 -0.1135
5 13 8 -4.6762 -0.1175
5 13 9 -0.1172 -0.2451
5 13 10 -1.0429 -0.2470
5 13 11 -3.8353 0.2059
5 13 12 -4.3303 0.0479
5 13 13 2.2904 0.1682
5 13 14 -2.5485 0.0012
5 13 15 1.9054 -0.2951
5 13 16 0.3774 0.2396
5 13 17 2.0460 0.2303
5 13 18 1.5975 0.2857
5 13 19 -0.6655 0.1249
5 13 20 -2.7594 -0.4559
5 13 21 -1.3851 0.1460
5 14 0 -5.3119 -3.6117
5 14 1 2.6478 -1.2531
5 14 2 -6.6711 -0.8042
5 14 3 -1.6627 0.0888
5 14 4 -2.7467 1.0794
5 14 5 1.2462 0.4574
5 14 6 4.5224 0.0545
5 14 7 6.0263 -0.2038
5 14 8 1.2714 -0.3170
5 14 9 0.6145 -0.2320
5 14 10 0.2693 0.2024
5 14 11 -7.4996 0.2563
5 14 12 -3.7635 0.3059
5 14 13 -4.2672 -0.2425
5 14 14 0.3753 0.0328
5 14 15 -1.7519 -0.0912
5 14 16 1.2498 0.0339
5 14 17 -1.0606 0.6820
5 14 18 -0.8117 -0.2671
5 14 19 2.2247 0.1991
5 14 20 -1.8470 -0.5383
5 15 0 0.6540 -2.1994
5 15 1 -1.9198 -0.8727
5 15 2 2.5447 0.3890
5 15 3 -3.4616 0.3211
5 15 4 -2.6563 0.6590
5 15 5 -2.5191 0.1936
5 15 6 1.8938 -0.5213
5 15 7 1.2439 -0.1515
5 15 8 1.1194 -0.2601
5 15 9 0.1665 0.0791
5 15 10 2.0508 0.1439
5 15 11 -2.5486 0.1886
5 15 12 -1.2773 0.1942
5 15 13 -1.3296 -0.3513
5 15 14 -0.4277 -0.1808
5 15 15 0.8203 -0.0021
5 15 16 0.6257 0.3363
5 15 17 0.5656 0.3692
5 15 18 -1.6679 -0.0471
5 15 19 -1.9135 -0.9030
5 15 20 0.6421 0.3848
5 16 0 1.2400 0.9539
5 16 1 -0.0956 0.3805
5 16 2 -1.4510 0.9890
5 16 3 3.5350 0.1414
5 16 4 -3.1672 -0.2033
5 16 5 -0.2748 -0.1214
5 16 6 1.2969 -0.5852
5 16 7 4.8171 0.1470
5 16 8 0.9137 0.2085
5 16 9 1.4093 0.1883
5 16 10 -0.0239 0.2305
5 16 11 0.6939 -0.0963
5 16 12 -1.3997 -0.0910
5 16 13 -0.1408 -0.1510
5 16 14 -2.8607 -0.3052
5 16 15 0.3367 0.1401
5 16 16 -0.3735 -0.0996
5 16 17 0.3195 0.3722
5 16 18 1.5667 -0.4187
5 16 19 -3.1963 -1.3368
5 17 0 -2.9896 2.4353
5 17 1 1.2174 1.0355
5 17 2 -3.1282 0.8847
5 17 3 0.3063 -0.1465
5 17 4 0.8305 -0.7551
5 17 5 0.3803 -0.4589
5 17 6 -1.8498 -0.4551
5 17 7 2.9596 0.3618
5 17 8 0.1964 0.6393
5 17 9 -1.0569 -0.1039
5 17 10 0.3812 0.0276
5 17 11 -0.6393 -0.2755
5 17 12 4.2781 -0.1303
5 17 13 0.8721 -0.2352
5 17 14 -0.5406 0.0217
5 17 15 -0.9980 0.3942
5 17 16 0.7170 -0.1037
5 17 17 -0.7670 -0.2264
5 17 18 1.8118 0.0133
5 18 0 -1.5490 1.8811
5 18 1 -3.3463 0.8246
5 18 2 2.4547 -0.3578
5 18 3 -3.6591 -0.1753
5 18 4 0.1714 -0.7655
5 18 5 0.3180 0.0597
5 18 6 0.5271 -0.2221
5 18 7 0.0706 0.4833
5 18 8 3.0666 0.6713
5 18 9 -0.9718 -0.5204
5 18 10 2.0267 -0.2261
5 18 11 -2.5527 -0.1028
5 18 12 -0.4635 0.1624
5 18 13 2.0061 -0.1945
5 18 14 -2.5417 0.1494
5 18 15 -0.7073 0.4623
5 18 16 0.5353 0.9187
5 18 17 0.0285 -1.2086
5 19 0 -0.6134 -0.8459
5 19 1 -3.9579 -0.4245
5 19 2 -2.0991 -0.8595
5 19 3 -0.8952 -0.8643
5 19 4 -4.1768 0.3821
5 19 5 -2.2107 0.1550
5 19 6 -0.2063 0.1992
5 19 7 -0.9389 0.2292
5 19 8 -0.3070 0.5222
5 19 9 -0.1222 -0.8167
5 19 10 1.6415 -0.7498
5 19 11 2.4480 0.8864
5 19 12 -2.4416 0.1703
5 19 13 1.9312 0.1352
5 19 14 -1.2271 -0.5763
5 19 15 1.4451 0.8450
5 19 16 -0.9063 1.1127
5 20 2 -1.5477 -0.1442
5 20 3 -0.8367 -0.4592
5 20 4 0.2148 0.2835
5 20 5 -3.3764 0.6891
5 20 6 0.4262 -0.4126
5 20 7 -0.7339 0.1977
5 20 8 -0.5375 0.6820
5 20 9 -0.0433 -0.6859
5 20 10 1.0405 -1.0113
5 20 11 0.6444 0.8633
5 20 12 0.5488 1.7619
5 20 13 -4.2989 -0.4485
5 20 14 -0.8199 -0.4826
5 21 6 0.5788 -0.7581
5 21 7 1.1770 -0.5799
5 21 8 -0.8798 0.9879
5 21 9 1.5476 0.2984
5 21 10 1.4130 -1.0400
6 -17 0 1.3492 -1.5253
6 -16 0 0.9951 -0.9794
6 -16 1 0.2394 -0.4980
6 -16 2 1.5523 0.0530
6 -16 3 -0.6046 -0.9463
6 -15 0 -0.2900 1.0192
6 -15 1 -0.5363 -0.1314
6 -15 2 -0.3970 -0.0058
6 -15 3 0.7367 -0.6709
6 -15 4 -1.3193 -0.7606
6 -15 5 1.5245 -0.1450
6 -14 0 0.4005 2.0752
6 -14 1 0.2770 0.5662
6 -14 2 -0.2968 0.0664
6 -14 3 0.5940 0.0116
6 -14 4 -0.5971 -0.4683
6 -14 5 -0.5025 -0.2270
6 -14 6 0.4256 0.0819
6 -13 0 0.6493 1.1521
6 -13 1 -0.0761 0.4889
6 -13 2 -0.8242 -0.0106
6 -13 3 -1.4456 0.3973
6 -13 4 1.1873 0.0181
6 -13 5 0.2391 -0.0665
6 -13 6 0.4974 -0.0623
6 -13 7 -1.6534 0.0215
6 -13 8 -0.8559 -0.1407
6 -12 0 2.0785 -1.3262
6 -12 1 0.6386 -0.0855
6 -12 2 0.6703 -0.6222
6 -12 3 -1.3349 0.2476
6 -12 4 0.0522 0.3344
6 -12 5 0.9263 -0.0135
6 -12 6 0.4117 0.1370
6 -12 7 -0.9881 -0.1782
6 -12 8 -0.8560 -0.0355
6 -12 9 0.6166 0.0460
6 -11 0 0.8183 -2.5856
6 -11 1 0.0048 -0.8175
6 -11 2 -1.2996 -0.3096
6 -11 3 -2.3125 -0.3757
6 -11 4 -1.7010 0.4498
6 -11 5 0.1015 -0.0834
6 -11 6 -0.7626 -0.0820
6 -11 7 -1.0855 0.0692
6 -11 8 0.0738 -0.0940
6 -11 9 -1.9429 0.1986
6 -11 10 -0.7075 0.2328
6 -11 11 -0.9465 0.4033
6 -10 0 -0.6803 -1.5587
6 -10 1 -0.3079 -0.4337
6 -10 2 0.4770 0.1382
6 -10 3 -2.7502 -0.3581
6 -10 4 0.3595 0.0827
6 -10 5 -1.2144 0.2334
6 -10 6 -2.2346 -0.2600
6 -10 7 -4.2987 0.1218
6 -10 8 2.1731 -0.0219
6 -10 9 -0.3890 -0.0039
6 -10 10 -1.7134 0.0449
6 -10 11 0.1857 0.0255
6 -10 12 -1.6422 0.0907
6 -9 0 -0.7614 0.8812
6 -9 1 0.5897 0.4674
6 -9 2 0.3679 0.7967
6 -9 3 -2.6817 -0.1385
6 -9 4 -1.6755 -0.2243
6 -9 5 2.2048 0.1825
6 -9 6 -2.1359 0.0250
6 -9 7 -4.7489 -0.0871
6 -9 8 -1.0638 0.1452
6 -9 9 2.3393 -0.1557
6 -9 10 -0.8617 0.0393
6 -9 11 -1.2220 -0.1945
6 -9 12 2.8472 0.0299
6 -9 13 -1.8045 -0.1287
6 -8 0 -1.6565 3.0448
6 -8 1 -0.7283 0.7893
6 -8 2 1.6876 0.7932
6 -8 3 -1.1279 0.1798
6 -8 4 -2.0731 -0.5105
6 -8 5 1.5947 -0.0639
6 -8 6 2.6109 0.1280
6 -8 7 -3.8258 -0.0092
6 -8 8 0.0439 0.1300
6 -8 9 1.1530 -0.1205
6 -8 10 3.9152 -0.0025
6 -8 11 -3.4030 -0.1522
6 -8 12 0.9596 -0.1105
6 -8 13 -0.5640 -0.0547
6 -8 14 -1.1578 -0.1450
6 -7 0 0.6939 3.0126
6 -7 1 0.5193 0.7250
6 -7 2 3.3251 -0.2806
6 -7 3 -2.5287 0.4706
6 -7 4 -1.4457 -0.3967
6 -7 5 -3.2874 -0.2604
6 -7 6 4.5258 -0.0106
6 -7 7 -1.3912 -0.1736
6 -7 8 1.7818 0.1393
6 -7 9 1.5044 -0.0161
6 -7 10 2.0014 0.1104
6 -7 11 1.6523 0.0717
6 -7 12 -0.8162 -0.0496
6 -7 13 1.5635 0.0025
6 -7 14 0.6903 -0.0318
6 -7 15 -0.1180 -0.1399
6 -6 0 -1.5063 -0.4915
6 -6 1 -0.4552 0.1143
6 -6 2 1.5924 -1.0132
6 -6 3 -1.6204 0.0929
6 -6 4 -2.1200 0.3060
6 -6 5 -0.7644 -0.3255
6 -6 6 0.3512 0.0563
6 -6 7 0.3422 -0.3109
6 -6 8 1.1891 -0.1006
6 -6 9 2.7918 0.1651
6 -6 10 -0.2802 0.0580
6 -6 11 -1.2217 0.2165
6 -6 12 -0.6105 -0.0208
6 -6 13 -3.8294 0.0309
6 -6 14 -0.6053 0.0774
6 -6 15 -2.4782 -0.0545
6 -5 0 4.6019 -3.8710
6 -5 1 5.5650 -1.0133
6 -5 2 4.0686 -0.8960
6 -5 3 -3.1899 -0.1278
6 -5 4 -3.3345 0.7888
6 -5 5 0.2761 0.0594
6 -5 6 1.5103 0.0385
6 -5 7 -2.4026 -0.0087
6 -5 8 2.1275 -0.2477
6 -5 9 0.3106 0.1330
6 -5 10 1.2724 0.0978
6 -5 11 -1.9404 0.0252
6 -5 12 -0.2939 0.0314
6 -5 13 0.2599 -0.0845
6 -5 14 0.7205 0.1251
6 -5 15 -1.9018 0.0204
6 -5 16 -1.0588 -0.0273
6 -4 0 -5.6280 -3.2622
6 -4 1 1.0912 -1.4238
6 -4 2 3.7117 -0.1441
6 -4 3 -2.0551 -0.4001
6 -4 4 -4.7688 0.7050
6 -4 5 4.3708 0.3402
6 -4 6 4.4776 -0.0281
6 -4 7 -1.3260 0.2113
6 -4 8 2.7714 -0.1226
6 -4 9 -0.6911 0.0489
6 -4 10 -0.3659 -0.0035
6 -4 11 -0.2407 -0.1328
6 -4 12 -4.2767 -0.0032
6 -4 13 -1.4909 -0.1305
6 -4 14 0.9548 0.0467
6 -4 15 -0.7424 0.0569
6 -4 16 -3.0233 -0.1237
6 -4 17 2.7700 -0.0258
6 -3 0 10.6800 0.2709
6 -3 1 1.8694 -0.1089
6 -3 2 4.3672 0.9546
6 -3 3 0.8479 -0.3230
6 -3 4 -8.8606 -0.1877
6 -3 5 1.0136 0.2274
6 -3 6 3.5907 -0.0215
6 -3 7 -2.8274 0.1129
6 -3 8 1.8536 0.0819
6 -3 9 2.5942 -0.1169
6 -3 10 -2.9857 -0.0274
6 -3 11 2.7849 -0.2687
6 -3 12 -1.5581 0.0345
6 -3 13 -0.2156 0.0073
6 -3 14 1.8807 -0.0701
6 -3 15 3.0624 0.0839
6 -3 16 -2.6947 -0.1614
6 -3 17 0.5939 -0.0879
6 -3 18 0.8079 -0.1068
6 -2 0 3.8906 3.7360
6 -2 1 0.1195 1.1088
6 -2 2 -2.2373 1.1991
6 -2 3 1.1552 0.4277
6 -2 4 -0.0480 -1.0990
6 -2 5 -0.6473 -0.0216
6 -2 6 7.8326 -0.0933
6 -2 7 -1.9774 0.1397
6 -2 8 -1.3097 0.2005
6 -2 9 7.7043 -0.2183
6 -2 10 -2.3652 -0.0228
6 -2 11 1.4577 -0.2650
6 -2 12 -1.1700 0.0990
6 -2 13 -0.4610 0.2055
6 -2 14 -1.2722 0.0006
6 -2 15 1.5395 0.0711
6 -2 16 0.5515 -0.0713
6 -2 17 0.7766 -0.0130
6 -2 18 2.1975 -0.0359
6 -1 0 0.9446 3.6966
6 -1 1 15.4224 1.4592
6 -1 2 3.1241 -0.0223
6 -1 3 -1.5386 0.6011
6 -1 4 0.4842 -0.8828
6 -1 5 -2.8307 -0.3899
6 -1 6 -1.7099 0.0584
6 -1 7 -1.4609 -0.0762
6 -1 8 -7.8535 0.2866
6 -1 9 5.4183 -0.0774
6 -1 10 0.9650 -0.0957
6 -1 11 -0.7772 -0.0219
6 -1 12 0.3598 -0.0621
6 -1 13 0.2949 0.2399
6 -1 14 1.0370 -0.0603
6 -1 15 -0.1638 -0.0067
6 -1 16 1.0783 0.0254
6 -1 17 0.7106 -0.0340
6 -1 18 -0.2854 0.0888
6 -1 19 -2.3954 0.0012
6 0 0 -7.4806 0.5055
6 0 1 -4.2258 0.3516
6 0 2 6.0714 -1.0009
6 0 3 -3.8076 -0.0062
6 0 4 5.0760 0.0681
6 0 5 7.2362 -0.3564
6 0 6 2.8801 0.2654
6 0 7 -0.3673 -0.1766
6 0 8 -1.3450 0.1092
6 0 9 2.5033 0.1829
6 0 10 0.9782 0.0152
6 0 11 0.7107 0.1736
6 0 12 -2.5793 -0.0965
6 0 13 -0.9438 0.0642
6 0 14 -1.0149 -0.0820
6 0 15 0.2815 -0.1544
6 0 16 0.4491 0.1143
6 0 17 2.7364 -0.0715
6 0 18 -0.5467 -0.0497
6 0 19 -1.7256 0.0016
6 1 0 7.0038 -2.7996
6 1 1 0.5953 -1.0884
6 1 2 12.0464 -1.0645
6 1 3 -2.6719 -0.2798
6 1 4 -1.5071 0.9111
6 1 5 -1.5329 0.0576
6 1 6 0.7173 0.0687
6 1 7 -11.6104 -0.0514
6 1 8 -2.7554 -0.3222
6 1 9 3.0973 0.2330
6 1 10 -4.6918 0.1004
6 1 11 1.7651 0.2015
6 1 12 -1.8250 0.0535
6 1 13 -2.4226 -0.2086
6 1 14 -0.5228 0.0642
6 1 15 -0.1857 -0.2297
6 1 16 2.1292 0.0765
6 1 17 0.8493 0.0547
6 1 18 -0.2905 -0.1701
6 1 19 -6.4283 0.0041
6 1 20 2.0224 -0.0380
6 2 0 -19.3371 -4.3826
6 2 1 -5.2947 -1.2641
6 2 2 0.0794 -0.5013
6 2 3 1.2601 -0.2240
6 2 4 0.7143 1.1679
6 2 5 5.4774 0.4242
6 2 6 8.0263 -0.1081
6 2 7 -0.6386 -0.0780
6 2 8 -3.6447 -0.3780
6 2 9 8.6756 0.0634
6 2 10 -4.7636 0.0349
6 2 11 -2.2690 0.0664
6 2 12 0.7260 0.0289
6 2 13 -4.9595 -0.2129
6 2 14 -2.7241 0.0366
6 2 15 -2.9450 0.0535
6 2 16 0.9085 -0.0369
6 2 17 1.9478 0.0833
6 2 18 0.9986 -0.1149
6 2 19 -3.5396 0.0023
6 2 20 -2.2751 -0.0169
6 3 0 -0.6921 -1.6442
6 3 1 -2.8668 -0.7339
6 3 2 11.1983 0.9197
6 3 3 -2.1371 -0.2510
6 3 4 -0.4822 0.4356
6 3 5 -5.5607 0.3818
6 3 6 -3.4845 -0.1711
6 3 7 -7.0167 -0.0049
6 3 8 -3.5072 -0.1898
6 3 9 1.6410 -0.0692
6 3 10 2.6040 0.0144
6 3 11 -5.8131 -0.1215
6 3 12 2.5033 0.0991
6 3 13 -0.6332 -0.0324
6 3 14 -1.6661 -0.0125
6 3 15 -2.3365 0.1943
6 3 16 -2.7271 -0.0799
6 3 17 1.6969 0.0094
6 3 18 0.2082 -0.0914
6 3 19 0.2616 0.1069
6 3 20 -3.3858 0.1527
6 4 0 -7.3178 2.8501
6 4 1 -15.4494 0.6942
6 4 2 5.9831 1.2086
6 4 3 -7.8093 0.0892
6 4 4 3.2329 -0.9161
6 4 5 5.5864 -0.0895
6 4 6 4.3274 -0.0956
6 4 7 1.1821 0.1656
6 4 8 3.8339 0.2057
6 4 9 4.6216 -0.1504
6 4 10 2.2515 -0.0059
6 4 11 -0.5299 -0.2559
6 4 12 -5.2316 0.0508
6 4 13 2.8618 0.1998
6 4 14 -1.4631 -0.0667
6 4 15 0.0914 0.1192
6 4 16 -5.3275 -0.1220
6 4 17 0.0313 -0.0433
6 4 18 2.6782 -0.0335
6 4 19 1.5236 -0.0444
6 4 20 1.4455 0.2035
6 4 21 2.7184 -0.1925
6 5 0 -10.7026 4.8930
6 5 1 -1.1615 1.6587
6 5 2 10.4270 0.6750
6 5 3 -2.4985 0.2557
6 5 4 -12.3537 -1.2323
6 5 5 0.7000 -0.6772
6 5 6 -10.2457 0.1300
6 5 7 -4.5826 0.1195
6 5 8 -6.4286 0.4724
6 5 9 3.0823 -0.1203
6 5 10 1.7081 -0.0471
6 5 11 3.5696 -0.1040
6 5 12 -1.5304 -0.0793
6 5 13 0.4732 0.3879
6 5 14 4.2641 -0.0542
6 5 15 2.7576 -0.0289
6 5 16 -1.8623 -0.1210
6 5 17 -2.3578 -0.1797
6 5 18 3.6618 0.0948
6 5 19 2.1035 -0.1028
6 5 20 1.1528 -0.0240
6 5 21 6.0325 -0.0674
6 6 0 -9.3575 2.3975
6 6 1 -25.7809 1.1781
6 6 2 10.7364 -0.6404
6 6 3 1.3744 0.2460
6 6 4 -7.1989 -0.6218
6 6 5 2.3529 -0.4025
6 6 6 4.6472 0.2061
6 6 7 2.6093 0.2042
6 6 8 3.3947 0.2272
6 6 9 -1.9178 0.0004
6 6 10 2.3515 -0.0722
6 6 11 -2.5905 -0.0267
6 6 12 -0.0148 -0.0800
6 6 13 -3.4099 0.0935
6 6 14 1.4761 0.0278
6 6 15 3.4266 -0.1488
6 6 16 -0.5269 0.1129
6 6 17 -1.1377 -0.0838
6 6 18 1.9387 0.1254
6 6 19 3.2210 0.0239
6 6 20 0.3737 -0.1301
6 6 21 2.3889 -0.1068
6 7 0 6.0427 -2.5900
6 7 1 -20.0678 -0.2742
6 7 2 1.4693 -1.6569
6 7 3 10.5799 -0.0799
6 7 4 -3.8584 0.5723
6 7 5 -10.2265 0.1293
6 7 6 -5.7916 0.3126
6 7 7 -4.4080 -0.0383
6 7 8 -2.5215 -0.1782
6 7 9 -0.6568 -0.0266
6 7 10 -1.7392 0.0565
6 7 11 0.7763 0.1295
6 7 12 -0.2799 -0.0824
6 7 13 2.3949 -0.1550
6 7 14 0.7074 -0.0451
6 7 15 3.7300 -0.2103
6 7 16 0.2349 0.2304
6 7 17 -0.1274 0.0365
6 7 18 0.3857 0.0233
6 7 19 0.6821 -0.0387
6 7 20 2.4978 0.0134
6 7 21 -0.2950 -0.0058
6 8 0 -6.1554 -4.4630
6 8 1 -13.1079 -1.5277
6 8 2 -12.3263 -0.6460
6 8 3 4.1605 -0.6047
6 8 4 8.3338 1.1847
6 8 5 0.7782 0.3083
6 8 6 -1.0813 0.0196
6 8 7 5.2249 -0.1210
6 8 8 1.4080 -0.5685
6 8 9 4.3611 0.0412
6 8 10 -1.4359 0.0717
6 8 11 -3.2924 0.3401
6 8 12 -2.0761 -0.0551
6 8 13 -2.1822 -0.3008
6 8 14 1.9846 0.0052
6 8 15 -0.2834 -0.0951
6 8 16 0.3023 0.1464
6 8 17 -0.7508 0.1976
6 8 18 0.3601 -0.1508
6 8 19 -3.3220 -0.0424
6 8 20 0.7127 -0.1350
6 8 21 -1.4660 0.1862
6 9 0 4.3676 -2.5573
6 9 1 -13.1176 -1.2284
6 9 2 3.0347 0.5910
6 9 3 -7.2550 0.0097
6 9 4 3.8926 0.7835
6 9 5 -3.0608 0.5173
6 9 6 -6.0870 -0.3549
6 9 7 -7.4166 -0.0858
6 9 8 -0.0831 -0.4703
6 9 9 0.9033 -0.0813
6 9 10 3.6836 0.1389
6 9 11 -0.0373 0.0388
6 9 12 2.9404 0.1903
6 9 13 -0.0709 -0.3521
6 9 14 3.1856 0.0528
6 9 15 2.4775 0.1826
6 9 16 -2.4244 -0.0725
6 9 17 0.4984 0.1908
6 9 18 -0.2141 -0.2237
6 9 19 -1.3477 0.1002
6 9 20 -2.8454 -0.0588
6 9 21 0.1027 0.0844
6 10 0 2.2406 1.5993
6 10 1 -12.7653 0.2343
6 10 2 -2.2738 1.3590
6 10 3 3.6300 0.2888
6 10 4 -1.7040 -0.2422
6 10 5 2.8113 -0.0689
6 10 6 1.9124 -0.4516
6 10 7 -0.6960 0.0033
6 10 8 1.4115 0.0674
6 10 9 5.9504 0.0749
6 10 10 -0.4695 0.1815
6 10 11 1.4760 -0.1316
6 10 12 -1.5369 0.0006
6 10 13 -1.0646 0.0986
6 10 14 -1.1547 -0.0305
6 10 15 3.2883 0.2530
6 10 16 -3.4027 -0.1605
6 10 17 -2.6262 -0.1489
6 10 18 0.9583 -0.0904
6 10 19 0.3636 -0.0167
6 10 20 -2.4341 0.2183
6 10 21 -2.9066 -0.5183
6 11 0 1.1443 3.6013
6 11 1 0.4369 1.3926
6 11 2 -3.4197 0.7754
6 11 3 3.3196 0.3936
6 11 4 2.5689 -1.0789
6 11 5 -4.8041 -0.3469
6 11 6 -3.3987 -0.2127
6 11 7 -3.3730 0.2820
6 11 8 -1.7359 0.4066
6 11 9 6.4723 -0.0289
6 11 10 2.5727 0.0388
6 11 11 4.3223 -0.3178
6 11 12 4.0442 -0.1403
6 11 13 -0.6421 0.1855
6 11 14 0.5145 0.1987
6 11 15 3.1134 0.0826
6 11 16 -0.4511 -0.1002
6 11 17 -4.9634 -0.1696
6 11 18 -1.2517 0.1464
6 11 19 0.8883 0.0504
6 11 20 -0.2888 0.2845
6 11 21 -1.3868 -0.5576
6 12 0 -0.9025 2.5114
6 12 1 -6.5306 0.9064
6 12 2 2.8014 -0.4713
6 12 3 -8.7304 -0.0897
6 12 4 5.9017 -0.8203
6 12 5 1.3649 -0.6068
6 12 6 0.5010 0.1782
6 12 7 -0.0381 0.2557
6 12 8 1.6847 0.5433
6 12 9 2.9945 0.1003
6 12 10 2.0182 -0.1762
6 12 11 0.7612 -0.0505
6 12 12 2.9120 -0.2335
6 12 13 -1.7490 0.3897
6 12 14 -1.7661 0.0004
6 12 15 1.5483 -0.0452
6 12 16 0.7430 -0.1700
6 12 17 -3.0886 -0.2089
6 12 18 -1.0175 0.3729
6 12 19 -0.4168 -0.0189
6 12 20 -0.2037 -0.1774
6 12 21 0.0258 -0.5919
6 13 0 0.0583 -0.2828
6 13 1 -6.1594 -0.0959
6 13 2 -0.0537 -1.2670
6 13 3 -4.7631 -0.6136
6 13 4 -8.3039 0.0689
6 13 5 2.3402 -0.0859
6 13 6 -5.0930 0.3485
6 13 7 -0.3252 -0.0198
6 13 8 -1.7595 0.0782
6 13 9 1.5478 -0.0390
6 13 10 -0.8151 -0.1899
6 13 11 4.3645 0.0178
6 13 12 0.4342 -0.1133
6 13 13 3.3811 0.2441
6 13 14 -1.0861 0.1383
6 13 15 2.4638 -0.3422
6 13 16 -0.1736 0.1574
6 13 17 -1.9488 -0.0702
6 13 18 -0.5177 0.3633
6 13 19 -0.7227 0.2285
6 13 20 -1.9401 -0.6944
6 14 0 0.7981 -3.2521
6 14 1 -7.0198 -0.8597
6 14 2 -4.2924 -1.0497
6 14 3 -4.5957 -0.4445
6 14 4 -7.7407 0.7642
6 14 5 -2.0718 0.6243
6 14 6 -1.2379 0.3709
6 14 7 0.8731 -0.1838
6 14 8 2.5809 -0.4145
6 14 9 -1.4458 -0.1382
6 14 10 -2.0502 -0.0177
6 14 11 0.2691 0.2755
6 14 12 -0.6335 0.0961
6 14 13 -3.3781 -0.1852
6 14 14 2.4678 -0.0044
6 14 15 1.1319 -0.3074
6 14 16 1.4369 0.0447
6 14 17 -1.0111 0.2845
6 14 18 -0.9767 -0.3055
6 14 19 2.6630 0.1973
6 14 20 -0.6012 -0.7632
6 15 0 4.1478 -3.0069
6 15 1 -6.5846 -1.0208
6 15 2 -0.5006 0.2419
6 15 3 -3.5047 -0.1017
6 15 4 -2.0214 0.8884
6 15 5 -6.7355 0.4793
6 15 6 -3.3821 -0.1945
6 15 7 -3.6157 -0.1073
6 15 8 1.8058 -0.5713
6 15 9 -0.5010 -0.0662
6 15 10 -0.5059 -0.0358
6 15 11 3.7332 0.4125
6 15 12 1.4435 0.2626
6 15 13 -2.6011 -0.2827
6 15 14 -1.8153 -0.2209
6 15 15 3.7541 -0.3300
6 15 16 0.5144 0.4856
6 15 17 1.2274 0.1409
6 15 18 -2.8419 -0.3116
6 15 19 -0.3865 -0.7319
6 15 20 0.2631 -0.4114
6 16 0 -0.7197 0.0735
6 16 1 -1.3944 -0.0575
6 16 2 -2.6743 1.1474
6 16 3 3.6451 0.1262
6 16 4 2.0091 0.4356
6 16 5 -0.3909 0.3053
6 16 6 -3.2867 -0.5333
6 16 7 -0.0656 -0.0967
6 16 8 -0.0117 0.0962
6 16 9 0.0050 -0.1554
6 16 10 -1.4756 -0.0354
6 16 11 2.1720 0.1005
6 16 12 1.7342 0.0349
6 16 13 -1.3904 -0.0689
6 16 14 -4.0318 -0.3695
6 16 15 1.5378 0.0083
6 16 16 1.1557 -0.0007
6 16 17 2.9909 0.8137
6 16 18 -0.9906 -1.0868
6 16 19 0.3794 -0.2910
6 17 0 -3.4725 2.5335
6 17 1 -3.3834 1.2002
6 17 2 -1.0289 1.3926
6 17 3 1.5370 0.3286
6 17 4 5.2790 -0.4434
6 17 5 2.0688 -0.3107
6 17 6 -3.0789 -0.6102
6 17 7 -1.5331 -0.0464
6 17 8 -0.8652 0.5861
6 17 9 -0.7925 0.1850
6 17 10 -0.7648 0.0215
6 17 11 0.0857 -0.2393
6 17 12 3.0576 0.0572
6 17 13 -0.9910 -0.2851
6 17 14 -0.6403 0.1731
6 17 15 -1.4354 0.2554
6 17 16 1.3323 0.0979
6 17 17 1.2450 0.6245
6 17 18 -0.5767 -0.8112
6 18 0 0.2743 2.7547
6 18 1 -3.8926 1.6739
6 18 2 1.5612 0.5685
6 18 3 0.9847 0.1295
6 18 4 1.9059 -0.5078
6 18 5 2.2016 -0.3718
6 18 6 0.8291 -0.5455
6 18 7 -1.8633 0.3413
6 18 8 0.4640 0.6227
6 18 9 -0.2768 0.0677
6 18 10 -1.5009 0.0134
6 18 11 -2.6997 -0.2890
6 18 12 -2.1123 -0.2632
6 18 13 -1.9982 -0.1777
6 18 14 -0.7426 0.1113
6 18 15 -0.1821 0.4784
6 18 16 1.9974 0.5243
6 18 17 0.1211 0.2464
6 19 0 0.0427 0.6471
6 19 1 -0.8305 0.5004
6 19 2 -2.1402 0.0704
6 19 3 2.8216 -0.4405
6 19 4 -3.8003 -0.0240
6 19 5 -0.7611 0.0865
6 19 6 -0.5257 -0.2801
6 19 7 0.0762 -0.3826
6 19 8 -1.6849 0.9191
6 19 9 1.1505 -0.0252
6 19 10 -1.3742 -0.2476
6 19 11 -0.1511 0.4999
6 19 12 -1.7553 -0.4316
6 19 13 -1.8905 -0.0311
6 19 14 0.2385 -0.2221
6 19 15 0.2823 0.6395
6 19 16 2.4413 0.2571
6 20 2 0.0913 -0.2421
6 20 3 1.9916 0.1688
6 20 4 -1.5466 -0.3425
6 20 5 -3.5285 0.5243
6 20 6 -1.2007 0.4099
6 20 7 0.0618 -1.1122
6 20 8 -0.3193 0.1899
6 20 9 -0.4089 0.7860
6 20 10 -1.9202 -0.3693
6 20 11 -2.1299 0.2052
6 20 12 -0.6718 0.7001
6 20 13 -2.6488 -0.8146
7 -16 0 1.9252 -0.8633
7 -16 1 1.7925 -0.2875
7 -15 0 2.1709 0.3611
7 -15 1 2.1546 -0.3593
7 -15 2 0.0934 -0.1780
7 -15 3 -1.0439 -0.2793
7 -14 0 1.6120 1.9305
7 -14 1 3.4065 -0.0005
7 -14 2 -0.1311 0.0569
7 -14 3 -0.2597 0.0949
7 -14 4 -1.7409 -0.4792
7 -14 5 0.7219 -0.3129
7 -13 0 0.2206 1.7380
7 -13 1 2.2506 0.5361
7 -13 2 -1.5599 0.1130
7 -13 3 -0.6421 0.4647
7 -13 4 -0.5788 -0.0889
7 -13 5 0.5321 -0.1042
7 -13 6 1.6540 -0.0108
7 -13 7 -0.1724 -0.1376
7 -12 0 1.3701 -0.4213
7 -12 1 1.3973 0.2734
7 -12 2 0.2935 -0.3627
7 -12 3 -1.2697 0.4728
7 -12 4 -1.7580 0.1217
7 -12 5 1.8695 -0.0298
7 -12 6 1.5466 0.1407
7 -12 7 1.4860 -0.1876
7 -12 8 -0.4914 0.0633
7 -11 0 -0.2771 -2.4414
7 -11 1 -1.4800 -0.4685
7 -11 2 -2.2410 -0.3848
7 -11 3 -0.6678 -0.1329
7 -11 4 -4.1270 0.3390
7 -11 5 0.7706 -0.2577
7 -11 6 1.7452 0.0322
7 -11 7 0.9177 0.0998
7 -11 8 -0.8353 -0.0097
7 -11 9 -1.3086 0.4008
7 -11 10 0.6260 0.0599
7 -10 0 -0.1140 -2.2975
7 -10 1 -2.1992 -0.6723
7 -10 2 -2.5513 -0.1637
7 -10 3 -1.0348 -0.3283
7 -10 4 -1.8021 0.1229
7 -10 5 -3.3100 0.0861
7 -10 6 -0.0014 -0.2323
7 -10 7 0.0249 0.2150
7 -10 8 -1.4918 -0.0009
7 -10 9 0.4264 0.1696
7 -10 10 -1.6825 0.1577
7 -10 11 -1.7508 -0.0316
7 -9 0 -0.2452 0.1440
7 -9 1 -1.4074 -0.2240
7 -9 2 -3.7485 0.5705
7 -9 3 -1.5436 -0.1479
7 -9 4 -2.0672 -0.1848
7 -9 5 -1.0858 0.3064
7 -9 6 -2.4977 -0.1179
7 -9 7 -0.3452 0.0774
7 -9 8 -3.3447 0.0430
7 -9 9 0.4847 -0.0954
7 -9 10 0.7924 0.0197
7 -9 11 -2.9963 -0.1053
7 -9 12 1.4515 -0.0929
7 -8 0 -0.1366 2.6574
7 -8 1 -2.5381 0.4013
7 -8 2 -2.3373 0.7783
7 -8 3 0.1971 0.2159
7 -8 4 -0.7628 -0.4356
7 -8 5 -2.2179 0.1771
7 -8 6 -0.6520 0.1494
7 -8 7 -0.0003 0.0479
7 -8 8 -2.0610 0.1098
7 -8 9 -1.4107 -0.1981
7 -8 10 1.9845 -0.1284
7 -8 11 -2.3914 -0.1623
7 -8 12 -2.8197 -0.1774
7 -8 13 3.2863 -0.0469
7 -7 0 -2.1547 3.3361
7 -7 1 -0.3344 0.6598
7 -7 2 -3.9943 0.1117
7 -7 3 -0.5376 0.4187
7 -7 4 1.5003 -0.4974
7 -7 5 -3.6496 -0.0762
7 -7 6 -2.4804 0.0586
7 -7 7 3.6484 -0.0512
7 -7 8 0.3345 0.1194
7 -7 9 -1.7241 -0.0732
7 -7 10 -0.0147 -0.0478
7 -7 11 1.6277 -0.0809
7 -7 12 -1.9136 -0.1310
7 -7 13 1.4505 -0.0482
7 -7 14 2.4463 -0.0540
7 -6 0 -6.0343 0.5711
7 -6 1 -0.4611 0.5542
7 -6 2 -1.6505 -0.7960
7 -6 3 -1.4410 0.2910
7 -6 4 2.3348 -0.1604
7 -6 5 -0.1090 -0.3254
7 -6 6 -7.7318 0.0134
7 -6 7 3.8495 -0.2635
7 -6 8 2.9233 -0.0103
7 -6 9 -0.8629 0.1841
7 -6 10 -3.0276 0.0349
7 -6 11 -2.6109 0.2037
7 -6 12 -1.7018 -0.0664
7 -6 13 -2.6463 0.0203
7 -6 14 0.5771 0.0462
7 -6 15 -2.0022 0.0470
7 -5 0 -1.0998 -2.9716
7 -5 1 0.2077 -0.4281
7 -5 2 1.2505 -0.9376
7 -5 3 -2.3532 -0.0505
7 -5 4 -0.2035 0.5126
7 -5 5 0.6441 -0.2107
7 -5 6 -6.2849 -0.0055
7 -5 7 0.4528 -0.1887
7 -5 8 4.7619 -0.1952
7 -5 9 0.8248 0.1878
7 -5 10 -1.5390 0.0941
7 -5 11 -2.5444 0.1380
7 -5 12 -0.5783 0.1116
7 -5 13 0.9763 -0.0950
7 -5 14 1.0476 0.1939
7 -5 15 -2.3244 0.0168
7 -5 16 -6.5275 0.2227
7 -4 0 -5.8340 -3.9000
7 -4 1 0.6272 -1.1522
7 -4 2 3.0764 -0.2984
7 -4 3 2.1190 -0.3011
7 -4 4 1.7147 0.7586
7 -4 5 0.9858 0.2592
7 -4 6 -2.0966 -0.1038
7 -4 7 -0.2413 0.0587
7 -4 8 5.6699 -0.2039
7 -4 9 1.9651 0.1112
7 -4 10 0.5862 0.0177
7 -4 11 -3.3650 -0.0018
7 -4 12 0.1146 0.1177
7 -4 13 0.2696 -0.1961
7 -4 14 2.1195 0.1018
7 -4 15 1.5056 -0.0082
7 -4 16 -3.9706 0.0294
7 -3 0 3.7727 -1.1269
7 -3 1 -0.9066 -0.7285
7 -3 2 1.4790 0.6933
7 -3 3 -1.2483 -0.3303
7 -3 4 -0.7583 0.1531
7 -3 5 -3.1451 0.3520
7 -3 6 -2.9996 -0.0926
7 -3 7 -0.5025 0.1390
7 -3 8 2.4266 -0.0201
7 -3 9 4.6364 -0.0449
7 -3 10 1.9830 -0.0862
7 -3 11 -1.1794 -0.1666
7 -3 12 3.0067 0.0853
7 -3 13 4.7364 -0.1000
7 -3 14 1.4432 -0.0733
7 -3 15 1.7572 0.0228
7 -3 16 0.0830 -0.0880
7 -3 17 -2.8466 -0.1337
7 -2 0 -1.6955 2.8455
7 -2 1 2.2503 0.4360
7 -2 2 -0.4318 1.3048
7 -2 3 3.5249 0.1009
7 -2 4 3.4250 -0.5688
7 -2 5 -0.0563 0.1535
7 -2 6 -1.2655 -0.2073
7 -2 7 0.0326 0.2400
7 -2 8 0.6230 0.0751
7 -2 9 1.2885 -0.1109
7 -2 10 5.9203 -0.0872
7 -2 11 -2.6892 -0.2035
7 -2 12 0.9563 0.1497
7 -2 13 4.4677 0.1337
7 -2 14 1.4250 -0.0657
7 -2 15 -1.2047 0.0089
7 -2 16 2.2334 -0.0739
7 -2 17 2.8490 -0.1187
7 -2 18 -0.9246 -0.1533
7 -1 0 -3.6800 3.9150
7 -1 1 8.4118 1.2934
7 -1 2 -2.3300 0.4991
7 -1 3 -1.7420 0.3947
7 -1 4 -1.1173 -0.9321
7 -1 5 -3.3626 -0.1900
7 -1 6 -5.9179 -0.0758
7 -1 7 -2.9711 0.0509
7 -1 8 0.5527 0.2270
7 -1 9 -6.4107 -0.1222
7 -1 10 5.7292 -0.1022
7 -1 11 -0.8063 -0.0579
7 -1 12 0.2008 -0.0168
7 -1 13 2.9374 0.2758
7 -1 14 2.4669 -0.0008
7 -1 15 -2.6929 0.0398
7 -1 16 -3.4804 0.0780
7 -1 17 1.2369 -0.0339
7 -1 18 -1.8823 0.0951
7 0 0 -1.7029 1.8872
7 0 1 -3.0638 0.6147
7 0 2 4.2552 -0.6222
7 0 3 2.6462 0.1769
7 0 4 5.0699 -0.3052
7 0 5 7.3860 -0.4797
7 0 6 -2.9299 0.3348
7 0 7 -1.5172 -0.0618
7 0 8 2.4605 0.1957
7 0 9 -4.6689 0.0353
7 0 10 -1.2792 -0.0631
7 0 11 2.2995 0.1027
7 0 12 -3.5084 -0.1039
7 0 13 1.9455 0.0868
7 0 14 0.0288 -0.0024
7 0 15 -1.1196 -0.0746
7 0 16 -2.6404 0.1796
7 0 17 -0.7118 -0.0902
7 0 18 -0.7755 0.1282
7 0 19 2.6007 0.0664
7 1 0 5.4593 -2.0649
7 1 1 4.1607 -0.2147
7 1 2 -3.5506 -1.4704
7 1 3 2.1560 -0.1419
7 1 4 -7.2971 0.5117
7 1 5 0.6332 -0.2108
7 1 6 -5.7513 0.1639
7 1 7 -7.3044 0.0383
7 1 8 1.1953 -0.1218
7 1 9 -2.0981 0.2177
7 1 10 -0.6785 0.0657
7 1 11 1.1625 0.1946
7 1 12 -1.5992 -0.0337
7 1 13 2.0251 -0.1585
7 1 14 3.2098 0.0135
7 1 15 -1.4270 -0.1909
7 1 16 -0.6992 0.1741
7 1 17 -2.2284 0.0126
7 1 18 -2.4908 -0.0768
7 1 19 0.6654 0.1529
7 2 0 -13.5820 -4.4312
7 2 1 8.4517 -0.8985
7 2 2 -7.4092 -0.7957
7 2 3 7.9038 -0.2775
7 2 4 2.7736 0.9443
7 2 5 3.1232 0.3562
7 2 6 1.6035 -0.0169
7 2 7 -1.1179 -0.1316
7 2 8 -1.0735 -0.3478
7 2 9 -1.7427 0.0883
7 2 10 0.9920 0.0736
7 2 11 -0.2868 0.1644
7 2 12 -3.1112 -0.0242
7 2 13 -0.9451 -0.2094
7 2 14 3.4633 0.0658
7 2 15 -1.6203 -0.0447
7 2 16 0.5423 0.0889
7 2 17 0.7609 0.0962
7 2 18 1.5514 -0.1476
7 2 19 0.8086 0.0068
7 3 0 2.3634 -2.6656
7 3 1 6.0599 -0.8835
7 3 2 -1.2109 0.5853
7 3 3 -4.3114 -0.1191
7 3 4 -0.6761 0.6203
7 3 5 -8.3787 0.4354
7 3 6 -9.3158 -0.1096
7 3 7 -1.3224 -0.1015
7 3 8 -0.2276 -0.3816
7 3 9 -3.0565 -0.0992
7 3 10 3.2971 0.0263
7 3 11 1.8883 -0.0361
7 3 12 -0.9758 0.1160
7 3 13 0.0236 -0.1181
7 3 14 5.3696 0.0081
7 3 15 -0.8324 0.1675
7 3 16 -0.2497 -0.0306
7 3 17 0.5543 0.1059
7 3 18 4.1463 -0.0581
7 3 19 1.7224 -0.0313
7 3 20 2.4710 0.2538
7 4 0 -5.0288 1.5357
7 4 1 6.1640 0.2464
7 4 2 -6.1333 1.1821
7 4 3 0.7020 0.0283
7 4 4 4.8484 -0.2251
7 4 5 4.6604 0.2247
7 4 6 -2.0576 -0.2663
7 4 7 2.8555 0.1338
7 4 8 4.3324 -0.0040
7 4 9 -1.4189 -0.1559
7 4 10 -0.7817 -0.0413
7 4 11 0.8718 -0.2620
7 4 12 -1.9634 0.0329
7 4 13 -2.2006 0.1471
7 4 14 4.5795 -0.0518
7 4 15 0.1924 0.1463
7 4 16 -1.5609 -0.0452
7 4 17 0.4356 -0.0020
7 4 18 6.4898 0.0377
7 4 19 2.9828 -0.0849
7 4 20 5.9025 0.2637
7 5 0 -7.3187 4.7702
7 5 1 18.0155 1.1228
7 5 2 -8.4417 1.0576
7 5 3 -5.9416 -0.0577
7 5 4 -5.4267 -0.9641
7 5 5 -7.2617 -0.2672
7 5 6 -6.9367 -0.1156
7 5 7 -3.2908 0.0694
7 5 8 1.7150 0.4162
7 5 9 1.7933 -0.0476
7 5 10 1.7729 -0.0494
7 5 11 1.3065 -0.1383
7 5 12 4.2995 -0.1125
7 5 13 -1.5741 0.2954
7 5 14 5.5372 -0.0118
7 5 15 4.0926 -0.0459
7 5 16 0.4399 -0.1604
7 5 17 0.0451 -0.1636
7 5 18 4.3096 0.0800
7 5 19 4.5333 -0.0354
7 5 20 5.1681 0.1009
7 6 0 -6.4043 3.3200
7 6 1 5.6722 1.2526
7 6 2 1.7439 -0.4146
7 6 3 -5.9726 0.1234
7 6 4 5.4381 -0.8519
7 6 5 -0.7393 -0.4262
7 6 6 2.9116 0.1722
7 6 7 1.7003 0.2112
7 6 8 2.5924 0.3799
7 6 9 -1.0028 0.0952
7 6 10 -2.0077 -0.0967
7 6 11 -2.8468 0.0053
7 6 12 2.4202 -0.0191
7 6 13 -0.1662 0.1441
7 6 14 0.8645 0.0232
7 6 15 3.6250 -0.1282
7 6 16 1.5506 -0.0261
7 6 17 1.7640 -0.1527
7 6 18 0.6218 0.1036
7 6 19 4.1120 0.0046
7 6 20 2.4645 0.0190
7 7 0 -2.8081 -1.0552
7 7 1 9.3945 -0.0287
7 7 2 -1.6726 -1.5425
7 7 3 -2.5925 -0.0818
7 7 4 -2.8231 0.3032
7 7 5 -4.2323 -0.1158
7 7 6 -7.2254 0.2357
7 7 7 -2.8398 0.0698
7 7 8 -1.6972 0.0575
7 7 9 3.6430 0.0945
7 7 10 -2.6027 -0.0730
7 7 11 0.9965 0.0862
7 7 12 2.2854 0.0166
7 7 13 3.5860 0.0473
7 7 14 2.9104 0.0150
7 7 15 1.7817 -0.2833
7 7 16 2.1961 0.1467
7 7 17 1.0514 0.0559
7 7 18 0.5381 0.0312
7 7 19 0.5142 0.0876
7 7 20 1.5561 0.0059
7 7 21 -1.6744 0.2112
7 8 0 -8.5189 -4.0334
7 8 1 10.1464 -1.1617
7 8 2 -1.6598 -1.2205
7 8 3 -0.1377 -0.4872
7 8 4 5.3361 1.0121
7 8 5 5.8806 0.2566
7 8 6 2.5613 0.2575
7 8 7 -0.2032 -0.1896
7 8 8 -0.7597 -0.2940
7 8 9 1.7566 0.0121
7 8 10 -1.1897 0.1474
7 8 11 -2.8809 0.1898
7 8 12 -0.7239 -0.0176
7 8 13 -0.4884 -0.1301
7 8 14 2.8797 0.0318
7 8 15 0.6552 -0.1581
7 8 16 0.9549 -0.0489
7 8 17 -1.1260 0.3426
7 8 18 -0.2775 -0.1549
7 8 19 -1.2994 0.0259
7 8 20 -2.8374 -0.2576
7 8 21 -3.3945 0.3417
7 9 0 0.2604 -3.5446
7 9 1 4.3979 -1.1179
7 9 2 8.1770 0.2618
7 9 3 -7.0800 -0.0235
7 9 4 -1.5539 1.0001
7 9 5 -1.7392 0.4427
7 9 6 -1.0540 -0.1238
7 9 7 -5.1569 -0.1969
7 9 8 -1.2675 -0.6039
7 9 9 0.5262 -0.1948
7 9 10 4.5522 0.1656
7 9 11 4.3276 0.1753
7 9 12 1.5867 0.1039
7 9 13 0.4940 -0.2404
7 9 14 3.2813 0.0211
7 9 15 1.0095 0.1624
7 9 16 1.8853 -0.0494
7 9 17 -1.5608 0.2443
7 9 18 -0.3725 -0.0642
7 9 19 -0.3393 -0.0699
7 9 20 -3.6780 -0.0728
7 9 21 -3.2730 0.1530
7 10 0 -1.9664 0.1410
7 10 1 3.9477 0.0082
7 10 2 5.1791 1.3714
7 10 3 5.9123 0.2878
7 10 4 -3.9861 0.0344
7 10 5 2.6630 0.2301
7 10 6 1.1793 -0.5511
7 10 7 0.8278 0.0041
7 10 8 -1.4177 -0.1187
7 10 9 -0.3891 -0.0852
7 10 10 -0.7558 0.1342
7 10 11 3.9549 -0.0274
7 10 12 -0.4985 0.0445
7 10 13 -1.2135 -0.0228
7 10 14 2.1170 -0.0774
7 10 15 0.3800 0.1715
7 10 16 1.9892 -0.0098
7 10 17 -1.0584 -0.0909
7 10 18 1.4045 -0.0529
7 10 19 -0.7633 -0.2599
7 10 20 -1.3112 0.1037
7 10 21 -5.9022 -0.0088
7 11 0 -1.8854 3.0678
7 11 1 9.0492 1.3156
7 11 2 2.3709 1.1731
7 11 3 5.2091 0.3283
7 11 4 0.4277 -0.9510
7 11 5 -7.4594 -0.0973
7 11 6 -1.6341 -0.3711
7 11 7 -3.1447 0.0381
7 11 8 1.2317 0.3919
7 11 9 -0.9990 -0.0197
7 11 10 3.8904 0.0526
7 11 11 3.2292 -0.2876
7 11 12 3.3343 -0.1644
7 11 13 -0.7005 0.1275
7 11 14 2.5364 0.0594
7 11 15 -0.1667 0.1400
7 11 16 1.7173 -0.0560
7 11 17 -0.8716 -0.1720
7 11 18 -0.0318 0.0087
7 11 19 0.0443 -0.1253
7 11 20 0.6153 0.0173
7 12 0 -0.2845 3.2522
7 12 1 3.3414 1.2575
7 12 2 6.3582 0.1645
7 12 3 -2.2348 -0.1511
7 12 4 8.5744 -0.9800
7 12 5 -3.8864 -0.5851
7 12 6 1.0381 0.0980
7 12 7 -1.1710 0.2149
7 12 8 1.3073 0.6422
7 12 9 -3.6781 0.1986
7 12 10 1.3689 -0.1546
7 12 11 -0.3202 -0.1070
7 12 12 -0.1573 -0.2919
7 12 13 0.2042 0.2032
7 12 14 1.6552 0.0082
7 12 15 -0.9335 -0.0332
7 12 16 1.9761 -0.1191
7 12 17 2.3736 -0.3038
7 12 18 -0.4138 0.0246
7 12 19 -0.6166 0.1141
7 12 20 1.0677 -0.3451
7 13 0 -0.1507 0.6138
7 13 1 5.7243 0.4938
7 13 2 2.2223 -1.0208
7 13 3 -0.1141 -0.4491
7 13 4 -1.7997 -0.2664
7 13 5 0.5099 -0.2110
7 13 6 -4.8574 0.1674
7 13 7 0.9531 0.1730
7 13 8 -1.8771 0.4322
7 13 9 -2.0053 0.0667
7 13 10 -0.6796 -0.2347
7 13 11 1.1405 -0.1238
7 13 12 -2.1355 -0.0813
7 13 13 1.9421 0.1793
7 13 14 1.8137 0.0303
7 13 15 -1.2342 -0.1913
7 13 16 -1.2521 -0.1648
7 13 17 2.9843 -0.0100
7 13 18 -0.2828 -0.1041
7 13 19 -2.0797 0.2996
7 13 20 0.3706 -0.4752
7 14 0 0.7391 -2.7346
7 14 1 4.5404 -0.8181
7 14 2 1.6408 -1.0754
7 14 3 -0.5956 -0.2597
7 14 4 -0.3487 0.8920
7 14 5 0.5349 0.5552
7 14 6 1.8458 0.1776
7 14 7 0.9721 -0.1505
7 14 8 0.8441 -0.2436
7 14 9 -3.8253 -0.0582
7 14 10 -2.3598 -0.2549
7 14 11 -4.6117 0.0425
7 14 12 -2.1297 0.0832
7 14 13 -2.7764 -0.0086
7 14 14 4.3017 0.1183
7 14 15 -1.9934 -0.3024
7 14 16 2.0522 -0.0793
7 14 17 1.0575 0.1763
7 14 18 2.9253 0.1527
7 14 19 -0.2246 -0.0499
7 15 0 0.5762 -3.4717
7 15 1 4.9494 -1.3195
7 15 2 3.7125 -0.2674
7 15 3 0.8359 -0.0719
7 15 4 0.3297 1.1955
7 15 5 -1.1536 0.6411
7 15 6 2.0975 -0.1700
7 15 7 0.2349 -0.2354
7 15 8 0.5229 -0.4972
7 15 9 -0.3570 0.0080
7 15 10 -1.2376 -0.0194
7 15 11 -3.3370 0.2777
7 15 12 -2.9526 0.3023
7 15 13 -1.5921 -0.1883
7 15 14 -0.8411 0.0695
7 15 15 -1.8202 -0.2865
7 15 16 1.1577 0.2516
7 15 17 1.2451 0.1339
7 15 18 0.5743 0.6528
7 15 19 -1.0435 -0.7261
7 16 0 -2.6836 -0.8598
7 16 1 5.1073 -0.7092
7 16 2 2.8169 0.6569
7 16 3 5.8513 -0.0378
7 16 4 1.7980 0.5467
7 16 5 3.6420 0.5987
7 16 6 3.0778 -0.3973
7 16 7 3.6951 -0.4663
7 16 8 0.0854 -0.2422
7 16 9 0.2314 -0.1817
7 16 10 -2.0617 0.0603
7 16 11 -4.7231 0.1395
7 16 12 -3.1501 0.2645
7 16 13 -1.1590 0.0529
7 16 14 -0.6417 -0.3133
7 16 15 -3.7481 0.3483
7 16 16 0.3889 -0.0723
7 16 17 2.9979 0.7936
7 16 18 2.0283 0.5768
7 17 0 -0.6093 1.9120
7 17 1 -0.4000 0.8230
7 17 2 2.2660 1.1198
7 17 3 2.5527 -0.0908
7 17 4 4.1200 -0.9723
7 17 5 2.1362 -0.3209
7 17 6 2.7645 -0.2516
7 17 7 1.3413 -0.0638
7 17 8 0.8493 0.2243
7 17 9 0.3417 0.4137
7 17 10 -2.1536 0.0872
7 17 11 -4.1354 0.0643
7 17 12 -2.8762 0.3348
7 17 13 -0.2156 -0.1841
7 17 14 0.0912 -0.0841
7 17 15 -2.8115 0.0185
7 17 16 -2.0227 0.6666
7 17 17 0.0030 -0.0535
7 18 0 1.9460 3.0608
7 18 1 1.4914 1.1330
7 18 2 0.7234 0.5512
7 18 3 -0.4346 -0.5249
7 18 4 1.4264 -1.4853
7 18 5 1.0657 -0.6224
7 18 6 3.1041 -0.1241
7 18 7 0.0836 0.6264
7 18 8 1.8975 0.5115
7 18 9 -0.0399 0.1478
7 18 10 -3.2085 -0.4860
7 18 11 -5.4472 -0.2414
7 18 12 -5.4361 0.2149
7 18 13 0.1341 0.1461
7 18 14 -1.4859 -0.5436
7 18 15 -0.0012 -0.0477
7 18 16 -0.9223 0.8864
7 19 0 -0.3689 1.9329
7 19 1 2.3983 0.1713
7 19 2 -0.6075 -0.6690
7 19 3 -1.7084 -0.4687
7 19 4 -3.0899 -1.6188
7 19 5 -1.0732 0.0605
7 19 6 0.0781 0.2050
7 19 7 1.2888 0.1671
7 19 8 0.1880 1.2127
7 19 9 1.6010 0.2295
7 19 10 -1.3983 -0.9100
7 19 11 -2.4535 -0.5141
7 19 12 -2.8916 0.3392
7 19 13 0.4457 0.6309
7 19 14 -0.5113 -0.8640
7 19 15 -0.5259 -0.5036
7 20 3 -1.6050 -0.1856
7 20 4 -2.2624 -0.9389
7 20 5 -3.4690 0.2078
7 20 6 -1.8842 1.3867
7 20 7 1.1634 -0.2622
7 20 8 0.4036 0.1263
7 20 9 -0.1767 0.8701
7 20 10 -0.8679 -1.1515
7 20 11 -2.2648 -1.1255
7 20 12 -1.3410 0.4928
8 -15 0 0.4437 -0.0326
8 -15 1 0.6293 -0.5194
8 -15 2 0.9531 -0.2662
8 -14 0 -2.5723 1.1361
8 -14 1 0.6140 -0.4726
8 -14 2 1.2453 -0.0985
8 -14 3 0.9916 -0.5343
8 -14 4 -1.4936 -0.3437
8 -13 0 -2.3718 1.6203
8 -13 1 -2.6602 0.1744
8 -13 2 2.7753 0.0283
8 -13 3 -0.8267 -0.0444
8 -13 4 1.6617 -0.3032
8 -13 5 -0.4639 -0.0820
8 -13 6 2.1588 -0.0400
8 -12 0 0.3114 0.3518
8 -12 1 -1.3272 0.2601
8 -12 2 4.3743 -0.1264
8 -12 3 -0.2918 0.3889
8 -12 4 -0.0454 -0.0364
8 -12 5 1.5800 -0.0839
8 -12 6 1.8221 -0.0252
8 -12 7 2.8291 -0.0856
8 -11 0 -1.0366 -1.8515
8 -11 1 0.3344 -0.0562
8 -11 2 1.2640 -0.2324
8 -11 3 1.6138 0.1939
8 -11 4 -1.3587 0.3217
8 -11 5 -0.0236 -0.2726
8 -11 6 1.5351 -0.0146
8 -11 7 2.8148 -0.0182
8 -11 8 -0.9190 0.0273
8 -11 9 -1.4719 0.1487
8 -10 0 -0.1822 -2.4366
8 -10 1 2.1532 -0.5279
8 -10 2 1.8930 -0.0830
8 -10 3 -0.6622 -0.0937
8 -10 4 0.7007 0.3438
8 -10 5 -2.6698 0.0133
8 -10 6 -1.4675 -0.1527
8 -10 7 2.3412 0.1941
8 -10 8 -0.3699 0.0051
8 -10 9 -2.5899 0.2199
8 -10 10 -2.7440 0.2755
8 -9 0 -0.2258 -0.6564
8 -9 1 1.3930 -0.3137
8 -9 2 2.2510 0.4426
8 -9 3 -1.4101 -0.2119
8 -9 4 -0.7877 0.0300
8 -9 5 0.7850 0.2185
8 -9 6 -2.4332 -0.1828
8 -9 7 -0.3005 0.2017
8 -9 8 0.4587 -0.0097
8 -9 9 -1.8332 0.0862
8 -9 10 -1.5170 0.1600
8 -9 11 -0.3893 0.0338
8 -8 0 2.2959 1.7776
8 -8 1 -1.8730 0.3617
8 -8 2 3.1903 0.7091
8 -8 3 1.6532 -0.0255
8 -8 4 -0.6646 -0.3716
8 -8 5 0.0345 0.2181
8 -8 6 0.8777 0.0952
8 -8 7 -1.0202 0.1140
8 -8 8 -1.2995 0.0847
8 -8 9 -0.0799 -0.0896
8 -8 10 -1.9911 -0.0261
8 -8 11 -0.3687 -0.1408
8 -8 12 -4.0610 -0.1064
8 -7 0 0.3543 2.9520
8 -7 1 -1.0791 0.6180
8 -7 2 -2.0033 0.3657
8 -7 3 2.9706 0.1935
8 -7 4 0.9765 -0.5648
8 -7 5 0.0372 -0.0051
8 -7 6 1.7928 0.1251
8 -7 7 0.6377 0.1358
8 -7 8 -1.1922 -0.0575
8 -7 9 -0.7310 0.0105
8 -7 10 0.5335 -0.1820
8 -7 11 0.7808 -0.1174
8 -7 12 -2.7636 -0.2088
8 -7 13 -3.1998 -0.0825
8 -6 0 -0.8296 1.4328
8 -6 1 -0.7581 0.5060
8 -6 2 -0.0749 -0.5196
8 -6 3 1.6135 0.2506
8 -6 4 1.6735 -0.3647
8 -6 5 -0.0784 -0.2846
8 -6 6 1.5540 0.0750
8 -6 7 -0.8489 -0.0071
8 -6 8 -1.5202 0.0200
8 -6 9 -1.2656 0.1339
8 -6 10 -2.2318 -0.0644
8 -6 11 -1.5345 0.0805
8 -6 12 -4.2923 -0.1872
8 -6 13 -3.2631 -0.0332
8 -6 14 -1.3943 -0.0860
8 -5 0 1.7215 -1.5126
8 -5 1 -2.0545 -0.3181
8 -5 2 -0.8722 -0.8039
8 -5 3 2.0645 -0.0530
8 -5 4 -2.4872 0.3922
8 -5 5 -1.4786 -0.2782
8 -5 6 2.1325 0.0389
8 -5 7 -0.7811 -0.1643
8 -5 8 -2.0261 -0.0919
8 -5 9 -0.1542 0.2050
8 -5 10 -1.0430 0.0681
8 -5 11 -1.5738 0.1288
8 -5 12 -3.2746 0.0693
8 -5 13 -1.7842 -0.0152
8 -5 14 -0.7108 0.1002
8 -5 15 -2.1502 0.0453
8 -4 0 -0.7019 -3.5559
8 -4 1 2.6574 -0.7631
8 -4 2 0.2298 -0.4037
8 -4 3 6.6898 -0.1022
8 -4 4 0.0235 0.7915
8 -4 5 -3.0024 0.1692
8 -4 6 3.2009 -0.1080
8 -4 7 0.2987 -0.0426
8 -4 8 0.4908 -0.2780
8 -4 9 0.5256 0.1552
8 -4 10 0.0539 0.1387
8 -4 11 -2.0158 0.0297
8 -4 12 -2.6156 0.0681
8 -4 13 -2.3237 -0.0800
8 -4 14 1.4146 0.0528
8 -4 15 2.5192 0.0513
8 -3 0 0.3642 -2.2169
8 -3 1 -2.6096 -0.7955
8 -3 2 -2.6840 0.4061
8 -3 3 -1.0871 -0.2112
8 -3 4 -0.6383 0.5252
8 -3 5 -4.4786 0.3912
8 -3 6 0.1073 -0.0761
8 -3 7 2.6214 0.0677
8 -3 8 -1.9202 -0.1321
8 -3 9 5.6336 -0.1136
8 -3 10 -1.4254 0.0336
8 -3 11 2.2211 -0.0884
8 -3 12 -0.9400 -0.0243
8 -3 13 -0.7122 -0.0401
8 -3 14 0.4624 -0.0811
8 -3 15 1.1189 0.0656
8 -3 16 5.3497 -0.0657
8 -2 0 0.5934 1.2194
8 -2 1 -0.2946 0.2089
8 -2 2 0.2077 1.0192
8 -2 3 1.8066 -0.0610
8 -2 4 1.1508 -0.2255
8 -2 5 1.0789 0.2363
8 -2 6 -0.4305 -0.1169
8 -2 7 2.8697 0.1231
8 -2 8 -1.2103 0.0581
8 -2 9 2.3263 -0.1179
8 -2 10 1.2624 -0.0428
8 -2 11 -1.1428 -0.1574
8 -2 12 0.3143 0.0521
8 -2 13 -2.8407 0.0394
8 -2 14 0.9763 -0.1189
8 -2 15 1.2386 -0.0410
8 -2 16 4.8824 -0.1364
8 -2 17 4.1619 -0.1167
8 -1 0 -1.4247 3.6727
8 -1 1 -3.3012 0.9770
8 -1 2 -4.1637 0.5753
8 -1 3 -6.7522 0.1380
8 -1 4 -3.1636 -1.0139
8 -1 5 -2.1190 -0.1513
8 -1 6 0.4022 -0.0205
8 -1 7 -0.6479 0.0542
8 -1 8 -0.2204 0.2123
8 -1 9 -0.2296 -0.1112
8 -1 10 -0.0032 -0.0643
8 -1 11 0.5395 -0.1071
8 -1 12 1.0742 0.0225
8 -1 13 -2.2790 0.2387
8 -1 14 -1.0607 0.0317
8 -1 15 -0.8055 -0.0588
8 -1 16 -0.0100 0.0450
8 -1 17 -1.9147 -0.0955
8 0 0 5.0397 3.0938
8 0 1 -7.2393 0.8025
8 0 2 6.4019 -0.3738
8 0 3 -0.8789 0.1712
8 0 4 3.8523 -0.6993
8 0 5 2.8832 -0.5525
8 0 6 2.9217 0.2513
8 0 7 1.5938 -0.0536
8 0 8 -4.3928 0.2814
8 0 9 3.9923 -0.0614
8 0 10 -2.8369 -0.1221
8 0 11 1.1475 0.0032
8 0 12 -0.5257 -0.0702
8 0 13 -0.4751 0.1956
8 0 14 -2.1029 0.0158
8 0 15 0.1568 -0.0874
8 0 16 1.0151 0.0764
8 0 17 -3.8280 0.0173
8 0 18 -0.2768 0.1410
8 1 0 4.4262 -0.9065
8 1 1 -5.3845 0.1292
8 1 2 -4.4088 -1.3253
8 1 3 -3.2721 -0.0203
8 1 4 -4.7168 0.1554
8 1 5 -2.5749 -0.3039
8 1 6 1.9395 0.2088
8 1 7 1.3133 -0.0126
8 1 8 -2.8463 0.0917
8 1 9 1.3987 0.2381
8 1 10 7.4877 -0.0357
8 1 11 1.3537 0.0684
8 1 12 4.6693 -0.0702
8 1 13 2.1344 -0.0530
8 1 14 1.1382 -0.0180
8 1 15 1.6995 -0.2272
8 1 16 -0.6501 0.0459
8 1 17 -1.9885 0.1020
8 1 18 -3.4018 -0.0081
8 2 0 -2.5965 -3.7731
8 2 1 -0.7636 -1.0125
8 2 2 1.5073 -0.8155
8 2 3 2.7729 -0.1011
8 2 4 6.8146 0.8718
8 2 5 -0.8408 0.2460
8 2 6 4.1383 0.0127
8 2 7 1.7642 -0.0978
8 2 8 -4.5162 -0.3132
8 2 9 -3.2312 0.2092
8 2 10 3.9721 0.1722
8 2 11 7.2450 0.1406
8 2 12 1.1776 -0.0181
8 2 13 2.6184 -0.1954
8 2 14 -1.3042 0.0400
8 2 15 4.2564 -0.1338
8 2 16 0.3275 -0.0052
8 2 17 2.1908 0.1098
8 2 18 0.4790 -0.0539
8 2 19 -2.9733 -0.2113
8 3 0 11.0146 -3.4561
8 3 1 -10.7238 -1.0132
8 3 2 3.4064 0.1687
8 3 3 -7.3988 0.1211
8 3 4 -0.6348 0.9394
8 3 5 -4.3390 0.4726
8 3 6 -1.9523 -0.2080
8 3 7 2.9192 -0.1227
8 3 8 -2.8160 -0.4024
8 3 9 -0.6064 -0.1436
8 3 10 -2.1424 0.2245
8 3 11 10.3009 0.1273
8 3 12 6.5794 0.1577
8 3 13 2.9925 -0.1927
8 3 14 -0.7378 -0.0409
8 3 15 2.7857 0.1507
8 3 16 -0.4540 -0.0723
8 3 17 2.1644 0.1485
8 3 18 2.5073 -0.0319
8 3 19 1.6834 -0.2066
8 4 0 9.8006 0.0974
8 4 1 -5.8686 -0.2069
8 4 2 0.4571 1.0703
8 4 3 6.6166 0.1093
8 4 4 2.3804 0.2939
8 4 5 7.0347 0.4414
8 4 6 3.7570 -0.3382
8 4 7 2.6007 -0.0569
8 4 8 -3.4371 -0.1148
8 4 9 -1.1800 -0.2106
8 4 10 -7.5412 0.0046
8 4 11 0.2799 -0.0785
8 4 12 6.6255 0.1631
8 4 13 1.2450 0.0074
8 4 14 -3.4408 -0.0323
8 4 15 0.9438 0.1931
8 4 16 -1.3380 0.0529
8 4 17 0.3670 0.0704
8 4 18 3.0636 0.0087
8 4 19 5.2586 -0.1464
8 5 0 8.5177 3.8136
8 5 1 -2.1467 0.9111
8 5 2 -6.2345 1.0278
8 5 3 -2.1479 -0.0921
8 5 4 -5.9071 -0.8883
8 5 5 -3.0761 -0.1247
8 5 6 3.4469 -0.0956
8 5 7 1.8035 0.0159
8 5 8 -0.9351 0.2384
8 5 9 1.8533 -0.1212
8 5 10 -1.0244 -0.0176
8 5 11 -0.8856 -0.1629
8 5 12 4.6560 -0.0212
8 5 13 5.9651 0.2254
8 5 14 -2.0422 -0.0446
8 5 15 1.1034 0.0409
8 5 16 0.7918 -0.0384
8 5 17 -1.2892 -0.0651
8 5 18 -1.4209 0.0956
8 5 19 6.4206 -0.1496
8 5 20 3.0305 -0.0379
8 6 0 9.4027 3.5495
8 6 1 -7.1114 1.4311
8 6 2 3.9765 0.0091
8 6 3 1.7891 -0.1256
8 6 4 2.0471 -1.1779
8 6 5 2.8461 -0.5944
8 6 6 5.9385 0.1907
8 6 7 3.0796 0.3557
8 6 8 -2.3766 0.4022
8 6 9 -3.4668 -0.0026
8 6 10 -2.7907 -0.1906
8 6 11 -1.1073 -0.0096
8 6 12 -1.0537 -0.1274
8 6 13 3.2802 0.2224
8 6 14 0.0515 0.0399
8 6 15 -1.9161 -0.1102
8 6 16 2.4019 -0.0025
8 6 17 0.4649 -0.1434
8 6 18 -2.0035 0.1492
8 6 19 0.7936 -0.1543
8 6 20 3.1839 -0.1653
8 7 0 6.9306 0.2647
8 7 1 -6.2949 0.2781
8 7 2 -3.2015 -0.8218
8 7 3 4.2244 -0.1570
8 7 4 -6.8730 -0.2968
8 7 5 -1.5891 -0.4347
8 7 6 -1.0505 0.1799
8 7 7 0.8879 0.2566
8 7 8 -1.3064 0.2618
8 7 9 -0.9173 0.1390
8 7 10 -0.0586 -0.3325
8 7 11 2.0409 -0.0222
8 7 12 -0.1393 -0.0403
8 7 13 1.7281 0.0907
8 7 14 1.1985 0.1328
8 7 15 0.2584 -0.1493
8 7 16 0.5300 0.0761
8 7 17 0.6105 0.0418
8 7 18 1.1026 0.1314
8 7 19 -2.4550 0.1942
8 7 20 0.5627 -0.3432
8 8 0 4.9365 -3.2451
8 8 1 -2.4654 -0.9775
8 8 2 -4.0076 -1.0728
8 8 3 9.3799 -0.3158
8 8 4 4.2147 0.8191
8 8 5 2.9736 0.1702
8 8 6 3.9407 0.3317
8 8 7 0.2082 -0.0663
8 8 8 -0.9750 -0.1167
8 8 9 -6.8665 0.1036
8 8 10 -0.0076 -0.0093
8 8 11 -1.9755 -0.0347
8 8 12 -3.2115 -0.0809
8 8 13 -0.4783 -0.1150
8 8 14 -3.2426 -0.0909
8 8 15 1.6325 -0.0293
8 8 16 -0.5066 0.0312
8 8 17 0.3370 0.1713
8 8 18 -0.5933 -0.0406
8 8 19 0.8061 0.2314
8 8 20 -3.8389 -0.2941
8 9 0 6.8105 -3.8877
8 9 1 -3.0117 -1.3731
8 9 2 -1.7333 0.1040
8 9 3 -1.1532 -0.0293
8 9 4 1.9703 1.1630
8 9 5 -1.6406 0.6058
8 9 6 -1.6527 -0.0703
8 9 7 0.3415 -0.2542
8 9 8 0.8939 -0.5942
8 9 9 -2.3159 -0.0637
8 9 10 1.0561 0.1140
8 9 11 3.3717 0.2515
8 9 12 -2.9583 0.0739
8 9 13 -0.3013 -0.2620
8 9 14 -3.9855 -0.0838
8 9 15 -0.4063 -0.0378
8 9 16 0.7456 0.2087
8 9 17 1.0103 0.2010
8 9 18 -1.7174 -0.1346
8 9 19 1.1624 0.0852
8 9 20 -0.9756 0.1431
8 10 0 1.7452 -1.2057
8 10 1 1.1593 -0.5986
8 10 2 -0.6333 0.9524
8 10 3 5.0074 0.3366
8 10 4 -1.0186 0.3984
8 10 5 5.5953 0.5307
8 10 6 -3.1105 -0.3818
8 10 7 1.9977 -0.3355
8 10 8 -1.8156 -0.2924
8 10 9 -0.1033 -0.1096
8 10 10 -4.1251 0.2400
8 10 11 -0.4081 0.1029
8 10 12 -2.1641 0.2950
8 10 13 -0.1237 -0.1503
8 10 14 -3.9835 -0.1034
8 10 15 -0.1410 0.0514
8 10 16 0.0026 -0.0164
8 10 17 1.9634 0.1429
8 10 18 -0.8007 -0.0713
8 10 19 0.5870 -0.1770
8 10 20 0.4397 0.4608
8 11 0 2.0737 2.4919
8 11 1 1.8670 0.6436
8 11 2 -1.3287 1.0819
8 11 3 3.7990 0.1391
8 11 4 -2.2539 -0.5433
8 11 5 -1.3684 0.0248
8 11 6 -1.4598 -0.2475
8 11 7 -1.4412 -0.2647
8 11 8 0.2288 0.0951
8 11 9 2.8976 -0.0701
8 11 10 1.9268 0.2588
8 11 11 -3.3287 -0.0991
8 11 12 -0.4527 0.0102
8 11 13 0.4386 0.1025
8 11 14 -2.5116 0.0271
8 11 15 -2.0321 0.1787
8 11 16 0.6085 -0.0892
8 11 17 -0.8891 -0.2307
8 11 18 -2.2495 0.1194
8 11 19 1.8105 -0.0357
8 11 20 0.7874 0.5374
8 12 0 4.7255 3.6343
8 12 1 -1.5545 1.3930
8 12 2 0.5929 0.2952
8 12 3 0.8942 -0.1928
8 12 4 3.4431 -1.2018
8 12 5 0.0260 -0.5443
8 12 6 1.0419 0.2114
8 12 7 1.0580 0.0572
8 12 8 -2.3852 0.5325
8 12 9 2.0062 -0.0213
8 12 10 0.6111 0.0162
8 12 11 -3.0458 0.0217
8 12 12 -2.6074 -0.1956
8 12 13 1.1026 0.2014
8 12 14 -1.1468 0.1669
8 12 15 -0.8108 0.1898
8 12 16 0.6552 -0.1513
8 12 17 0.0689 -0.2430
8 12 18 -2.7990 0.0353
8 12 19 0.3815 0.4036
8 12 20 1.3530 0.6097
8 13 0 0.7473 1.4568
8 13 1 1.1736 1.0077
8 13 2 -3.7404 -0.7366
8 13 3 0.4496 -0.4595
8 13 4 -3.7523 -0.8332
8 13 5 2.6887 -0.4967
8 13 6 -2.7504 0.4384
8 13 7 2.3509 0.3955
8 13 8 -1.8341 0.5977
8 13 9 2.4366 0.0622
8 13 10 0.5743 -0.2973
8 13 11 -1.0367 -0.2082
8 13 12 -1.3892 -0.1998
8 13 13 0.5858 0.2039
8 13 14 -2.9425 0.0536
8 13 15 -0.0313 0.1834
8 13 16 -1.7946 -0.4046
8 13 17 -2.2169 -0.1276
8 13 18 -1.2438 0.2126
8 13 19 -0.3377 0.3350
8 14 0 2.1552 -1.9957
8 14 1 -3.1150 -0.4569
8 14 2 -1.3419 -0.8276
8 14 3 -1.9338 -0.3107
8 14 4 -1.0121 0.3798
8 14 5 0.9966 0.1529
8 14 6 4.0704 0.2737
8 14 7 -0.5283 0.0282
8 14 8 0.9523 -0.0949
8 14 9 -0.1863 0.0769
8 14 10 -1.1296 -0.3569
8 14 11 -2.9488 -0.1620
8 14 12 -0.2470 -0.0486
8 14 13 0.4864 0.0553
8 14 14 -1.7592 0.3624
8 14 15 0.4135 -0.2500
8 14 16 2.4651 0.1312
8 14 17 -3.6641 -0.3822
8 14 18 1.0093 0.7067
8 14 19 2.6539 0.4786
8 15 0 2.0992 -3.4564
8 15 1 -1.8440 -1.1777
8 15 2 -2.4677 -0.3745
8 15 3 0.1049 0.0004
8 15 4 -2.0040 0.8025
8 15 5 -1.4954 0.5822
8 15 6 1.9703 0.1378
8 15 7 -0.0107 -0.1634
8 15 8 0.1942 -0.3148
8 15 9 1.5701 0.1861
8 15 10 -0.1674 0.0053
8 15 11 -0.6222 0.0033
8 15 12 -1.3638 0.0814
8 15 13 1.2024 -0.1206
8 15 14 -4.8480 -0.0971
8 15 15 0.7753 -0.3053
8 15 16 0.3796 -0.0547
8 15 17 -0.1742 0.3126
8 15 18 -2.2499 0.0958
8 16 0 0.2221 -1.7060
8 16 1 -0.2266 -1.1465
8 16 2 -2.0562 0.6448
8 16 3 1.9955 0.3112
8 16 4 2.2425 0.7549
8 16 5 0.7551 0.6671
8 16 6 0.4159 -0.4969
8 16 7 1.5681 -0.6405
8 16 8 0.3522 -0.4809
8 16 9 -0.3947 -0.1277
8 16 10 0.2396 0.3233
8 16 11 -0.2613 0.0353
8 16 12 0.4353 0.3332
8 16 13 -0.4396 0.3043
8 16 14 -2.6779 -0.4049
8 16 15 -1.0407 -0.1777
8 16 16 0.5552 -0.5134
8 16 17 1.3796 1.1954
8 16 18 0.2671 -0.0813
8 17 0 -0.1141 1.1165
8 17 1 -2.0599 0.3309
8 17 2 -1.1913 1.2216
8 17 3 -0.8026 0.4163
8 17 4 3.4063 -0.2326
8 17 5 1.5038 0.2959
8 17 6 -2.5121 -0.5124
8 17 7 -0.6648 -0.6046
8 17 8 0.8556 0.3299
8 17 9 0.0689 0.4096
8 17 10 0.3142 0.2591
8 17 11 2.4178 0.0986
8 17 12 1.5090 0.0102
8 17 13 0.4286 -0.0257
8 17 14 -2.1017 0.0360
8 17 15 -1.3549 -0.8829
8 17 16 -0.7809 -0.2125
8 17 17 -1.2543 0.4101
8 18 0 0.1442 2.8157
8 18 1 -0.3705 0.6811
8 18 2 -0.9671 0.7139
8 18 3 -1.3519 0.2871
8 18 4 -0.5672 -0.6788
8 18 5 2.3412 0.3115
8 18 6 -1.1845 0.0503
8 18 7 -2.5798 -0.7128
8 18 8 1.5519 0.3504
8 18 9 -0.8926 0.3359
8 18 10 0.0298 -0.3478
8 18 11 0.0452 -0.2670
8 18 12 0.9335 -0.1863
8 18 13 -0.5107 0.1392
8 18 14 -0.7455 -0.3005
8 18 15 -0.9290 -0.1528
8 19 1 -1.6021 0.7803
8 19 2 -0.8311 -0.5956
8 19 3 -0.1006 0.3514
8 19 4 -3.5710 -0.5762
8 19 5 -0.8898 0.4253
8 19 6 -0.5166 1.0475
8 19 7 -0.9716 -0.4363
8 19 8 0.7432 0.3505
8 19 9 1.8690 0.4905
8 19 10 1.8000 -0.3772
8 19 11 1.4922 -0.8195
8 19 12 1.8268 -0.5966
8 19 13 -0.9524 0.1454
8 19 14 1.0629 -0.5721
8 20 5 -4.8028 0.3177
8 20 6 -1.0893 1.9004
8 20 7 -0.8885 -0.0432
8 20 8 1.5534 -0.8099
8 20 9 0.9390 0.1591
8 20 10 1.5332 -0.5977
9 -14 0 -3.8804 0.6798
9 -14 1 -1.1610 -0.2139
9 -14 2 -0.8895 -0.4667
9 -13 0 -0.8302 1.5402
9 -13 1 -4.2560 0.0046
9 -13 2 0.6214 -0.4125
9 -13 3 1.0252 -0.5006
9 -13 4 3.7252 -0.5280
9 -12 0 1.7589 0.8530
9 -12 1 -0.0528 0.2538
9 -12 2 -1.1422 -0.2974
9 -12 3 3.8387 -0.0406
9 -12 4 1.9096 -0.2095
9 -12 5 0.9490 -0.1278
9 -12 6 -0.7440 -0.0006
9 -11 0 0.2319 -1.1304
9 -11 1 2.4293 0.1271
9 -11 2 -2.6960 -0.1677
9 -11 3 3.2235 0.1008
9 -11 4 3.2355 0.1673
9 -11 5 -0.7429 -0.2543
9 -11 6 -0.0444 0.0290
9 -11 7 -1.2810 -0.2134
9 -10 0 1.1642 -2.3235
9 -10 1 2.2020 -0.4908
9 -10 2 0.4524 0.0701
9 -10 3 -1.3008 -0.0483
9 -10 4 3.0641 0.5015
9 -10 5 -1.4496 -0.1234
9 -10 6 -0.5012 0.0238
9 -10 7 -2.9354 0.0661
9 -10 8 0.4812 -0.0863
9 -10 9 -0.0916 0.3215
9 -9 0 1.0265 -1.2956
9 -9 1 -0.6738 -0.5495
9 -9 2 0.6782 0.3677
9 -9 3 -0.5041 -0.3018
9 -9 4 -0.0023 0.2796
9 -9 5 0.8161 -0.0002
9 -9 6 1.4583 -0.0959
9 -9 7 -3.5289 0.1124
9 -9 8 0.2525 0.1140
9 -9 9 1.9214 0.1764
9 -9 10 2.7159 0.2371
9 -8 0 1.9503 1.2345
9 -8 1 -1.1697 0.0006
9 -8 2 -0.7375 0.5615
9 -8 3 2.2773 -0.2672
9 -8 4 0.0656 -0.2441
9 -8 5 -0.4081 0.1425
9 -8 6 1.5863 -0.0138
9 -8 7 -1.4818 -0.0142
9 -8 8 -2.1822 0.2028
9 -8 9 1.7221 -0.0025
9 -8 10 3.1818 0.0101
9 -8 11 -1.3751 0.0681
9 -7 0 -1.7015 2.6363
9 -7 1 0.3794 0.7546
9 -7 2 -3.8516 0.4036
9 -7 3 0.5410 -0.0018
9 -7 4 3.3569 -0.4718
9 -7 5 1.1134 0.0121
9 -7 6 -0.2921 0.1376
9 -7 7 -0.7417 -0.0959
9 -7 8 -0.7296 0.0274
9 -7 9 -0.7735 -0.0790
9 -7 10 4.9745 -0.1984
9 -7 11 0.6927 -0.0372
9 -7 12 0.0342 -0.1083
9 -6 0 0.2348 1.7792
9 -6 1 -0.1257 0.7191
9 -6 2 1.6570 -0.2621
9 -6 3 -4.2188 0.1331
9 -6 4 3.9232 -0.4019
9 -6 5 2.6639 -0.1509
9 -6 6 -3.2130 0.2155
9 -6 7 -2.2816 -0.0557
9 -6 8 -1.6121 0.1176
9 -6 9 -2.5465 -0.0968
9 -6 10 -0.3650 -0.1420
9 -6 11 0.6164 -0.0847
9 -6 12 0.9919 -0.2226
9 -6 13 0.0090 -0.0853
9 -5 0 1.0450 -0.6191
9 -5 1 -3.0725 -0.0742
9 -5 2 1.3502 -0.7201
9 -5 3 -3.6975 -0.0236
9 -5 4 -1.9575 0.2394
9 -5 5 5.6238 -0.2579
9 -5 6 -4.9452 0.1405
9 -5 7 -3.3082 -0.0390
9 -5 8 0.9333 0.0102
9 -5 9 -3.1717 0.1610
9 -5 10 -1.5593 0.0316
9 -5 11 -0.4900 0.0645
9 -5 12 1.3034 0.0130
9 -5 13 -0.0472 -0.1072
9 -5 14 -0.5892 0.0674
9 -4 0 0.8872 -2.9951
9 -4 1 1.9787 -0.4649
9 -4 2 2.6817 -0.6039
9 -4 3 0.1677 -0.0733
9 -4 4 -0.5810 0.6828
9 -4 5 3.7633 -0.0541
9 -4 6 0.1055 -0.1896
9 -4 7 -6.2294 0.0210
9 -4 8 5.0022 -0.1992
9 -4 9 0.3380 0.2241
9 -4 10 -2.9491 0.1967
9 -4 11 -0.6866 0.1178
9 -4 12 0.3559 0.0264
9 -4 13 -0.5959 -0.0623
9 -4 14 1.3250 0.0201
9 -4 15 3.2316 0.1473
9 -3 0 -1.3843 -2.7251
9 -3 1 -3.9835 -0.8479
9 -3 2 -1.2871 0.2611
9 -3 3 -5.0487 -0.1158
9 -3 4 -0.4685 0.7490
9 -3 5 2.3544 0.2777
9 -3 6 1.6972 -0.2735
9 -3 7 -2.4646 0.0047
9 -3 8 0.7333 -0.2106
9 -3 9 6.8035 -0.0649
9 -3 10 -0.2501 0.0792
9 -3 11 1.8258 0.0902
9 -3 12 0.5292 -0.0406
9 -3 13 0.1628 0.0250
9 -3 14 -1.5076 -0.0572
9 -3 15 1.6446 0.1415
9 -2 0 2.9277 0.0992
9 -2 1 1.0302 -0.1458
9 -2 2 0.7824 0.8081
9 -2 3 -0.2776 0.0405
9 -2 4 -2.1459 0.1506
9 -2 5 4.9130 0.2877
9 -2 6 2.1411 -0.1801
9 -2 7 -0.7265 -0.0007
9 -2 8 1.7845 0.0295
9 -2 9 -0.4615 -0.1710
9 -2 10 6.0003 -0.0029
9 -2 11 0.3193 -0.0812
9 -2 12 0.7068 -0.0224
9 -2 13 0.8496 0.0088
9 -2 14 0.3302 -0.1277
9 -2 15 2.0735 0.0225
9 -2 16 0.1258 -0.1895
9 -1 0 -4.5601 3.3337
9 -1 1 -1.5802 0.7023
9 -1 2 -6.4481 0.6703
9 -1 3 -4.0145 0.0311
9 -1 4 -4.6747 -0.6871
9 -1 5 -0.3578 0.0253
9 -1 6 5.7122 0.0181
9 -1 7 -1.1606 0.0397
9 -1 8 2.6012 0.2429
9 -1 9 -1.8515 -0.1646
9 -1 10 2.1680 -0.0636
9 -1 11 6.7280 -0.0151
9 -1 12 0.3688 -0.0869
9 -1 13 1.3253 0.2578
9 -1 14 -0.0459 -0.0359
9 -1 15 0.0218 -0.0355
9 -1 16 -3.4305 -0.0536
9 -1 17 -0.3017 -0.1894
9 0 0 1.1537 3.5299
9 0 1 0.8936 1.1194
9 0 2 3.0126 -0.0008
9 0 3 1.4012 0.0644
9 0 4 1.1291 -0.8969
9 0 5 -0.6928 -0.4617
9 0 6 2.2009 0.2533
9 0 7 2.7649 -0.0316
9 0 8 -2.2776 0.3264
9 0 9 0.0302 -0.1607
9 0 10 -2.1229 -0.1520
9 0 11 4.1859 0.0385
9 0 12 1.9529 -0.1032
9 0 13 0.5919 0.2604
9 0 14 -0.3500 0.0628
9 0 15 1.5341 0.0301
9 0 16 -3.0988 -0.0468
9 0 17 -1.0333 0.0683
9 1 0 -5.1765 0.0677
9 1 1 -0.7286 0.3648
9 1 2 -6.8188 -0.9517
9 1 3 -0.6370 0.0311
9 1 4 -3.9689 -0.1313
9 1 5 0.9149 -0.4633
9 1 6 0.1079 0.3681
9 1 7 3.6685 0.0832
9 1 8 4.4493 0.1999
9 1 9 -2.3588 0.0849
9 1 10 6.1504 -0.1562
9 1 11 2.3826 0.0019
9 1 12 7.7868 -0.1334
9 1 13 2.6910 -0.0326
9 1 14 2.0388 0.0480
9 1 15 -0.8471 -0.0911
9 1 16 -2.1039 -0.0174
9 1 17 -1.1226 0.0710
9 1 18 -4.8022 0.2015
9 2 0 -7.2707 -3.2108
9 2 1 6.0336 -0.8765
9 2 2 2.2381 -0.9940
9 2 3 4.0750 -0.2719
9 2 4 2.8335 0.7649
9 2 5 0.2897 -0.0125
9 2 6 0.6261 0.0872
9 2 7 -3.5150 0.1283
9 2 8 2.7312 -0.1748
9 2 9 -3.0849 0.2339
9 2 10 -0.8136 0.0374
9 2 11 4.5639 0.1065
9 2 12 2.0648 -0.1141
9 2 13 3.4103 -0.1832
9 2 14 2.6300 -0.0031
9 2 15 -1.0739 -0.0859
9 2 16 -0.1726 -0.0285
9 2 17 1.6384 0.0789
9 2 18 -2.6487 0.1234
9 3 0 -2.8207 -3.8887
9 3 1 -3.2759 -1.0918
9 3 2 1.4031 -0.0426
9 3 3 -3.4951 -0.2456
9 3 4 -1.0504 0.9319
9 3 5 -1.2040 0.4393
9 3 6 1.0308 -0.1919
9 3 7 -1.6169 -0.0718
9 3 8 3.2061 -0.3364
9 3 9 0.4524 -0.0080
9 3 10 -1.3613 0.2610
9 3 11 1.6648 0.1403
9 3 12 5.9976 0.0921
9 3 13 1.4989 -0.2197
9 3 14 5.8616 -0.0779
9 3 15 -2.5488 0.0499
9 3 16 -1.6583 -0.1590
9 3 17 0.4021 0.2221
9 3 18 0.9983 0.0057
9 4 0 -5.9285 -0.8584
9 4 1 6.2374 -0.6211
9 4 2 2.8461 1.1605
9 4 3 6.9848 0.1828
9 4 4 3.3613 0.3809
9 4 5 3.7009 0.5030
9 4 6 1.4743 -0.3415
9 4 7 -4.0802 -0.1899
9 4 8 0.3075 -0.3144
9 4 9 -3.2152 -0.1236
9 4 10 -2.7632 0.1509
9 4 11 -5.4400 0.0246
9 4 12 -0.1776 0.1618
9 4 13 0.4867 -0.0719
9 4 14 2.5050 0.0032
9 4 15 -0.2551 0.1180
9 4 16 -2.4891 -0.0700
9 4 17 -1.0560 0.0798
9 4 18 1.4753 0.0984
9 4 19 3.0816 0.0808
9 5 0 -13.8900 2.7222
9 5 1 3.1836 0.7494
9 5 2 -0.7348 0.9650
9 5 3 -5.0750 0.3098
9 5 4 -0.5034 -0.6077
9 5 5 -1.2945 0.0815
9 5 6 3.4839 -0.2213
9 5 7 -0.5560 -0.1165
9 5 8 4.8701 -0.0208
9 5 9 1.3700 -0.1825
9 5 10 1.9328 0.1405
9 5 11 -0.9908 -0.1079
9 5 12 -2.9483 0.0644
9 5 13 1.4768 0.1042
9 5 14 2.6567 -0.0664
9 5 15 1.3532 0.0578
9 5 16 -2.0488 -0.0586
9 5 17 -1.5113 -0.1524
9 5 18 -2.4911 0.1655
9 5 19 2.6300 0.1099
9 6 0 -10.4646 3.6436
9 6 1 -1.1620 1.3354
9 6 2 10.0573 0.1974
9 6 3 -2.7850 0.0548
9 6 4 3.2573 -1.0444
9 6 5 1.7237 -0.3742
9 6 6 1.0184 0.1299
9 6 7 -0.0086 0.1184
9 6 8 0.5370 0.3483
9 6 9 -0.0317 -0.0783
9 6 10 0.6874 -0.0805
9 6 11 0.7549 -0.0223
9 6 12 -0.8834 -0.0858
9 6 13 -2.6776 0.1400
9 6 14 1.3650 -0.0419
9 6 15 1.5223 -0.1517
9 6 16 0.4964 -0.0448
9 6 17 0.1088 -0.2272
9 6 18 0.3617 -0.0866
9 6 19 -3.8372 0.1734
9 7 0 -10.7333 1.5924
9 7 1 -3.4589 0.5734
9 7 2 2.8687 -0.8367
9 7 3 -3.0882 -0.0489
9 7 4 -4.3994 -0.6241
9 7 5 -1.0941 -0.5661
9 7 6 -2.1104 0.3125
9 7 7 1.3907 0.2072
9 7 8 2.5838 0.3743
9 7 9 3.4621 0.1495
9 7 10 2.2027 -0.2675
9 7 11 2.0182 -0.0199
9 7 12 2.4448 0.0063
9 7 13 0.3643 0.1131
9 7 14 -2.5065 0.1106
9 7 15 1.9757 -0.1676
9 7 16 0.5121 0.0220
9 7 17 -0.5070 -0.0511
9 7 18 1.8575 -0.0944
9 7 19 -3.5089 0.2143
9 8 0 -5.5961 -1.9769
9 8 1 -0.1173 -0.6172
9 8 2 4.1826 -1.3521
9 8 3 1.9140 -0.3059
9 8 4 3.0975 0.6258
9 8 5 0.9173 -0.1041
9 8 6 0.5330 0.3687
9 8 7 -1.9082 0.1712
9 8 8 0.0538 0.0465
9 8 9 -0.8477 0.1229
9 8 10 0.5045 -0.0946
9 8 11 -2.3656 -0.0603
9 8 12 1.7196 -0.0842
9 8 13 -0.2517 -0.0604
9 8 14 -1.7830 -0.0478
9 8 15 -1.9852 -0.1077
9 8 16 2.4262 0.0922
9 8 17 -0.9053 0.1107
9 8 18 -0.0546 -0.0569
9 8 19 -0.5664 -0.0641
9 9 0 -1.7012 -3.7050
9 9 1 -1.9368 -1.2599
9 9 2 3.2437 -0.3050
9 9 3 -5.6600 -0.1610
9 9 4 2.5301 0.9931
9 9 5 -2.3745 0.4302
9 9 6 0.6907 -0.0148
9 9 7 -0.3185 -0.0007
9 9 8 1.0185 -0.3269
9 9 9 3.7272 -0.0611
9 9 10 0.6665 0.0378
9 9 11 -0.4302 0.2324
9 9 12 0.6149 0.0038
9 9 13 -1.5033 -0.2098
9 9 14 -0.8965 -0.0178
9 9 15 -2.7611 -0.1092
9 9 16 1.3611 0.1152
9 9 17 -1.6757 0.2858
9 9 18 -1.3064 -0.0432
9 9 19 -3.1974 -0.3250
9 10 0 -3.7110 -2.3870
9 10 1 2.5668 -0.9426
9 10 2 2.6235 0.7600
9 10 3 -1.8414 0.3870
9 10 4 0.7578 0.5426
9 10 5 1.3192 0.3892
9 10 6 0.4513 -0.4059
9 10 7 -1.3758 -0.1474
9 10 8 -1.9714 -0.3427
9 10 9 1.3887 -0.2047
9 10 10 -1.0426 0.1883
9 10 11 -1.1325 0.2208
9 10 12 0.9858 0.2790
9 10 13 0.1404 -0.1725
9 10 14 -0.7244 -0.0559
9 10 15 0.3153 0.1862
9 10 16 0.4895 -0.0035
9 10 17 -1.0929 0.1630
9 10 18 -1.9011 0.2406
9 10 19 -3.2263 -0.4371
9 11 0 -1.7899 1.5145
9 11 1 0.1202 -0.0488
9 11 2 2.3669 1.3884
9 11 3 -3.9958 0.3722
9 11 4 -1.0154 -0.1478
9 11 5 -3.3863 0.1013
9 11 6 2.0350 -0.5609
9 11 7 -2.1488 -0.1075
9 11 8 0.2818 -0.1209
9 11 9 1.4471 -0.1782
9 11 10 0.9876 0.0888
9 11 11 -0.2513 0.0270
9 11 12 0.4189 0.0197
9 11 13 -0.5679 -0.0715
9 11 14 0.6170 -0.0929
9 11 15 0.4855 0.2284
9 11 16 -0.2465 0.2090
9 11 17 -1.6612 -0.2375
9 11 18 -2.6895 -0.0215
9 11 19 -2.5693 -0.0141
9 12 0 -0.2139 3.6521
9 12 1 -1.2149 1.1253
9 12 2 2.6305 0.6418
9 12 3 -2.8731 0.3406
9 12 4 1.4607 -1.0574
9 12 5 -0.9586 -0.3062
9 12 6 0.4230 -0.0873
9 12 7 0.2021 -0.1282
9 12 8 -1.5618 0.3721
9 12 9 -0.3820 -0.0717
9 12 10 -1.4438 0.0713
9 12 11 1.1489 0.0243
9 12 12 0.1071 -0.0839
9 12 13 0.0841 0.1224
9 12 14 0.0840 -0.0432
9 12 15 4.5024 0.1994
9 12 16 -1.8109 0.0775
9 12 17 0.2016 0.1381
9 12 18 -1.5656 -0.5075
9 12 19 -3.1436 0.2727
9 13 0 -4.9336 2.4507
9 13 1 0.7114 1.0999
9 13 2 -0.7162 -0.5102
9 13 3 -2.7204 -0.2196
9 13 4 -2.9532 -0.7066
9 13 5 1.6293 -0.4541
9 13 6 -3.0445 0.4819
9 13 7 -0.2661 0.3432
9 13 8 0.5283 0.3931
9 13 9 -0.8213 0.1405
9 13 10 -0.6742 -0.2050
9 13 11 0.9154 -0.3142
9 13 12 0.2355 -0.3256
9 13 13 -1.0504 -0.0067
9 13 14 -1.6401 0.0812
9 13 15 1.6082 -0.0984
9 13 16 -1.2483 -0.2154
9 13 17 -1.0371 -0.1420
9 13 18 0.8588 -0.1211
9 14 0 -0.8093 -1.2034
9 14 1 -3.7438 -0.0009
9 14 2 2.8801 -0.9962
9 14 3 -2.7815 -0.4882
9 14 4 -0.3842 0.2299
9 14 5 2.4193 -0.0672
9 14 6 1.1280 0.3451
9 14 7 -2.3973 -0.0575
9 14 8 -0.3424 -0.0921
9 14 9 -2.0475 0.1453
9 14 10 -2.1245 -0.1144
9 14 11 0.7219 0.0620
9 14 12 -0.0500 -0.1763
9 14 13 -0.6301 -0.0500
9 14 14 1.6279 0.5782
9 14 15 -0.3747 -0.2624
9 14 16 0.0353 -0.0470
9 14 17 0.8607 -0.6671
9 14 18 1.5452 0.0674
9 15 0 -0.0858 -3.1842
9 15 1 -1.0325 -1.1543
9 15 2 -0.0158 -0.6752
9 15 3 1.2854 -0.4429
9 15 4 -2.3147 0.5533
9 15 5 1.4954 0.4623
9 15 6 -0.0772 0.5662
9 15 7 -0.8843 -0.0622
9 15 8 -1.1844 -0.2920
9 15 9 -1.5079 0.0422
9 15 10 -0.2361 -0.1269
9 15 11 0.9352 0.1748
9 15 12 -0.1790 -0.1930
9 15 13 -1.8370 -0.1033
9 15 14 0.8212 -0.0570
9 15 15 0.4400 0.3893
9 15 16 -3.1254 -0.6263
9 15 17 3.7362 0.0083
9 16 0 -0.9302 -2.4201
9 16 1 0.4571 -1.6363
9 16 2 1.7217 0.4894
9 16 3 2.0898 0.0721
9 16 4 4.3459 0.6298
9 16 5 1.6315 0.2251
9 16 6 1.3939 -0.3199
9 16 7 -0.6499 -0.3681
9 16 8 -0.8340 -0.5700
9 16 9 -2.1206 -0.1652
9 16 10 -0.8340 0.1904
9 16 11 0.6104 0.2146
9 16 12 0.2653 0.5905
9 16 13 -2.4647 0.1463
9 16 14 1.4708 0.1836
9 16 15 -1.0836 0.1892
9 16 16 -1.3006 -0.3814
9 16 17 1.9411 -0.1906
9 17 0 -2.4099 0.6299
9 17 1 -0.6571 -0.2091
9 17 2 1.5002 1.0065
9 17 3 0.8063 0.5334
9 17 4 4.6815 -0.4147
9 17 5 3.4246 0.0513
9 17 6 -0.3071 -0.3756
9 17 7 -0.4039 -0.2358
9 17 8 -1.7043 0.3493
9 17 9 1.6326 0.2671
9 17 10 -0.6391 0.0256
9 17 11 2.2789 -0.3167
9 17 12 -0.2249 0.1215
9 17 13 -0.1290 -0.0280
9 17 14 -0.4918 0.4583
9 17 15 -0.7367 0.0505
9 17 16 -3.2736 -0.0416
9 18 0 -0.5657 2.6580
9 18 1 -1.0829 0.6750
9 18 2 1.2131 0.5225
9 18 3 0.1063 0.6820
9 18 4 2.1001 -1.1294
9 18 5 3.8137 -0.4534
9 18 6 1.1471 0.1765
9 18 7 -1.3718 -0.2526
9 18 8 -2.0462 0.1580
9 18 9 -0.3142 0.2536
9 18 10 0.0604 0.2076
9 18 11 -1.7054 -0.9205
9 18 12 -1.2532 0.0360
9 18 13 -0.4696 0.2608
9 18 14 -0.5224 0.1316
9 19 3 0.7312 0.1425
9 19 4 -0.2282 -0.9322
9 19 5 1.8423 -1.1140
9 19 6 0.4521 0.7809
9 19 7 0.6729 1.1214
9 19 8 -2.0510 0.3609
9 19 9 1.5441 -0.0035
9 19 10 0.9411 0.2740
9 19 11 -0.1583 -1.4979
9 19 12 -1.9302 -0.7855
10 -13 0 0.6325 1.3182
10 -13 1 -2.2890 -0.2867
10 -13 2 0.8507 -0.8050
10 -12 0 -0.7941 1.1212
10 -12 1 1.3816 0.0271
10 -12 2 -1.2526 -0.7830
10 -12 3 1.9240 -0.4366
10 -12 4 -0.7324 -0.4915
10 -11 0 -2.8936 -0.3786
10 -11 1 0.8795 0.2063
10 -11 2 0.4670 -0.5321
10 -11 3 0.1004 -0.0765
10 -11 4 0.7106 -0.1430
10 -11 5 2.1805 -0.3394
10 -11 6 0.4413 0.0311
10 -10 0 -0.7763 -2.2088
10 -10 1 -1.5317 -0.0662
10 -10 2 3.2933 -0.1299
10 -10 3 -1.9221 0.0825
10 -10 4 -1.7523 0.5322
10 -10 5 1.9677 -0.2529
10 -10 6 -0.0022 0.0720
10 -10 7 2.5415 -0.1126
10 -9 0 0.7412 -1.8883
10 -9 1 -3.3281 -0.3768
10 -9 2 1.6144 0.2050
10 -9 3 1.7500 -0.0535
10 -9 4 -2.6578 0.4734
10 -9 5 1.8952 0.0184
10 -9 6 0.7369 -0.0362
10 -9 7 4.3260 0.0603
10 -9 8 2.6766 0.2121
10 -9 9 1.4485 -0.0744
10 -8 0 0.8651 0.5020
10 -8 1 0.1783 -0.1988
10 -8 2 -1.8213 0.3861
10 -8 3 3.1034 -0.2418
10 -8 4 -1.1541 -0.0249
10 -8 5 -0.0674 0.1417
10 -8 6 -1.1743 -0.1215
10 -8 7 4.7383 0.1473
10 -8 8 2.1665 0.1970
10 -8 9 0.0572 0.0926
10 -8 10 -2.5371 0.1814
10 -7 0 -1.0062 2.3708
10 -7 1 2.1676 0.7979
10 -7 2 -3.0361 0.4095
10 -7 3 0.1366 -0.0938
10 -7 4 2.7527 -0.3687
10 -7 5 -0.2084 -0.0525
10 -7 6 0.1486 -0.0048
10 -7 7 2.8116 -0.0801
10 -7 8 2.5305 0.1490
10 -7 9 -0.2452 -0.1153
10 -7 10 -2.6727 0.1520
10 -7 11 2.5032 -0.0475
10 -6 0 2.6416 2.2197
10 -6 1 3.6661 0.7931
10 -6 2 -0.4677 -0.0623
10 -6 3 -2.8999 0.0741
10 -6 4 1.5050 -0.4547
10 -6 5 -0.5391 -0.1225
10 -6 6 -0.5605 0.1905
10 -6 7 2.7745 -0.0244
10 -6 8 -0.9550 0.0898
10 -6 9 -2.5492 -0.1971
10 -6 10 -4.4773 -0.1581
10 -6 11 2.0881 -0.0918
10 -6 12 2.9279 -0.2972
10 -5 0 0.2127 0.2413
10 -5 1 3.1463 0.0773
10 -5 2 -2.1575 -0.7030
10 -5 3 -1.3099 -0.0216
10 -5 4 -3.1192 0.0792
10 -5 5 0.0307 -0.2904
10 -5 6 -0.5164 0.3314
10 -5 7 2.0553 0.0230
10 -5 8 0.6946 0.0800
10 -5 9 -4.6439 0.0730
10 -5 10 -5.6223 -0.1244
10 -5 11 0.4895 -0.0033
10 -5 12 1.7151 -0.0691
10 -5 13 1.1611 -0.2602
10 -4 0 -0.2606 -2.2670
10 -4 1 6.1974 -0.4259
10 -4 2 -0.4545 -0.8842
10 -4 3 0.7892 -0.1815
10 -4 4 -0.6249 0.3873
10 -4 5 -4.8035 -0.2054
10 -4 6 3.5150 0.0718
10 -4 7 1.0445 -0.0183
10 -4 8 0.0812 0.0016
10 -4 9 0.3396 0.2438
10 -4 10 -6.4632 0.1159
10 -4 11 -2.3068 0.1116
10 -4 12 1.8202 0.0206
10 -4 13 1.2206 -0.0090
10 -4 14 0.8292 -0.0655
10 -3 0 -2.4353 -3.0946
10 -3 1 -1.5147 -0.7351
10 -3 2 -1.7884 0.0039
10 -3 3 -1.9719 0.0069
10 -3 4 1.4129 0.5984
10 -3 5 -4.1576 0.1433
10 -3 6 -0.6855 -0.2233
10 -3 7 7.0499 -0.1334
10 -3 8 -4.5515 -0.2982
10 -3 9 3.2900 0.0317
10 -3 10 2.1504 0.1782
10 -3 11 -3.7963 0.0891
10 -3 12 0.9226 0.1416
10 -3 13 3.0050 -0.0097
10 -3 14 -2.2659 0.0762
10 -2 0 4.7095 -1.0713
10 -2 1 0.5316 -0.4426
10 -2 2 0.4538 0.7409
10 -2 3 0.7883 0.2374
10 -2 4 -0.7890 0.3536
10 -2 5 -0.8165 0.3970
10 -2 6 -4.4527 -0.2798
10 -2 7 4.2429 -0.0920
10 -2 8 -0.5164 -0.1638
10 -2 9 -5.1939 -0.2210
10 -2 10 7.7165 0.1483
10 -2 11 -1.9988 -0.1186
10 -2 12 -0.0700 0.1352
10 -2 13 3.4069 -0.1328
10 -2 14 3.0922 -0.0316
10 -2 15 -3.1962 0.0451
10 -1 0 -2.8923 2.6130
10 -1 1 -2.7898 0.2878
10 -1 2 -5.5453 0.9031
10 -1 3 -1.0139 0.1221
10 -1 4 0.4424 -0.3677
10 -1 5 -2.7582 0.4219
10 -1 6 -0.2578 -0.1309
10 -1 7 0.1984 0.0234
10 -1 8 0.6626 0.1153
10 -1 9 -2.4120 -0.1350
10 -1 10 2.0398 -0.0044
10 -1 11 4.7116 -0.0431
10 -1 12 0.3297 0.0208
10 -1 13 0.9637 0.0465
10 -1 14 2.6204 -0.1838
10 -1 15 -2.2022 0.0051
10 -1 16 -0.0614 -0.1920
10 0 0 5.9652 3.8446
10 0 1 -0.7669 1.0933
10 0 2 0.9660 0.2600
10 0 3 -1.2754 -0.0213
10 0 4 2.7988 -1.0865
10 0 5 -2.1355 -0.1373
10 0 6 -4.8532 0.0287
10 0 7 1.1168 0.0111
10 0 8 -3.9950 0.2487
10 0 9 -1.4780 -0.0483
10 0 10 -1.7436 -0.0397
10 0 11 -0.7021 -0.0561
10 0 12 0.8229 0.0857
10 0 13 -0.4434 0.1754
10 0 14 -0.3804 -0.0197
10 0 15 -0.8399 0.0538
10 0 16 1.3690 -0.1162
10 1 0 0.6249 1.3550
10 1 1 -3.2720 0.6601
10 1 2 -7.0073 -0.6278
10 1 3 -1.6273 0.0065
10 1 4 -1.2352 -0.5707
10 1 5 4.6652 -0.4215
10 1 6 -1.3780 0.2222
10 1 7 1.8054 0.0402
10 1 8 2.4866 0.2468
10 1 9 -0.4223 0.0462
10 1 10 2.7756 -0.1903
10 1 11 0.3798 -0.0699
10 1 12 1.2477 -0.0985
10 1 13 0.9954 0.0708
10 1 14 0.1766 0.0732
10 1 15 -4.8246 -0.0605
10 1 16 1.6427 0.0474
10 1 17 -3.8284 0.0491
10 2 0 1.4415 -2.5348
10 2 1 4.0177 -0.4819
10 2 2 -1.1574 -1.1800
10 2 3 0.7659 -0.3089
10 2 4 0.4303 0.3903
10 2 5 -1.1214 -0.2031
10 2 6 0.1127 0.2148
10 2 7 -2.8388 0.0864
10 2 8 -1.8793 -0.0196
10 2 9 1.2291 0.2963
10 2 10 -2.7564 -0.2013
10 2 11 2.0642 0.0073
10 2 12 -3.1035 -0.1555
10 2 13 0.9941 -0.0955
10 2 14 1.6619 0.0611
10 2 15 -0.5914 -0.0644
10 2 16 -0.0716 0.0759
10 2 17 -1.9527 0.0631
10 3 0 3.6537 -4.0259
10 3 1 -4.9231 -1.2294
10 3 2 -3.0431 -0.3570
10 3 3 -2.6177 -0.3919
10 3 4 0.5636 0.9676
10 3 5 0.8381 0.1684
10 3 6 -0.7485 0.0407
10 3 7 4.2644 0.0241
10 3 8 -1.5115 -0.2899
10 3 9 1.3585 0.1674
10 3 10 0.0700 0.1639
10 3 11 0.6475 0.0270
10 3 12 1.8752 0.0437
10 3 13 -0.2000 -0.2405
10 3 14 2.5064 -0.0107
10 3 15 1.2168 -0.0244
10 3 16 0.0458 0.0064
10 3 17 -3.9448 0.1492
10 3 18 2.0536 -0.3116
10 4 0 5.4862 -1.7760
10 4 1 4.4871 -0.9665
10 4 2 -2.1362 0.9416
10 4 3 5.8655 0.1746
10 4 4 1.4062 0.7998
10 4 5 3.0281 0.3949
10 4 6 -4.7122 -0.3769
10 4 7 -0.6531 -0.0896
10 4 8 -2.1636 -0.3304
10 4 9 -1.8760 -0.0833
10 4 10 -4.4782 0.1714
10 4 11 -1.3540 0.1356
10 4 12 -1.2543 0.1442
10 4 13 1.0437 -0.1465
10 4 14 0.2893 0.0381
10 4 15 3.6727 0.0686
10 4 16 1.8091 0.1176
10 4 17 -1.9302 -0.0168
10 4 18 0.2829 -0.1810
10 5 0 -1.3697 1.6543
10 5 1 0.4429 0.4155
10 5 2 -5.6067 1.0481
10 5 3 -0.8532 0.3753
10 5 4 1.2037 0.0088
10 5 5 1.1860 0.3822
10 5 6 1.1251 -0.3894
10 5 7 2.6511 -0.2933
10 5 8 1.5599 -0.0561
10 5 9 3.1419 -0.2014
10 5 10 -2.1112 0.1246
10 5 11 -4.2765 0.0324
10 5 12 2.7096 0.1950
10 5 13 -0.7049 0.0381
10 5 14 1.2597 -0.1117
10 5 15 0.7555 0.1848
10 5 16 -0.0656 0.0979
10 5 17 -2.1039 -0.0032
10 5 18 -2.0436 -0.0739
10 6 0 5.3612 3.6350
10 6 1 -0.1733 1.2536
10 6 2 1.4841 0.6753
10 6 3 1.9031 0.0415
10 6 4 2.9105 -0.9239
10 6 5 -0.2812 -0.0160
10 6 6 -3.4037 0.0869
10 6 7 2.1910 -0.1838
10 6 8 -0.6292 0.2494
10 6 9 1.6817 -0.1398
10 6 10 1.2125 -0.0009
10 6 11 -6.5851 -0.0601
10 6 12 2.1943 -0.1100
10 6 13 1.7291 0.2156
10 6 14 -1.0204 -0.1619
10 6 15 2.0173 -0.0013
10 6 16 -0.2229 -0.0196
10 6 17 -0.9369 -0.0381
10 6 18 -0.5422 -0.1226
10 7 0 4.1623 2.4085
10 7 1 0.8674 1.1104
10 7 2 -5.0941 -0.4371
10 7 3 2.9983 -0.0459
10 7 4 -1.9757 -1.2550
10 7 5 -0.8796 -0.5466
10 7 6 -3.6815 0.3715
10 7 7 1.4006 0.2289
10 7 8 4.7961 0.4256
10 7 9 2.4345 0.0241
10 7 10 1.0067 -0.1546
10 7 11 -3.4439 0.0299
10 7 12 -3.1369 -0.1783
10 7 13 5.4930 0.2186
10 7 14 -1.1691 0.1632
10 7 15 0.3995 -0.0977
10 7 16 -2.7314 -0.0680
10 7 17 -1.9304 -0.1095
10 7 18 -2.6557 0.1611
10 8 0 6.5428 -1.0652
10 8 1 4.9534 -0.0340
10 8 2 -1.5108 -1.1567
10 8 3 7.1578 -0.1291
10 8 4 1.9374 -0.0644
10 8 5 -1.3670 -0.4756
10 8 6 -2.7591 0.2918
10 8 7 -4.3298 0.3006
10 8 8 1.2699 0.2610
10 8 9 0.6733 0.0982
10 8 10 -1.3457 -0.1996
10 8 11 -4.4199 -0.1178
10 8 12 -3.5404 -0.1378
10 8 13 -0.1848 -0.1005
10 8 14 4.0595 0.1642
10 8 15 0.1331 0.0129
10 8 16 -1.5072 -0.0677
10 8 17 -1.8521 -0.0207
10 8 18 -2.4848 0.1725
10 9 0 3.7195 -3.6755
10 9 1 2.9228 -0.9235
10 9 2 -2.1576 -0.7727
10 9 3 3.0736 -0.1358
10 9 4 2.6114 0.8203
10 9 5 -2.3684 0.1863
10 9 6 -0.8027 0.0147
10 9 7 -0.7606 0.1748
10 9 8 1.1888 -0.1194
10 9 9 2.2870 0.0376
10 9 10 -1.1735 -0.0024
10 9 11 -3.5098 -0.0983
10 9 12 -4.8661 -0.0133
10 9 13 -2.3453 -0.2268
10 9 14 0.3266 -0.0122
10 9 15 2.7506 -0.0775
10 9 16 -1.4654 -0.0579
10 9 17 -2.2810 0.0416
10 9 18 -3.2606 -0.0195
10 10 0 -0.6796 -3.5026
10 10 1 5.2428 -1.0990
10 10 2 -2.6400 0.2796
10 10 3 3.6614 0.1151
10 10 4 0.8891 0.9434
10 10 5 0.8813 0.5308
10 10 6 -2.4294 -0.4108
10 10 7 -1.4552 -0.0122
10 10 8 0.1750 -0.4327
10 10 9 -1.8570 -0.0366
10 10 10 -0.2167 0.2775
10 10 11 -2.2927 0.1962
10 10 12 -1.4221 0.2427
10 10 13 -1.6306 -0.1614
10 10 14 1.1244 -0.0545
10 10 15 -0.3449 -0.0840
10 10 16 1.5731 -0.0121
10 10 17 0.5069 0.1229
10 10 18 -2.6207 -0.0150
10 11 0 0.4440 0.2454
10 11 1 1.4393 -0.4755
10 11 2 -0.5459 1.2363
10 11 3 -0.4794 0.1073
10 11 4 -1.8510 0.3820
10 11 5 -0.6629 0.4956
10 11 6 -0.2979 -0.4679
10 11 7 -0.7161 -0.2099
10 11 8 2.1925 -0.3478
10 11 9 -1.0838 -0.1699
10 11 10 0.0795 0.0811
10 11 11 -2.5435 0.2311
10 11 12 0.4175 0.0681
10 11 13 -2.1225 -0.1314
10 11 14 3.2623 -0.2009
10 11 15 -2.5559 -0.0120
10 11 16 -0.8721 -0.1127
10 11 17 2.1327 0.1394
10 11 18 0.2494 -0.3469
10 12 0 0.5243 3.2767
10 12 1 2.5894 0.9277
10 12 2 -0.0982 0.9893
10 12 3 1.8692 0.2335
10 12 4 -1.3307 -0.9181
10 12 5 -0.5170 0.0831
10 12 6 0.3662 -0.1068
10 12 7 0.2223 -0.2430
10 12 8 0.3946 0.1903
10 12 9 -1.5440 -0.0791
10 12 10 0.7977 0.2799
10 12 11 -2.9131 0.3352
10 12 12 0.8867 0.1705
10 12 13 0.1388 0.0257
10 12 14 2.8968 -0.2448
10 12 15 -0.1959 0.1179
10 12 16 -1.7020 -0.1880
10 12 17 0.6522 0.1066
10 12 18 2.1674 -0.1829
10 13 0 -1.9353 3.0489
10 13 1 3.8363 1.2256
10 13 2 -2.2011 0.0681
10 13 3 0.1894 -0.0553
10 13 4 -0.9108 -1.1406
10 13 5 -2.1143 -0.3403
10 13 6 0.3403 0.4619
10 13 7 0.8733 0.3139
10 13 8 1.4221 0.3413
10 13 9 -0.6976 -0.0260
10 13 10 2.8103 -0.3036
10 13 11 -1.7180 -0.0921
10 13 12 -1.3121 -0.1067
10 13 13 -0.7813 -0.2089
10 13 14 2.0652 0.1077
10 13 15 -2.9646 -0.0943
10 13 16 1.1015 0.1895
10 13 17 -0.6361 -0.6565
10 13 18 1.7102 0.2932
10 14 0 1.0269 -0.2244
10 14 1 2.0976 0.4605
10 14 2 0.3700 -0.7532
10 14 3 -1.2921 -0.0695
10 14 4 1.9399 -0.5851
10 14 5 -0.4630 -0.4846
10 14 6 1.2055 0.2727
10 14 7 1.2494 0.0613
10 14 8 -0.5211 0.3439
10 14 9 -1.0018 0.2877
10 14 10 0.9278 -0.2104
10 14 11 1.4862 0.1008
10 14 12 -1.2654 -0.0750
10 14 13 0.6767 -0.0005
10 14 14 1.7247 0.2749
10 14 15 -1.4996 0.2089
10 14 16 0.0908 0.2586
10 14 17 0.6855 -0.8300
10 15 0 -1.0344 -2.2568
10 15 1 2.7379 -1.2018
10 15 2 -1.8003 -0.6378
10 15 3 -0.2043 -0.2625
10 15 4 -1.3356 0.3389
10 15 5 -0.1354 0.2519
10 15 6 0.6099 0.5208
10 15 7 1.6969 0.0339
10 15 8 1.8339 -0.1481
10 15 9 -0.2575 0.1157
10 15 10 1.2368 -0.3279
10 15 11 1.2244 -0.4580
10 15 12 0.7971 -0.3394
10 15 13 0.9443 -0.0179
10 15 14 0.5558 0.1709
10 15 15 -0.2041 0.7787
10 15 16 1.0077 0.4545
10 16 0 -1.2039 -2.7746
10 16 1 1.0813 -1.6306
10 16 2 -0.1942 0.2966
10 16 3 0.9005 0.3166
10 16 4 2.4279 0.8923
10 16 5 -0.8675 0.2775
10 16 6 2.1408 -0.1463
10 16 7 -0.1177 -0.4110
10 16 8 1.4189 -0.8109
10 16 9 1.0101 0.3253
10 16 10 -1.0957 0.4708
10 16 11 -0.8439 -0.1658
10 16 12 0.8867 0.1187
10 16 13 1.2995 -0.1376
10 16 14 1.7867 0.7703
10 16 15 -1.5778 -0.1104
10 17 0 -2.3974 -0.3553
10 17 1 -0.0716 -0.4509
10 17 2 -2.2675 0.7366
10 17 3 1.3776 0.7381
10 17 4 2.1367 0.4268
10 17 5 0.6467 0.6624
10 17 6 0.4208 -0.0267
10 17 7 0.9423 -0.2768
10 17 8 0.3740 -0.8204
10 17 9 3.4183 0.1854
10 17 10 1.5436 0.5262
10 17 11 -1.0984 -0.1962
10 17 12 0.1054 -0.7733
10 17 13 2.0181 -0.0103
10 17 14 0.0387 0.6628
10 18 1 -1.5259 0.4848
10 18 2 -1.0647 0.8883
10 18 3 -0.5380 0.5767
10 18 4 2.2036 -0.0689
10 18 5 0.1960 0.2320
10 18 6 0.5208 0.2525
10 18 7 -1.4507 -0.2872
10 18 8 0.3465 -1.0719
10 18 9 -1.5263 -0.1337
10 18 10 1.6619 1.0168
10 18 11 -2.6963 0.5441
10 18 12 -1.0477 -0.6224
10 19 6 0.0495 0.8140
10 19 7 -0.8622 0.9899
10 19 8 0.7507 -0.6264
10 19 9 0.6343 -0.5395
11 -12 0 1.2192 0.9262
11 -12 1 1.8212 -0.2178
11 -12 2 -1.4345 -0.9870
11 -11 0 1.4270 -0.0731
11 -11 1 1.6314 -0.0158
11 -11 2 0.9738 -0.8980
11 -11 3 -0.9282 -0.1062
11 -11 4 1.0549 -0.6267
11 -10 0 2.4745 -1.7697
11 -10 1 0.7004 0.0694
11 -10 2 1.7288 -0.5849
11 -10 3 -0.9711 0.3928
11 -10 4 -0.8170 0.1405
11 -10 5 -3.2240 -0.1461
11 -10 6 0.3390 -0.3986
11 -9 0 1.3296 -1.9073
11 -9 1 0.5287 -0.2678
11 -9 2 1.1666 -0.0624
11 -9 3 2.1857 0.3211
11 -9 4 0.6110 0.4058
11 -9 5 -4.1552 0.3009
11 -9 6 -0.1768 -0.2920
11 -9 7 0.0032 0.1610
11 -8 0 -1.1242 -0.3844
11 -8 1 1.1329 -0.4388
11 -8 2 0.5114 0.2533
11 -8 3 1.2235 -0.0985
11 -8 4 0.6003 0.1112
11 -8 5 -3.3726 0.2975
11 -8 6 -2.1886 -0.1513
11 -8 7 -0.2509 0.3577
11 -8 8 -0.0081 0.1668
11 -7 0 -1.7347 1.7910
11 -7 1 -1.6007 0.4368
11 -7 2 2.0304 0.3615
11 -7 3 0.1592 -0.0763
11 -7 4 1.3247 -0.4950
11 -7 5 -1.4667 0.0241
11 -7 6 1.1591 -0.1635
11 -7 7 -1.4949 0.0134
11 -7 8 1.4895 0.3503
11 -7 9 0.4551 0.1531
11 -7 10 2.1960 0.6612
11 -6 0 0.7705 2.2935
11 -6 1 -1.5199 0.7418
11 -6 2 2.6752 0.1307
11 -6 3 -0.2181 0.1378
11 -6 4 -1.3761 -0.6962
11 -6 5 -0.4036 0.0262
11 -6 6 1.1908 -0.0559
11 -6 7 0.0708 -0.0831
11 -6 8 0.7136 0.0744
11 -6 9 -0.5579 -0.1669
11 -6 10 3.2265 0.0306
11 -6 11 0.7860 0.0011
11 -5 0 -1.1324 0.9042
11 -5 1 -2.2980 0.2147
11 -5 2 3.3565 -0.4008
11 -5 3 1.0909 0.1241
11 -5 4 -3.6480 -0.2215
11 -5 5 0.4703 -0.1025
11 -5 6 1.2241 0.2464
11 -5 7 -1.5008 -0.0351
11 -5 8 2.3833 0.0676
11 -5 9 -1.4501 -0.1688
11 -5 10 -0.0845 -0.1484
11 -5 11 0.4300 -0.2514
11 -5 12 -1.1267 0.0778
11 -4 0 -0.8454 -1.3909
11 -4 1 0.1115 -0.4794
11 -4 2 4.1951 -0.9236
11 -4 3 3.9348 -0.1145
11 -4 4 -2.3615 0.0960
11 -4 5 -1.8202 -0.0511
11 -4 6 3.2804 0.1437
11 -4 7 -2.5170 0.1216
11 -4 8 0.0718 0.1891
11 -4 9 2.0316 0.1038
11 -4 10 -2.7851 0.0757
11 -4 11 -2.1373 -0.1499
11 -4 12 -1.1494 0.0273
11 -3 0 -1.9914 -3.0239
11 -3 1 -3.2242 -0.5545
11 -3 2 3.3190 -0.3126
11 -3 3 3.4459 -0.0687
11 -3 4 0.3278 0.4544
11 -3 5 -0.3912 0.0372
11 -3 6 0.5545 -0.2901
11 -3 7 1.1211 -0.0579
11 -3 8 -1.9730 -0.1242
11 -3 9 2.3237 0.1589
11 -3 10 1.3159 0.2318
11 -3 11 -2.2305 0.0258
11 -3 12 -2.8877 0.1190
11 -3 13 -2.3400 0.1640
11 -2 0 5.2558 -2.0016
11 -2 1 0.5580 -0.5894
11 -2 2 3.2382 0.6852
11 -2 3 3.1792 0.1087
11 -2 4 -1.3996 0.5751
11 -2 5 0.4406 0.2701
11 -2 6 0.3809 -0.3626
11 -2 7 -1.9941 -0.1647
11 -2 8 0.8394 -0.1770
11 -2 9 -1.7836 -0.1031
11 -2 10 0.0373 0.1520
11 -2 11 1.5356 0.0102
11 -2 12 -1.2701 0.0893
11 -2 13 -3.9086 0.0042
11 -2 14 0.7567 0.2154
11 -1 0 -0.7906 1.4245
11 -1 1 2.9334 0.0432
11 -1 2 -0.5557 1.0313
11 -1 3 2.3997 0.2231
11 -1 4 0.6405 0.0949
11 -1 5 -0.8481 0.4090
11 -1 6 5.0277 -0.1072
11 -1 7 -1.3462 -0.0643
11 -1 8 0.1921 0.0452
11 -1 9 2.8270 -0.1838
11 -1 10 -4.0821 0.0129
11 -1 11 4.1589 -0.0401
11 -1 12 1.5522 0.0436
11 -1 13 -3.6295 -0.0183
11 -1 14 -4.0977 -0.1041
11 -1 15 6.1797 -0.2206
11 0 0 5.5651 3.5595
11 0 1 4.6783 0.9995
11 0 2 4.8014 0.4014
11 0 3 -2.3225 -0.0063
11 0 4 -0.8126 -0.8207
11 0 5 -1.4286 -0.0776
11 0 6 -0.0491 0.0459
11 0 7 1.2382 0.0736
11 0 8 -3.2709 0.2066
11 0 9 0.5472 -0.0895
11 0 10 -4.8738 -0.0106
11 0 11 -2.6815 -0.0041
11 0 12 1.6930 0.1362
11 0 13 -1.6508 0.1805
11 0 14 -6.1921 0.0326
11 0 15 3.4082 -0.2739
11 1 0 -0.8071 2.3766
11 1 1 1.5601 1.0567
11 1 2 1.5336 -0.2579
11 1 3 -0.1340 0.0543
11 1 4 -2.9304 -0.7599
11 1 5 4.1644 -0.4868
11 1 6 4.5642 0.1922
11 1 7 1.3119 0.0230
11 1 8 2.7149 0.2135
11 1 9 0.4873 -0.0784
11 1 10 0.3874 -0.1791
11 1 11 -2.3568 -0.0202
11 1 12 0.2894 0.0213
11 1 13 -0.6335 0.1360
11 1 14 -4.3627 0.1946
11 1 15 -2.1626 -0.2296
11 1 16 0.3025 0.3136
11 2 0 -1.0514 -1.3607
11 2 1 4.1793 -0.0431
11 2 2 3.2590 -1.1863
11 2 3 -0.8805 -0.0830
11 2 4 -3.3033 0.0135
11 2 5 -3.5746 -0.3752
11 2 6 3.9206 0.3445
11 2 7 -2.5135 0.1101
11 2 8 -0.5276 -0.0073
11 2 9 0.0631 0.1264
11 2 10 1.0963 -0.2502
11 2 11 -1.1792 -0.0772
11 2 12 -1.7033 -0.0598
11 2 13 -0.1111 -0.0280
11 2 14 -0.4758 0.0715
11 2 15 1.6690 -0.0552
11 2 16 -1.2553 0.2760
11 3 0 -0.1984 -3.5182
11 3 1 -5.3169 -1.1386
11 3 2 2.0782 -0.8924
11 3 3 -2.6331 -0.3532
11 3 4 0.0815 0.7686
11 3 5 1.1533 0.0291
11 3 6 2.2091 0.1971
11 3 7 0.7710 0.1796
11 3 8 -0.6648 -0.2220
11 3 9 -0.7311 0.1780
11 3 10 4.0140 0.0931
11 3 11 2.9195 -0.0542
11 3 12 0.3926 -0.0465
11 3 13 -1.5610 -0.2505
11 3 14 -0.6840 -0.0608
11 3 15 1.7913 -0.1587
11 3 16 0.1627 0.2679
11 3 17 1.6256 0.0698
11 4 0 2.7046 -2.6020
11 4 1 1.5717 -1.0395
11 4 2 1.1463 0.3283
11 4 3 1.3932 -0.0291
11 4 4 -1.6572 0.6742
11 4 5 0.5756 0.3968
11 4 6 -0.0735 -0.2604
11 4 7 -6.3122 0.0142
11 4 8 -2.4777 -0.2815
11 4 9 -0.2773 0.0494
11 4 10 -0.8966 0.2164
11 4 11 5.4063 0.1476
11 4 12 0.7396 0.0118
11 4 13 -0.6918 -0.2293
11 4 14 -0.5809 -0.0447
11 4 15 3.0177 -0.0978
11 4 16 2.3512 0.0881
11 4 17 3.9882 0.0659
11 5 0 -5.0829 0.4925
11 5 1 -1.6374 -0.1127
11 5 2 0.7899 0.9993
11 5 3 -1.8807 0.3986
11 5 4 1.7147 0.1262
11 5 5 0.6842 0.4388
11 5 6 5.3043 -0.3643
11 5 7 -1.9758 -0.2979
11 5 8 -3.6546 -0.1973
11 5 9 2.8331 -0.0839
11 5 10 1.0412 0.2624
11 5 11 -0.1727 0.1511
11 5 12 4.6396 0.1372
11 5 13 -3.9501 -0.0479
11 5 14 -0.9707 -0.1339
11 5 15 -2.5681 0.1975
11 5 16 -0.6452 -0.0766
11 5 17 0.3900 0.1743
11 6 0 -0.5547 3.2286
11 6 1 -3.3998 0.8939
11 6 2 6.2983 0.9459
11 6 3 0.0037 0.2056
11 6 4 1.0152 -0.5882
11 6 5 -0.7472 0.0476
11 6 6 -1.2816 -0.1494
11 6 7 -0.3874 -0.2211
11 6 8 -3.5814 0.0110
11 6 9 2.4322 -0.1622
11 6 10 5.0248 0.0689
11 6 11 0.7090 0.0016
11 6 12 0.3158 -0.0939
11 6 13 1.1069 0.1088
11 6 14 -2.0767 -0.1225
11 6 15 -0.0732 0.0712
11 6 16 -0.8729 -0.0500
11 6 17 -0.1398 -0.0982
11 7 0 -0.6191 3.1070
11 7 1 -3.9347 1.0689
11 7 2 0.5717 0.0207
11 7 3 3.0956 -0.1961
11 7 4 -1.9475 -0.9934
11 7 5 1.4371 -0.3514
11 7 6 -0.6375 0.1706
11 7 7 -0.6160 0.1057
11 7 8 1.1645 0.3493
11 7 9 1.7711 0.0360
11 7 10 4.2864 -0.1606
11 7 11 3.5869 0.0369
11 7 12 -2.6233 -0.1049
11 7 13 0.3033 0.2232
11 7 14 1.0315 0.1159
11 7 15 -3.1807 -0.0103
11 7 16 -1.3971 -0.0758
11 7 17 -2.7760 -0.2430
11 8 0 0.9387 0.4206
11 8 1 -1.8944 0.1570
11 8 2 2.5651 -0.7912
11 8 3 3.1039 -0.3142
11 8 4 0.5661 -0.2687
11 8 5 -1.3304 -0.5050
11 8 6 -1.0320 0.3182
11 8 7 -2.8964 0.0103
11 8 8 -1.5172 0.2690
11 8 9 1.1304 0.2414
11 8 10 3.2969 -0.2772
11 8 11 3.5611 -0.2134
11 8 12 0.3268 -0.0792
11 8 13 -2.0744 0.0996
11 8 14 4.4019 0.2457
11 8 15 0.0552 0.0926
11 8 16 1.1088 0.0391
11 8 17 -1.3406 -0.0926
11 9 0 -2.2132 -2.8215
11 9 1 -4.0741 -0.7226
11 9 2 2.3441 -1.0181
11 9 3 0.0249 -0.3077
11 9 4 2.0841 0.5154
11 9 5 -0.3970 0.0833
11 9 6 0.3225 0.3584
11 9 7 2.7858 0.0744
11 9 8 -0.9018 -0.1573
11 9 9 1.1021 0.1602
11 9 10 0.2878 -0.1460
11 9 11 3.9908 -0.3015
11 9 12 -1.8014 -0.1068
11 9 13 0.9349 -0.0261
11 9 14 -0.2587 0.1493
11 9 15 1.7662 -0.0846
11 9 16 1.5461 0.1017
11 9 17 -0.2824 -0.0142
11 10 0 -0.1422 -3.8085
11 10 1 -5.4649 -1.2495
11 10 2 1.3983 0.0247
11 10 3 -0.0316 0.1430
11 10 4 0.2366 0.6936
11 10 5 1.9790 0.2885
11 10 6 -2.2444 0.0123
11 10 7 2.2698 0.0396
11 10 8 -0.2979 -0.3285
11 10 9 -0.4077 0.1099
11 10 10 0.0788 0.1545
11 10 11 4.0834 0.1347
11 10 12 1.0964 0.0853
11 10 13 2.0078 -0.0494
11 10 14 1.5336 0.0789
11 10 15 -1.5933 -0.0424
11 10 16 2.0631 0.0296
11 10 17 2.6468 0.3112
11 11 0 2.6983 -0.9001
11 11 1 -6.3391 -0.9692
11 11 2 1.4648 1.0197
11 11 3 -1.3396 0.6046
11 11 4 -1.6604 0.4320
11 11 5 1.7025 0.0338
11 11 6 0.0594 -0.2581
11 11 7 2.0050 -0.2830
11 11 8 0.2926 -0.1912
11 11 9 1.1410 -0.2662
11 11 10 -2.0672 -0.0042
11 11 11 3.3911 0.1048
11 11 12 -0.1320 0.0995
11 11 13 4.0402 -0.0125
11 11 14 0.8972 -0.1705
11 11 15 1.1064 0.2034
11 11 16 -2.6350 -0.0988
11 11 17 2.0739 0.3377
11 12 0 1.6906 2.5688
11 12 1 -3.2124 0.4799
11 12 2 0.9042 1.2210
11 12 3 2.6806 0.7882
11 12 4 -1.5449 -0.5319
11 12 5 0.2791 -0.1427
11 12 6 0.7891 -0.4482
11 12 7 0.5774 -0.2160
11 12 8 -2.2940 0.3272
11 12 9 0.1434 -0.0314
11 12 10 -1.9118 0.3885
11 12 11 2.1131 0.1264
11 12 12 -0.2095 0.2896
11 12 13 3.3401 -0.0418
11 12 14 1.1141 -0.3294
11 12 15 2.7977 0.0343
11 12 16 -0.2434 0.1812
11 12 17 -2.4900 0.0346
11 13 0 2.6490 3.2497
11 13 1 -3.2464 1.1301
11 13 2 -1.3061 0.3005
11 13 3 2.0918 0.4176
11 13 4 -0.1736 -1.0191
11 13 5 -1.7976 -0.3765
11 13 6 0.5231 0.1643
11 13 7 1.1542 0.0380
11 13 8 -1.2498 0.2095
11 13 9 -0.8382 -0.0682
11 13 10 -0.4825 -0.2601
11 13 11 0.4168 -0.1053
11 13 12 -1.0219 -0.1186
11 13 13 -0.2987 0.0187
11 13 14 -0.3732 -0.0887
11 13 15 2.4648 -0.0600
11 13 16 3.3205 0.5113
11 14 0 4.5879 0.8725
11 14 1 -0.9428 0.9438
11 14 2 -1.1913 -0.8355
11 14 3 0.6966 0.0244
11 14 4 0.3728 -0.7920
11 14 5 -0.0783 -0.7125
11 14 6 -1.2023 0.4482
11 14 7 -0.1464 0.3002
11 14 8 -1.5450 0.2976
11 14 9 -2.8599 0.3468
11 14 10 -1.3878 0.1006
11 14 11 1.1913 0.1865
11 14 12 -0.6805 -0.3360
11 14 13 0.4130 0.0409
11 14 14 -3.0164 -0.3653
11 14 15 2.3201 0.1738
11 14 16 1.5604 -0.1371
11 15 0 2.7149 -1.7000
11 15 1 -0.3400 -0.8207
11 15 2 -0.9367 -1.0062
11 15 3 -1.0954 -0.6811
11 15 4 -3.0872 0.2352
11 15 5 -0.1408 0.0111
11 15 6 -0.1128 0.8120
11 15 7 -0.8175 0.5420
11 15 8 1.0966 -0.4653
11 15 9 -1.4390 -0.3190
11 15 10 -1.2161 -0.0689
11 15 11 0.2801 -0.0810
11 15 12 0.6764 -0.1919
11 15 13 -0.4156 -0.3120
11 15 14 -0.8264 0.0972
11 15 15 0.3734 0.5708
11 16 0 3.8337 -3.3809
11 16 1 0.3353 -1.2108
11 16 2 0.4722 -0.4852
11 16 3 0.5290 0.2441
11 16 4 -2.3221 0.5193
11 16 5 -1.1815 -0.0727
11 16 6 0.3966 0.3571
11 16 7 -1.2989 0.5793
11 16 8 -2.0589 -0.6406
11 16 9 -0.7550 -0.1337
11 16 10 -2.2609 0.5158
11 16 11 -1.1448 0.7174
11 16 12 0.2001 0.3071
11 16 13 -0.7059 -0.7426
11 16 14 0.9522 -0.2293
11 17 1 2.1864 -1.0529
11 17 2 -0.5534 -0.0479
11 17 3 1.0074 0.7920
11 17 4 -1.3221 0.6790
11 17 5 0.8631 0.0707
11 17 6 -0.2357 -0.2138
11 17 7 2.0053 0.7282
11 17 8 -1.9271 -0.3760
11 17 9 -0.8761 -0.8907
11 17 10 0.8881 0.2694
11 17 11 0.2595 0.5924
11 17 12 -0.7501 0.3798
11 18 4 -0.4767 0.3597
11 18 5 1.1913 -0.3645
11 18 6 -0.3087 -0.8850
11 18 7 0.0141 0.1500
11 18 8 -0.9275 0.5409
11 18 9 -4.5362 -0.5745
11 18 10 -1.1207 0.5784
12 -11 0 1.4446 -0.2015
12 -11 1 0.0348 -0.8551
12 -10 0 1.6180 -1.2051
12 -10 1 -1.6021 -0.3888
12 -10 2 -0.9816 0.0470
12 -10 3 0.2736 0.2957
12 -9 0 1.1193 -1.7743
12 -9 1 -0.6860 -0.3846
12 -9 2 -1.6937 0.6765
12 -9 3 1.1305 0.2772
12 -9 4 0.9683 0.8936
12 -9 5 1.2050 0.3093
12 -8 0 -0.5643 -1.1589
12 -8 1 -0.2651 -0.6280
12 -8 2 -2.3440 0.6391
12 -8 3 -0.4516 0.2030
12 -8 4 -0.2976 0.4988
12 -8 5 3.8096 0.5667
12 -8 6 -1.2665 0.2323
12 -8 7 1.0215 0.6428
12 -7 0 -1.9438 1.1369
12 -7 1 0.0513 0.0409
12 -7 2 -1.9934 0.2370
12 -7 3 0.5533 -0.0227
12 -7 4 0.3798 -0.3324
12 -7 5 3.8505 0.3391
12 -7 6 2.7377 -0.0606
12 -7 7 1.1660 0.4360
12 -7 8 4.8211 0.4791
12 -6 0 -2.0986 2.2318
12 -6 1 1.7092 0.8428
12 -6 2 -0.8249 0.2078
12 -6 3 -0.7194 -0.0916
12 -6 4 1.5057 -0.6653
12 -6 5 2.3159 0.2389
12 -6 6 1.9838 -0.1634
12 -6 7 4.1986 0.0564
12 -6 8 4.2884 -0.0595
12 -6 9 5.0926 0.1348
12 -5 0 -1.7941 1.4361
12 -5 1 1.2765 0.6071
12 -5 2 2.5077 0.0013
12 -5 3 -0.5104 0.0337
12 -5 4 1.0571 -0.3910
12 -5 5 1.9504 -0.0438
12 -5 6 -1.1638 0.2303
12 -5 7 2.9183 -0.1508
12 -5 8 3.3641 -0.2315
12 -5 9 4.2326 -0.1086
12 -5 10 0.3504 -0.6471
12 -4 0 -1.4111 -0.7460
12 -4 1 3.1823 -0.3453
12 -4 2 2.7000 -0.6431
12 -4 3 3.0332 -0.1037
12 -4 4 0.8739 0.0671
12 -4 5 0.6652 -0.0632
12 -4 6 -1.5258 0.3673
12 -4 7 0.5651 0.1793
12 -4 8 1.1495 0.0588
12 -4 9 3.3382 0.0888
12 -4 10 -0.6892 -0.2336
12 -4 11 -3.3014 -0.3449
12 -3 0 -1.1573 -2.6650
12 -3 1 0.0331 -0.7204
12 -3 2 3.5595 -0.5466
12 -3 3 1.8827 -0.2777
12 -3 4 3.7654 0.2965
12 -3 5 -0.0785 -0.1387
12 -3 6 -1.9052 -0.1316
12 -3 7 0.9041 0.0882
12 -3 8 1.0226 -0.0249
12 -3 9 2.0995 0.3955
12 -3 10 1.4602 0.1085
12 -3 11 -4.6119 0.1034
12 -3 12 -2.0443 -0.0508
12 -2 0 4.8848 -2.3729
12 -2 1 1.1873 -0.8879
12 -2 2 1.7308 0.3414
12 -2 3 1.1518 -0.1263
12 -2 4 0.8560 0.5017
12 -2 5 0.2511 0.0295
12 -2 6 -2.1417 -0.3565
12 -2 7 -1.0074 -0.1329
12 -2 8 2.6121 -0.2139
12 -2 9 0.1325 0.1431
12 -2 10 1.7904 0.1879
12 -2 11 -2.7625 0.1687
12 -2 12 -2.0840 0.1554
12 -2 13 1.1871 -0.1740
12 -1 0 -0.1326 0.3204
12 -1 1 4.8506 -0.1635
12 -1 2 0.1211 0.9114
12 -1 3 2.5904 0.1913
12 -1 4 1.5215 0.3277
12 -1 5 0.7130 0.3654
12 -1 6 -0.4711 -0.2201
12 -1 7 0.0850 -0.1380
12 -1 8 3.3863 -0.0713
12 -1 9 3.3193 -0.2044
12 -1 10 1.7715 0.0964
12 -1 11 0.6121 -0.0737
12 -1 12 -2.7203 0.0903
12 -1 13 3.3871 -0.1388
12 0 0 1.9088 2.9208
12 0 1 2.6984 0.7722
12 0 2 4.6952 0.5796
12 0 3 -2.2889 -0.0017
12 0 4 -0.1084 -0.4351
12 0 5 -0.2204 0.1948
12 0 6 -4.1453 0.0409
12 0 7 -0.7518 -0.0173
12 0 8 0.5529 0.0974
12 0 9 1.1696 0.0344
12 0 10 0.0601 -0.1499
12 0 11 -0.7666 0.1498
12 0 12 -2.2023 -0.0984
12 0 13 3.0833 0.1946
12 0 14 4.6612 -0.3161
12 1 0 -1.5399 2.9726
12 1 1 -0.7250 1.3990
12 1 2 3.1435 0.1261
12 1 3 3.1270 0.0102
12 1 4 0.1500 -0.7301
12 1 5 4.0274 -0.3609
12 1 6 0.3461 0.1950
12 1 7 -1.6161 -0.1374
12 1 8 2.2566 0.1220
12 1 9 0.6614 0.0567
12 1 10 1.1601 -0.1894
12 1 11 -0.5810 0.1020
12 1 12 -2.7603 -0.0352
12 1 13 1.0438 0.1307
12 1 14 3.0944 0.1205
12 2 0 -1.1538 -0.0444
12 2 1 1.1177 0.4143
12 2 2 -0.3716 -0.7668
12 2 3 0.6613 0.0329
12 2 4 -0.5718 -0.2001
12 2 5 -1.5939 -0.3740
12 2 6 -0.0218 0.2745
12 2 7 -0.7177 -0.0329
12 2 8 -1.3246 0.0324
12 2 9 0.3363 0.0678
12 2 10 -0.5207 -0.3065
12 2 11 0.8664 0.0522
12 2 12 -2.1895 -0.0843
12 2 13 1.1433 0.0799
12 2 14 3.9866 0.1330
12 2 15 0.0196 0.3111
12 3 0 -1.5218 -2.7021
12 3 1 -2.7548 -0.9625
12 3 2 0.0715 -0.9981
12 3 3 -1.0537 -0.2332
12 3 4 3.6493 0.5525
12 3 5 2.0081 -0.0650
12 3 6 -0.6389 0.1537
12 3 7 2.7398 0.0884
12 3 8 -1.1924 -0.0107
12 3 9 -0.7993 0.1984
12 3 10 -0.7701 -0.1518
12 3 11 2.1524 -0.0881
12 3 12 -0.7728 -0.0592
12 3 13 -1.7567 -0.2513
12 3 14 -0.2408 0.1703
12 3 15 -0.7216 0.0447
12 4 0 0.8884 -3.0925
12 4 1 2.7774 -1.1996
12 4 2 -1.6476 -0.1341
12 4 3 -0.1137 -0.1800
12 4 4 -0.5831 0.6396
12 4 5 0.5493 0.2930
12 4 6 -1.9024 -0.2484
12 4 7 -0.5454 0.1202
12 4 8 0.9545 -0.1011
12 4 9 -0.9859 0.0991
12 4 10 -1.4028 0.1812
12 4 11 2.1750 -0.1021
12 4 12 1.6427 0.0072
12 4 13 0.9641 -0.2364
12 4 14 0.3317 -0.0445
12 4 15 -0.4741 0.1875
12 4 16 0.8576 -0.4486
12 5 0 -3.8453 -0.7370
12 5 1 1.9254 -0.6253
12 5 2 0.5281 0.8246
12 5 3 -0.6503 0.4076
12 5 4 3.3213 0.2979
12 5 5 1.6893 0.4928
12 5 6 1.4094 -0.5343
12 5 7 0.5217 -0.0822
12 5 8 0.1320 -0.0563
12 5 9 -0.6040 -0.1759
12 5 10 -1.0085 0.3928
12 5 11 -1.5765 0.0615
12 5 12 0.5287 0.1487
12 5 13 -1.4059 -0.0878
12 5 14 -0.6736 -0.1652
12 5 15 -4.9015 0.3568
12 5 16 -3.1290 -0.2268
12 6 0 0.1834 2.3373
12 6 1 0.1401 0.7018
12 6 2 2.9016 0.9281
12 6 3 -0.0141 0.3975
12 6 4 1.2644 -0.2826
12 6 5 0.6230 0.2345
12 6 6 -1.7051 -0.3217
12 6 7 0.6101 -0.2076
12 6 8 0.3057 0.0430
12 6 9 1.8642 -0.3125
12 6 10 1.9476 0.0584
12 6 11 1.4354 -0.0018
12 6 12 -2.6076 0.1090
12 6 13 1.8328 0.0422
12 6 14 -0.6472 -0.2362
12 6 15 1.2402 0.1268
12 6 16 -3.6950 0.1422
12 7 0 3.5227 3.4659
12 7 1 0.2844 1.2654
12 7 2 -1.9160 0.2741
12 7 3 2.6641 -0.1899
12 7 4 0.7198 -0.7724
12 7 5 3.1761 -0.1492
12 7 6 0.3854 0.3215
12 7 7 -0.0192 0.0657
12 7 8 0.5513 0.2175
12 7 9 -0.4832 -0.0603
12 7 10 3.4933 -0.1354
12 7 11 2.0796 0.0590
12 7 12 -1.4918 -0.0193
12 7 13 -0.8279 0.3290
12 7 14 -0.9880 -0.2118
12 7 15 -0.1776 -0.1437
12 7 16 -1.6585 0.1221
12 8 0 2.0142 1.8006
12 8 1 3.2142 0.8062
12 8 2 -1.9417 -0.5776
12 8 3 -1.4849 -0.3026
12 8 4 2.0252 -0.6784
12 8 5 -0.7517 -0.6689
12 8 6 0.5490 0.4322
12 8 7 -1.5617 0.2082
12 8 8 -0.5111 0.2115
12 8 9 -0.8558 0.1266
12 8 10 2.6830 -0.2768
12 8 11 3.8428 0.0155
12 8 12 1.0246 -0.1291
12 8 13 0.7593 0.1519
12 8 14 -0.8422 0.3407
12 8 15 2.3876 -0.3168
12 8 16 1.5625 0.2501
12 9 0 -1.1318 -1.6595
12 9 1 2.6016 -0.4319
12 9 2 -0.1867 -1.2148
12 9 3 -2.6749 -0.4182
12 9 4 2.1865 0.3660
12 9 5 0.7340 -0.2886
12 9 6 1.4571 0.2503
12 9 7 1.4459 0.3193
12 9 8 -0.6866 -0.0725
12 9 9 -0.4371 0.1643
12 9 10 -0.9347 -0.4479
12 9 11 1.1066 -0.1282
12 9 12 1.6591 -0.1003
12 9 13 0.8460 -0.2039
12 9 14 -1.3229 0.3234
12 9 15 -0.1260 -0.1789
12 9 16 2.3181 -0.0645
12 10 0 2.8016 -3.4246
12 10 1 -0.6031 -1.4325
12 10 2 -0.6712 -0.3935
12 10 3 -1.2778 -0.2195
12 10 4 0.0484 1.0244
12 10 5 1.0745 0.1655
12 10 6 -1.2359 -0.1950
12 10 7 -0.4623 0.1252
12 10 8 0.2348 -0.0638
12 10 9 -1.4779 0.3966
12 10 10 2.6498 -0.0127
12 10 11 -3.2021 -0.1024
12 10 12 3.9720 0.0482
12 10 13 -1.0891 -0.1565
12 10 14 -0.2012 -0.0685
12 10 15 -2.3658 0.1079
12 10 16 0.9845 -0.2826
12 11 0 0.4128 -1.7758
12 11 1 2.2758 -1.4699
12 11 2 -1.5324 0.3344
12 11 3 -0.7005 0.2486
12 11 4 -0.0772 0.9380
12 11 5 1.1724 0.2865
12 11 6 0.3147 -0.5040
12 11 7 -1.7020 -0.4817
12 11 8 0.2380 -0.1915
12 11 9 -1.6315 -0.1177
12 11 10 1.0579 0.2580
12 11 11 -1.5802 -0.2218
12 11 12 0.0184 0.1273
12 11 13 1.3951 0.1337
12 11 14 -1.7432 -0.1446
12 11 15 -0.3511 0.0959
12 11 16 -2.5874 -0.1870
12 12 0 -3.3532 1.7267
12 12 1 2.8626 0.2790
12 12 2 0.8261 0.8429
12 12 3 0.0194 0.5207
12 12 4 0.0643 0.1016
12 12 5 -0.1517 0.1914
12 12 6 -0.3543 -0.5822
12 12 7 -2.5992 -0.2306
12 12 8 -2.2949 0.0423
12 12 9 -1.8756 0.0425
12 12 10 -0.6724 0.5185
12 12 11 -0.7462 0.0454
12 12 12 0.6024 0.1319
12 12 13 -1.2314 0.0215
12 12 14 0.5059 -0.2570
12 12 15 -1.1053 -0.3600
12 13 0 -1.5447 3.2532
12 13 1 0.1670 1.4699
12 13 2 1.2371 0.0784
12 13 3 -0.6915 0.3554
12 13 4 -0.3133 -0.6919
12 13 5 -0.2614 -0.4833
12 13 6 -1.2941 0.0145
12 13 7 -0.3030 -0.0171
12 13 8 -0.9106 -0.0109
12 13 9 -1.2389 -0.4239
12 13 10 -1.1156 -0.3513
12 13 11 -2.0654 0.2443
12 13 12 -0.2280 0.0885
12 13 13 -1.9680 0.5221
12 13 14 -1.1191 -0.0608
12 13 15 1.4545 -0.2006
12 14 0 -1.4129 2.1856
12 14 1 2.3316 1.8896
12 14 2 1.2625 -0.7544
12 14 3 -1.8307 -0.0745
12 14 4 -1.5081 -0.5282
12 14 5 -0.1507 -1.3309
12 14 6 -2.8671 0.1906
12 14 7 -1.6338 0.7106
12 14 8 -0.6660 0.8303
12 14 9 -0.0803 -0.1346
12 14 10 -1.3343 -0.5193
12 14 11 -0.1877 0.0448
12 14 12 -1.2978 0.1168
12 14 13 -0.9233 0.2011
12 14 14 -2.5048 -0.3398
12 15 0 -2.2884 -0.6228
12 15 1 0.2374 0.1622
12 15 2 2.9516 -0.8558
12 15 3 -3.5179 -0.8388
12 15 4 -2.3451 0.8245
12 15 5 -1.2845 -0.6810
12 15 6 -0.6141 -0.1499
12 15 7 -1.0470 0.5440
12 15 8 0.8464 0.4211
12 15 9 3.0036 -0.3729
12 15 10 -0.0789 -1.1548
12 15 11 0.4959 -0.3397
12 15 12 0.0192 0.6349
12 15 13 -2.0968 0.4044
12 16 0 -0.5468 -2.3514
12 16 1 -0.1188 -0.5027
12 16 2 1.5874 -0.3353
12 16 3 -0.9939 0.1558
12 16 4 -1.9966 1.0547
12 16 5 -1.9136 0.0291
12 16 6 -1.2679 -0.5597
12 16 7 -1.4956 0.1374
12 16 8 -1.3635 0.5847
12 16 9 2.3569 0.3668
12 16 10 0.8186 -0.7558
12 16 11 0.0924 -0.2789
12 16 12 1.2170 0.2981
12 17 4 1.0112 1.5653
12 17 5 0.1553 0.5774
12 17 6 0.4379 -0.9176
12 17 7 0.1819 -0.5257
12 17 8 -0.2540 0.0705
12 17 9 1.9255 -0.0503
13 -10 0 -0.0712 -0.7196
13 -9 0 -0.0143 -1.4371
13 -9 1 0.1110 0.5569
13 -9 2 0.7606 1.1656
13 -9 3 -1.1290 -0.2202
13 -8 0 -0.2988 -1.3355
13 -8 1 -1.6430 -0.2113
13 -8 2 0.7987 1.1465
13 -8 3 -0.4603 0.1924
13 -8 4 0.0029 0.5240
13 -7 0 -0.7993 0.3905
13 -7 1 -1.8741 -0.5000
13 -7 2 -0.0021 0.5704
13 -7 3 1.5391 -0.3960
13 -7 4 1.7657 0.1746
13 -7 5 -0.2469 -0.0284
13 -7 6 2.1129 0.4488
13 -6 0 -0.0703 1.9038
13 -6 1 -1.9858 0.2724
13 -6 2 0.5505 0.4577
13 -6 3 0.4515 -0.4369
13 -6 4 3.5929 -0.3330
13 -6 5 -0.4245 -0.0015
13 -6 6 1.0968 -0.0222
13 -6 7 -0.0131 0.1103
13 -5 0 0.2966 1.8678
13 -5 1 -0.5569 0.6809
13 -5 2 -0.3149 0.2599
13 -5 3 1.8949 0.0162
13 -5 4 1.1270 -0.3220
13 -5 5 0.3866 -0.1381
13 -5 6 -1.1371 -0.0001
13 -5 7 -2.2590 -0.2620
13 -5 8 -2.5551 -0.4351
13 -4 0 -0.8846 -0.1483
13 -4 1 2.1451 0.1481
13 -4 2 -0.8886 -0.2345
13 -4 3 2.8652 0.1105
13 -4 4 1.5793 0.2194
13 -4 5 -0.2742 0.1516
13 -4 6 -0.4980 0.2230
13 -4 7 -4.0942 0.1410
13 -4 8 -3.4223 -0.1962
13 -4 9 -1.2340 -0.4722
13 -3 0 -0.7696 -2.1489
13 -3 1 -0.9954 -0.4998
13 -3 2 1.2721 -0.6597
13 -3 3 -0.4033 -0.1770
13 -3 4 3.4652 0.1739
13 -3 5 -0.1850 0.0610
13 -3 6 0.2470 0.0341
13 -3 7 -2.6009 0.3299
13 -3 8 -1.8843 -0.0609
13 -3 9 -1.3939 0.3491
13 -3 10 -0.6500 -0.0820
13 -2 0 2.3193 -2.5467
13 -2 1 -1.1105 -0.6897
13 -2 2 -1.4857 -0.1735
13 -2 3 -0.0090 -0.2294
13 -2 4 -0.4593 0.3093
13 -2 5 1.4442 -0.1507
13 -2 6 -0.8921 -0.1740
13 -2 7 -1.1068 0.1243
13 -2 8 0.0797 -0.1703
13 -2 9 -1.3067 0.3148
13 -2 10 0.4605 0.2277
13 -2 11 -1.1268 0.3835
13 -1 0 -0.7202 -0.7181
13 -1 1 1.9815 -0.3217
13 -1 2 -1.1788 0.6053
13 -1 3 1.4719 0.1459
13 -1 4 0.7850 0.2894
13 -1 5 1.4771 0.1359
13 -1 6 -0.2033 -0.2283
13 -1 7 1.0039 -0.0213
13 -1 8 2.5898 -0.1056
13 -1 9 1.4132 -0.1496
13 -1 10 1.8682 0.1717
13 -1 11 0.8799 -0.0410
13 -1 12 -0.6729 -0.0502
13 0 0 0.4037 2.2317
13 0 1 -0.8265 0.1644
13 0 2 1.8343 0.4975
13 0 3 -1.4378 0.2540
13 0 4 0.9048 -0.1445
13 0 5 -0.7533 0.2800
13 0 6 -0.7640 0.1172
13 0 7 -0.9457 0.0321
13 0 8 1.2433 0.0745
13 0 9 -1.1249 -0.0248
13 0 10 1.7420 -0.1402
13 0 11 -0.2783 0.1819
13 0 12 2.3386 -0.3554
13 0 13 -1.7275 0.1514
13 1 0 0.2925 3.3930
13 1 1 -0.3439 1.2577
13 1 2 0.5410 0.0540
13 1 3 5.4854 0.0772
13 1 4 1.7090 -0.6815
13 1 5 1.0365 -0.1395
13 1 6 2.2267 0.2263
13 1 7 -0.2425 -0.1116
13 1 8 0.3300 0.2408
13 1 9 -3.4643 -0.1306
13 1 10 -0.1359 0.0335
13 1 11 -1.8902 0.0868
13 1 12 0.6322 0.0199
13 1 13 -2.9874 0.1719
13 2 0 -0.7933 1.1863
13 2 1 1.8849 0.7220
13 2 2 -2.6595 -0.2363
13 2 3 2.0704 0.0483
13 2 4 1.2601 -0.5002
13 2 5 -2.8721 -0.2628
13 2 6 1.9259 0.2742
13 2 7 3.7733 -0.1317
13 2 8 -1.4210 0.1121
13 2 9 -2.7896 -0.0962
13 2 10 -3.7744 -0.1288
13 2 11 -0.9460 0.1634
13 2 12 0.8949 0.0327
13 2 13 -1.3558 0.4482
13 2 14 -0.7379 0.1968
13 3 0 -1.8188 -1.8620
13 3 1 -0.7492 -0.6792
13 3 2 1.3518 -0.6515
13 3 3 1.1203 -0.0864
13 3 4 3.2386 0.1959
13 3 5 -1.8125 -0.2988
13 3 6 0.5362 0.2396
13 3 7 4.1906 0.0083
13 3 8 0.4915 -0.0787
13 3 9 -3.2870 0.1244
13 3 10 -3.4531 -0.1117
13 3 11 -3.3979 -0.1205
13 3 12 -0.3038 -0.0638
13 3 13 -2.7915 0.1322
13 3 14 -4.1764 0.2506
13 4 0 1.4726 -3.3759
13 4 1 -0.7038 -1.1738
13 4 2 -1.4970 -0.3175
13 4 3 1.9579 -0.2989
13 4 4 -2.4751 0.6383
13 4 5 -2.0943 -0.0029
13 4 6 -0.9588 -0.1126
13 4 7 2.3023 0.1969
13 4 8 3.2978 -0.2468
13 4 9 -0.1254 0.1677
13 4 10 -0.3760 0.1585
13 4 11 -0.5557 -0.1400
13 4 12 1.3084 -0.2413
13 4 13 2.1207 -0.0769
13 4 14 -1.2765 -0.1250
13 5 0 -0.0092 -1.9855
13 5 1 0.2759 -0.9389
[truncated: 4,767,770 more chars]
